# Supplementary material for: Global solar wind variations over the last four centuries
Source: Sci Rep. 2017 Jan 31;7:41548. doi: 10.1038/srep41548 (PMC5282500; doi:10.1038/srep41548)
Supplement: Supplementary Dataset 1A [file srep41548-s2.txt]

%Global solar wind variations over the last four centuries
%M.J. Owens1, M. Lockwood1, P. Riley2
%1Space and Atmospheric Electricity Group, Department of Meteorology, University of Reading, Earley Gate, PO Box 243, Reading RG6 6BB, UK
%2Predictive Science Inc., 9990 Mesa Rim Rd, Suite 170, San Diego, CA 92121, USA
%
%Supplementary data: Reconstructed solar wind speed at 1 AU as a fucntion of latitude and time
%
%Column 1: Decimal year
%Columns 2 - solar wind speed [km/s] at latitudes from -87.5 degrees to 87.5 degrees in 5 degree steps
%i.e., latitudes of [-87.5:5:87.5]
%
%Contact m.j.owens@reading.ac.uk for more informaiton
%
   1.6175000e+03   7.5600000e+02   7.5600000e+02   7.5600000e+02   7.5600000e+02   7.5599545e+02   7.5498195e+02   7.4975111e+02   7.3847111e+02   7.2008785e+02   6.9346490e+02   6.5860836e+02   6.1797987e+02   5.7463216e+02   5.3185169e+02   4.9289077e+02   4.6072476e+02   4.3780587e+02   4.2589586e+02   4.2589586e+02   4.3780587e+02   4.6072476e+02   4.9289077e+02   5.3185169e+02   5.7463216e+02   6.1797987e+02   6.5860836e+02   6.9346490e+02   7.2008785e+02   7.3847111e+02   7.4975111e+02   7.5498195e+02   7.5599545e+02   7.5600000e+02   7.5600000e+02   7.5600000e+02   7.5600000e+02
   1.6185000e+03   7.5600000e+02   7.5600000e+02   7.5600000e+02   7.5600000e+02   7.5600000e+02   7.5600000e+02   7.5600000e+02   7.5564226e+02   7.5084795e+02   7.3763994e+02   7.1446313e+02   6.8078573e+02   6.3621245e+02   5.8465606e+02   5.3252784e+02   4.8635387e+02   4.5191173e+02   4.3354495e+02   4.3354495e+02   4.5191173e+02   4.8635387e+02   5.3252784e+02   5.8465606e+02   6.3621245e+02   6.8078573e+02   7.1446313e+02   7.3763994e+02   7.5084795e+02   7.5564226e+02   7.5600000e+02   7.5600000e+02   7.5600000e+02   7.5600000e+02   7.5600000e+02   7.5600000e+02   7.5600000e+02
   1.6195000e+03   7.5600000e+02   7.5600000e+02   7.5600000e+02   7.5600000e+02   7.5600000e+02   7.5600000e+02   7.5594284e+02   7.5327532e+02   7.4395351e+02   7.2636405e+02   7.0022595e+02   6.6600649e+02   6.2394528e+02   5.7686241e+02   5.3017588e+02   4.8933012e+02   4.5911190e+02   4.4305830e+02   4.4305830e+02   4.5911190e+02   4.8933012e+02   5.3017588e+02   5.7686241e+02   6.2394528e+02   6.6600649e+02   7.0022595e+02   7.2636405e+02   7.4395351e+02   7.5327532e+02   7.5594284e+02   7.5600000e+02   7.5600000e+02   7.5600000e+02   7.5600000e+02   7.5600000e+02   7.5600000e+02
   1.6205000e+03   7.3877451e+02   7.3422924e+02   7.2540621e+02   7.1316258e+02   6.9827552e+02   6.8101078e+02   6.6161759e+02   6.4021429e+02   6.1684030e+02   5.9213686e+02   5.6696385e+02   5.4224867e+02   5.1893086e+02   4.9790766e+02   4.8000177e+02   4.6591524e+02   4.5620124e+02   4.5124625e+02   4.5124625e+02   4.5620124e+02   4.6591524e+02   4.8000177e+02   4.9790766e+02   5.1893086e+02   5.4224867e+02   5.6696385e+02   5.9213686e+02   6.1684030e+02   6.4021429e+02   6.6161759e+02   6.8101078e+02   6.9827552e+02   7.1316258e+02   7.2540621e+02   7.3422924e+02   7.3877451e+02
   1.6215000e+03   4.0090925e+02   4.0048680e+02   3.9970511e+02   3.9843382e+02   3.9666247e+02   3.9425475e+02   3.9099293e+02   3.8612281e+02   3.8014366e+02   3.7399811e+02   3.6806053e+02   3.6255281e+02   3.5762292e+02   3.5337859e+02   3.4989869e+02   3.4724040e+02   3.4544676e+02   3.4454328e+02   3.4454328e+02   3.4544676e+02   3.4724040e+02   3.4989869e+02   3.5337859e+02   3.5762292e+02   3.6255281e+02   3.6806053e+02   3.7399811e+02   3.8014366e+02   3.8612281e+02   3.9098086e+02   3.9425475e+02   3.9666247e+02   3.9843382e+02   3.9970511e+02   4.0048680e+02   4.0090925e+02
   1.6225000e+03   2.9377151e+02   2.9366252e+02   2.9329024e+02   2.9268870e+02   2.9181068e+02   2.9055927e+02   2.8869508e+02   2.8589946e+02   2.8285910e+02   2.7985258e+02   2.7701570e+02   2.7442841e+02   2.7214293e+02   2.7019524e+02   2.6861126e+02   2.6740859e+02   2.6660051e+02   2.6619440e+02   2.6619440e+02   2.6660051e+02   2.6740859e+02   2.6861126e+02   2.7019524e+02   2.7214293e+02   2.7442841e+02   2.7701570e+02   2.7985258e+02   2.8285910e+02   2.8589946e+02   2.8870507e+02   2.9055927e+02   2.9181068e+02   2.9268870e+02   2.9329024e+02   2.9366252e+02   2.9377151e+02
   1.6235000e+03   2.9797852e+02   2.9773485e+02   2.9716919e+02   2.9626503e+02   2.9493917e+02   2.9303162e+02   2.9000100e+02   2.8654788e+02   2.8307304e+02   2.7974537e+02   2.7665946e+02   2.7387489e+02   2.7143268e+02   2.6936162e+02   2.6768257e+02   2.6641142e+02   2.6555797e+02   2.6512993e+02   2.6512993e+02   2.6555797e+02   2.6641142e+02   2.6768257e+02   2.6936162e+02   2.7143268e+02   2.7387489e+02   2.7665946e+02   2.7974537e+02   2.8307304e+02   2.8654788e+02   2.9000100e+02   2.9300519e+02   2.9493917e+02   2.9626503e+02   2.9716919e+02   2.9773485e+02   2.9797852e+02
   1.6245000e+03   3.0141023e+02   3.0110800e+02   3.0035492e+02   2.9914164e+02   2.9733837e+02   2.9451007e+02   2.9080056e+02   2.8694751e+02   2.8318791e+02   2.7964350e+02   2.7638718e+02   2.7346665e+02   2.7091544e+02   2.6875832e+02   2.6701360e+02   2.6569396e+02   2.6480944e+02   2.6436557e+02   2.6436557e+02   2.6480944e+02   2.6569396e+02   2.6701360e+02   2.6875832e+02   2.7091544e+02   2.7346665e+02   2.7638718e+02   2.7964350e+02   2.8318791e+02   2.8694751e+02   2.9080056e+02   2.9450184e+02   2.9733495e+02   2.9914164e+02   3.0035492e+02   3.0110800e+02   3.0141023e+02
   1.6255000e+03   2.9844765e+02   2.9811283e+02   2.9753567e+02   2.9659806e+02   2.9522378e+02   2.9324279e+02   2.9010279e+02   2.8659934e+02   2.8308880e+02   2.7973441e+02   2.7662734e+02   2.7382618e+02   2.7137056e+02   2.6928902e+02   2.6760197e+02   2.6632480e+02   2.6546768e+02   2.6503761e+02   2.6503761e+02   2.6546768e+02   2.6632480e+02   2.6760197e+02   2.6928902e+02   2.7137056e+02   2.7382618e+02   2.7662734e+02   2.7973441e+02   2.8308880e+02   2.8659934e+02   2.9010279e+02   2.9320566e+02   2.9522378e+02   2.9659806e+02   2.9753566e+02   2.9811283e+02   2.9844765e+02
   1.6265000e+03   3.4177528e+02   3.4118120e+02   3.4021271e+02   3.3863992e+02   3.3632760e+02   3.3284120e+02   3.2800666e+02   3.2292147e+02   3.1791600e+02   3.1316810e+02   3.0878512e+02   3.0483911e+02   3.0138141e+02   2.9845022e+02   2.9607414e+02   2.9427488e+02   2.9306698e+02   2.9246077e+02   2.9246077e+02   2.9306698e+02   2.9427488e+02   2.9607414e+02   2.9845022e+02   3.0138141e+02   3.0483911e+02   3.0878512e+02   3.1316810e+02   3.1791600e+02   3.2292147e+02   3.2800666e+02   3.3281647e+02   3.3632660e+02   3.3863992e+02   3.4021271e+02   3.4118120e+02   3.4177528e+02
   1.6275000e+03   3.8107185e+02   3.8026857e+02   3.7851632e+02   3.7563942e+02   3.7124196e+02   3.6479457e+02   3.5775935e+02   3.5072995e+02   3.4396738e+02   3.3762608e+02   3.3180813e+02   3.2658838e+02   3.2202345e+02   3.1815800e+02   3.1502650e+02   3.1265547e+02   3.1106437e+02   3.1026543e+02   3.1026543e+02   3.1106437e+02   3.1265547e+02   3.1502650e+02   3.1815800e+02   3.2202345e+02   3.2658838e+02   3.3180813e+02   3.3762608e+02   3.4396738e+02   3.5072995e+02   3.5775935e+02   3.6479457e+02   3.7125110e+02   3.7563942e+02   3.7851632e+02   3.8026857e+02   3.8107185e+02
   1.6285000e+03   4.6965117e+02   4.6741365e+02   4.6340992e+02   4.5665253e+02   4.4631646e+02   4.3471403e+02   4.2292085e+02   4.1136832e+02   4.0031780e+02   3.8995411e+02   3.8042191e+02   3.7184017e+02   3.6430707e+02   3.5790592e+02   3.5270427e+02   3.4875604e+02   3.4610181e+02   3.4476769e+02   3.4476769e+02   3.4610181e+02   3.4875604e+02   3.5270427e+02   3.5790592e+02   3.6430707e+02   3.7184017e+02   3.8042191e+02   3.8995411e+02   4.0031780e+02   4.1136832e+02   4.2292085e+02   4.3471403e+02   4.4631646e+02   4.5663135e+02   4.6340992e+02   4.6741365e+02   4.6965116e+02
   1.6295000e+03   5.2122169e+02   5.1830956e+02   5.1280941e+02   5.0352491e+02   4.9023950e+02   4.7585806e+02   4.6125848e+02   4.4689243e+02   4.3306726e+02   4.2002067e+02   4.0794947e+02   3.9702276e+02   3.8738662e+02   3.7916455e+02   3.7246177e+02   3.6736104e+02   3.6392517e+02   3.6219724e+02   3.6219724e+02   3.6392517e+02   3.6736104e+02   3.7246177e+02   3.7916455e+02   3.8738662e+02   3.9702276e+02   4.0794947e+02   4.2002067e+02   4.3306726e+02   4.4689243e+02   4.6125848e+02   4.7585806e+02   4.9023950e+02   5.0344418e+02   5.1280826e+02   5.1830956e+02   5.2122169e+02
   1.6305000e+03   5.8130870e+02   5.7783908e+02   5.7078274e+02   5.5903787e+02   5.4311587e+02   5.2581959e+02   5.0804663e+02   4.9032357e+02   4.7304818e+02   4.5655348e+02   4.4113322e+02   4.2704773e+02   4.1452865e+02   4.0377841e+02   3.9496776e+02   3.8823627e+02   3.8368929e+02   3.8139800e+02   3.8139800e+02   3.8368929e+02   3.8823627e+02   3.9496776e+02   4.0377841e+02   4.1452865e+02   4.2704773e+02   4.4113322e+02   4.5655348e+02   4.7304818e+02   4.9032357e+02   5.0804663e+02   5.2581959e+02   5.4311587e+02   5.5900084e+02   5.7077748e+02   5.7783908e+02   5.8130869e+02
   1.6315000e+03   6.6348818e+02   6.5850676e+02   6.4877449e+02   6.3312249e+02   6.1409905e+02   5.9328775e+02   5.7142746e+02   5.4910631e+02   5.2685792e+02   5.0518533e+02   4.8456507e+02   4.6544267e+02   4.4822805e+02   4.3328771e+02   4.2093815e+02   4.1144028e+02   4.0499587e+02   4.0173851e+02   4.0173851e+02   4.0499587e+02   4.1144028e+02   4.2093815e+02   4.3328771e+02   4.4822805e+02   4.6544267e+02   4.8456507e+02   5.0518533e+02   5.2685792e+02   5.4910631e+02   5.7142746e+02   5.9328775e+02   6.1409905e+02   6.3312249e+02   6.4872616e+02   6.5850676e+02   6.6348818e+02
   1.6325000e+03   7.0746922e+02   7.0227902e+02   6.9216732e+02   6.7674494e+02   6.5767668e+02   6.3609294e+02   6.1269488e+02   5.8814792e+02   5.6311605e+02   5.3825868e+02   5.1422255e+02   4.9162973e+02   4.7106156e+02   4.5304706e+02   4.3804870e+02   4.2645042e+02   4.1854929e+02   4.1454726e+02   4.1454726e+02   4.1854929e+02   4.2645042e+02   4.3804870e+02   4.5304706e+02   4.7106156e+02   4.9162973e+02   5.1422255e+02   5.3825868e+02   5.6311605e+02   5.8814792e+02   6.1269488e+02   6.3609294e+02   6.5767668e+02   6.7674494e+02   6.9218972e+02   7.0227903e+02   7.0746920e+02
   1.6335000e+03   6.6566803e+02   6.5987505e+02   6.4828373e+02   6.3092263e+02   6.1107331e+02   5.8973655e+02   5.6752914e+02   5.4499384e+02   5.2263323e+02   5.0092690e+02   4.8033143e+02   4.6127374e+02   4.4414821e+02   4.2930705e+02   4.1705168e+02   4.0763534e+02   4.0124813e+02   3.9802307e+02   3.9802307e+02   4.0124813e+02   4.0763534e+02   4.1705168e+02   4.2930705e+02   4.4414821e+02   4.6127374e+02   4.8033143e+02   5.0092690e+02   5.2263323e+02   5.4499384e+02   5.6752914e+02   5.8973655e+02   6.1107331e+02   6.3092263e+02   6.4823760e+02   6.5987227e+02   6.6566802e+02
   1.6345000e+03   5.6157555e+02   5.5665651e+02   5.4648150e+02   5.3111123e+02   5.1442778e+02   4.9737317e+02   4.8040325e+02   4.6384275e+02   4.4795714e+02   4.3297947e+02   4.1911906e+02   4.0656300e+02   3.9547945e+02   3.8601449e+02   3.7828997e+02   3.7240806e+02   3.6844353e+02   3.6644928e+02   3.6644928e+02   3.6844353e+02   3.7240806e+02   3.7828997e+02   3.8601449e+02   3.9547945e+02   4.0656300e+02   4.1911906e+02   4.3297947e+02   4.4795714e+02   4.6384275e+02   4.8040325e+02   4.9737317e+02   5.1442778e+02   5.3111123e+02   5.4642271e+02   5.5665298e+02   5.6157554e+02
   1.6355000e+03   5.1226992e+02   5.0847476e+02   5.0111772e+02   4.8884464e+02   4.7474800e+02   4.6030816e+02   4.4601602e+02   4.3216684e+02   4.1897845e+02   4.0662950e+02   3.9527303e+02   3.8504295e+02   3.7605567e+02   3.6841146e+02   3.6219443e+02   3.5747199e+02   3.5429517e+02   3.5269807e+02   3.5269807e+02   3.5429517e+02   3.5747199e+02   3.6219443e+02   3.6841146e+02   3.7605567e+02   3.8504295e+02   3.9527303e+02   4.0662950e+02   4.1897845e+02   4.3216684e+02   4.4601602e+02   4.6030816e+02   4.7474800e+02   4.8884464e+02   5.0118210e+02   5.0847476e+02   5.1226990e+02
   1.6365000e+03   5.2410402e+02   5.2177759e+02   5.1700689e+02   5.0929624e+02   4.9743253e+02   4.8349891e+02   4.6901752e+02   4.5459329e+02   4.4060376e+02   4.2732831e+02   4.1499433e+02   4.0379434e+02   3.9389102e+02   3.8542534e+02   3.7851256e+02   3.7324557e+02   3.6969593e+02   3.6790872e+02   3.6790872e+02   3.6969593e+02   3.7324557e+02   3.7851256e+02   3.8542534e+02   3.9389102e+02   4.0379434e+02   4.1499433e+02   4.2732831e+02   4.4060376e+02   4.5459329e+02   4.6901752e+02   4.8349891e+02   4.9743252e+02   5.0922749e+02   5.1700689e+02   5.2177759e+02   5.2410402e+02
   1.6375000e+03   4.7977743e+02   4.7886593e+02   4.7709780e+02   4.7438507e+02   4.7065709e+02   4.6578293e+02   4.5948372e+02   4.5073389e+02   4.4109485e+02   4.3138227e+02   4.2203527e+02   4.1335423e+02   4.0555916e+02   3.9882135e+02   3.9327723e+02   3.8903035e+02   3.8615739e+02   3.8470830e+02   3.8470830e+02   3.8615739e+02   3.8903035e+02   3.9327723e+02   3.9882135e+02   4.0555916e+02   4.1335423e+02   4.2203527e+02   4.3138227e+02   4.4109485e+02   4.5073389e+02   4.5940489e+02   4.6578293e+02   4.7065709e+02   4.7438507e+02   4.7709780e+02   4.7886593e+02   4.7977743e+02
   1.6385000e+03   3.7794472e+02   3.7749438e+02   3.7673018e+02   3.7552635e+02   3.7380529e+02   3.7143480e+02   3.6811328e+02   3.6314608e+02   3.5761166e+02   3.5207388e+02   3.4679985e+02   3.4195234e+02   3.3764208e+02   3.3394892e+02   3.3093142e+02   3.2863333e+02   3.2708496e+02   3.2630599e+02   3.2630599e+02   3.2708496e+02   3.2863333e+02   3.3093142e+02   3.3394892e+02   3.3764208e+02   3.4195234e+02   3.4679985e+02   3.5207388e+02   3.5761166e+02   3.6314608e+02   3.6811577e+02   3.7143480e+02   3.7380529e+02   3.7552635e+02   3.7673018e+02   3.7749438e+02   3.7794472e+02
   1.6395000e+03   2.9679550e+02   2.9649088e+02   2.9598686e+02   2.9518314e+02   2.9400656e+02   2.9231376e+02   2.8964919e+02   2.8637266e+02   2.8301840e+02   2.7978111e+02   2.7676563e+02   2.7403738e+02   2.7163970e+02   2.6960379e+02   2.6795208e+02   2.6670040e+02   2.6586003e+02   2.6543812e+02   2.6543812e+02   2.6586003e+02   2.6670040e+02   2.6795208e+02   2.6960379e+02   2.7163970e+02   2.7403738e+02   2.7676563e+02   2.7978111e+02   2.8301840e+02   2.8637266e+02   2.8964919e+02   2.9231172e+02   2.9400656e+02   2.9518314e+02   2.9598686e+02   2.9649088e+02   2.9679550e+02
   1.6405000e+03   3.3454006e+02   3.3406522e+02   3.3305843e+02   3.3144040e+02   3.2904309e+02   3.2530028e+02   3.2052806e+02   3.1558406e+02   3.1076041e+02   3.0620890e+02   3.0202118e+02   2.9825992e+02   2.9496970e+02   2.9218424e+02   2.8992905e+02   2.8822178e+02   2.8707677e+02   2.8650206e+02   2.8650206e+02   2.8707677e+02   2.8822178e+02   2.8992905e+02   2.9218424e+02   2.9496970e+02   2.9825992e+02   3.0202118e+02   3.0620890e+02   3.1076041e+02   3.1558406e+02   3.2052806e+02   3.2529695e+02   3.2903855e+02   3.3144040e+02   3.3305843e+02   3.3406522e+02   3.3454006e+02
   1.6415000e+03   3.7813937e+02   3.7735078e+02   3.7617428e+02   3.7430352e+02   3.7160079e+02   3.6770029e+02   3.6199331e+02   3.5572125e+02   3.4945110e+02   3.4344475e+02   3.3786058e+02   3.3280551e+02   3.2835622e+02   3.2457140e+02   3.2149546e+02   3.1916070e+02   3.1759145e+02   3.1680308e+02   3.1680308e+02   3.1759145e+02   3.1916070e+02   3.2149546e+02   3.2457140e+02   3.2835622e+02   3.3280551e+02   3.3786058e+02   3.4344475e+02   3.4945110e+02   3.5572125e+02   3.6199331e+02   3.6770312e+02   3.7160079e+02   3.7430352e+02   3.7617428e+02   3.7735077e+02   3.7813936e+02
   1.6425000e+03   4.1534513e+02   4.1458726e+02   4.1297550e+02   4.1041312e+02   4.0674024e+02   4.0145468e+02   3.9406263e+02   3.8610214e+02   3.7816744e+02   3.7056203e+02   3.6347898e+02   3.5705264e+02   3.5138469e+02   3.4655358e+02   3.4262003e+02   3.3963130e+02   3.3761961e+02   3.3660877e+02   3.3660877e+02   3.3761961e+02   3.3963130e+02   3.4262003e+02   3.4655358e+02   3.5138469e+02   3.5705264e+02   3.6347898e+02   3.7056203e+02   3.7816744e+02   3.8610214e+02   3.9406263e+02   4.0147232e+02   4.0674024e+02   4.1041312e+02   4.1297550e+02   4.1458726e+02   4.1534513e+02
   1.6435000e+03   4.2755785e+02   4.2627603e+02   4.2402029e+02   4.2040202e+02   4.1503118e+02   4.0704149e+02   3.9808016e+02   3.8901210e+02   3.8020675e+02   3.7188591e+02   3.6420274e+02   3.5727145e+02   3.5118169e+02   3.4600507e+02   3.4179855e+02   3.3860610e+02   3.3645994e+02   3.3538125e+02   3.3538125e+02   3.3645994e+02   3.3860610e+02   3.4179855e+02   3.4600507e+02   3.5118169e+02   3.5727145e+02   3.6420274e+02   3.7188591e+02   3.8020675e+02   3.8901210e+02   3.9808016e+02   4.0704149e+02   4.1502058e+02   4.2040202e+02   4.2402029e+02   4.2627603e+02   4.2755785e+02
   1.6445000e+03   4.5227335e+02   4.5047358e+02   4.4693131e+02   4.4103714e+02   4.3179222e+02   4.2115403e+02   4.1029675e+02   3.9965804e+02   3.8948987e+02   3.7996580e+02   3.7121785e+02   3.6335190e+02   3.5645607e+02   3.5060213e+02   3.4584941e+02   3.4224469e+02   3.3982212e+02   3.3860519e+02   3.3860519e+02   3.3982212e+02   3.4224469e+02   3.4584941e+02   3.5060213e+02   3.5645607e+02   3.6335190e+02   3.7121785e+02   3.7996580e+02   3.8948987e+02   3.9965804e+02   4.1029675e+02   4.2115403e+02   4.3179222e+02   4.4104241e+02   4.4693131e+02   4.5047358e+02   4.5227335e+02
   1.6455000e+03   4.9983409e+02   4.9716010e+02   4.9210805e+02   4.8351458e+02   4.7114557e+02   4.5780775e+02   4.4433155e+02   4.3113233e+02   4.1848415e+02   4.0659396e+02   3.9562991e+02   3.8573457e+02   3.7702993e+02   3.6961829e+02   3.6358650e+02   3.5900239e+02   3.5591739e+02   3.5436678e+02   3.5436678e+02   3.5591739e+02   3.5900239e+02   3.6358650e+02   3.6961829e+02   3.7702993e+02   3.8573457e+02   3.9562991e+02   4.0659396e+02   4.1848415e+02   4.3113233e+02   4.4433155e+02   4.5780775e+02   4.7114557e+02   4.8343561e+02   4.9210675e+02   4.9716010e+02   4.9983409e+02
   1.6465000e+03   5.5733881e+02   5.5363221e+02   5.4717143e+02   5.3635547e+02   5.2142945e+02   5.0527203e+02   4.8876903e+02   4.7241448e+02   4.5656558e+02   4.4151241e+02   4.2750456e+02   4.1476071e+02   4.0347302e+02   3.9380747e+02   3.8590399e+02   3.7987621e+02   3.7580956e+02   3.7376216e+02   3.7376216e+02   3.7580956e+02   3.7987621e+02   3.8590399e+02   3.9380747e+02   4.0347302e+02   4.1476071e+02   4.2750456e+02   4.4151241e+02   4.5656558e+02   4.7241448e+02   4.8876903e+02   5.0527203e+02   5.2142945e+02   5.3630693e+02   5.4716727e+02   5.5363221e+02   5.5733880e+02
   1.6475000e+03   5.6618454e+02   5.6219953e+02   5.5413714e+02   5.4046561e+02   5.2419321e+02   5.0714760e+02   4.8996838e+02   4.7306229e+02   4.5674545e+02   4.4128853e+02   4.2693017e+02   4.1388397e+02   4.0233879e+02   3.9245949e+02   3.8438547e+02   3.7822910e+02   3.7407731e+02   3.7198651e+02   3.7198650e+02   3.7407731e+02   3.7822910e+02   3.8438547e+02   3.9245949e+02   4.0233879e+02   4.1388397e+02   4.2693017e+02   4.4128853e+02   4.5674545e+02   4.7306229e+02   4.8996838e+02   5.0714760e+02   5.2419321e+02   5.4046561e+02   5.5411071e+02   5.6219953e+02   5.6618454e+02
   1.6485000e+03   5.0014958e+02   4.9668696e+02   4.8957697e+02   4.7770806e+02   4.6414835e+02   4.5030948e+02   4.3665533e+02   4.2346062e+02   4.1092603e+02   3.9921411e+02   3.8846341e+02   3.7879463e+02   3.7031185e+02   3.6310495e+02   3.5724893e+02   3.5280386e+02   3.4981514e+02   3.4831307e+02   3.4831307e+02   3.4981514e+02   3.5280386e+02   3.5724893e+02   3.6310495e+02   3.7031185e+02   3.7879463e+02   3.8846341e+02   3.9921411e+02   4.1092603e+02   4.2346062e+02   4.3665533e+02   4.5030948e+02   4.6414835e+02   4.7770806e+02   4.8961887e+02   4.9668696e+02   5.0014957e+02
   1.6495000e+03   4.2308246e+02   4.2009061e+02   4.1375451e+02   4.0411615e+02   3.9398553e+02   3.8396351e+02   3.7429277e+02   3.6511350e+02   3.5652399e+02   3.4860138e+02   3.4140965e+02   3.3500247e+02   3.2942662e+02   3.2472126e+02   3.2091782e+02   3.1804302e+02   3.1611549e+02   3.1514894e+02   3.1514894e+02   3.1611549e+02   3.1804302e+02   3.2091782e+02   3.2472126e+02   3.2942662e+02   3.3500247e+02   3.4140965e+02   3.4860138e+02   3.5652399e+02   3.6511350e+02   3.7429277e+02   3.8396351e+02   3.9398553e+02   4.0411615e+02   4.1371040e+02   4.2008796e+02   4.2308246e+02
   1.6505000e+03   4.4466207e+02   4.4136334e+02   4.3439694e+02   4.2380903e+02   4.1263976e+02   4.0154852e+02   3.9080765e+02   3.8057918e+02   3.7097951e+02   3.6210168e+02   3.5402397e+02   3.4681275e+02   3.4052618e+02   3.3521326e+02   3.3091360e+02   3.2766073e+02   3.2547828e+02   3.2438347e+02   3.2438347e+02   3.2547828e+02   3.2766073e+02   3.3091360e+02   3.3521326e+02   3.4052618e+02   3.4681275e+02   3.5402397e+02   3.6210168e+02   3.7097951e+02   3.8057918e+02   3.9080765e+02   4.0154852e+02   4.1263976e+02   4.2380903e+02   4.3434941e+02   4.4136048e+02   4.4466207e+02
   1.6515000e+03   5.8199522e+02   5.7792299e+02   5.6972875e+02   5.5572293e+02   5.3890438e+02   5.2115528e+02   5.0315696e+02   4.8534931e+02   4.6808326e+02   4.5166191e+02   4.3635552e+02   4.2240729e+02   4.1003312e+02   3.9942316e+02   3.9073781e+02   3.8410675e+02   3.7963084e+02   3.7737585e+02   3.7737585e+02   3.7963084e+02   3.8410675e+02   3.9073781e+02   3.9942316e+02   4.1003312e+02   4.2240729e+02   4.3635552e+02   4.5166191e+02   4.6808326e+02   4.8534931e+02   5.0315696e+02   5.2115528e+02   5.3890438e+02   5.5572293e+02   5.6960621e+02   5.7792299e+02   5.8199522e+02
   1.6525000e+03   5.4861044e+02   5.4699606e+02   5.4334237e+02   5.3775681e+02   5.3013319e+02   5.2001218e+02   5.0691608e+02   4.9273790e+02   4.7834766e+02   4.6426928e+02   4.5089459e+02   4.3853752e+02   4.2746330e+02   4.1789486e+02   4.1001750e+02   4.0397969e+02   3.9989048e+02   3.9782850e+02   3.9782850e+02   3.9989048e+02   4.0397969e+02   4.1001750e+02   4.1789486e+02   4.2746330e+02   4.3853752e+02   4.5089459e+02   4.6426928e+02   4.7834766e+02   4.9273790e+02   5.0691608e+02   5.2002691e+02   5.3013319e+02   5.3775681e+02   5.4334237e+02   5.4699606e+02   5.4861043e+02
   1.6535000e+03   2.9247496e+02   2.9233981e+02   2.9202086e+02   2.9150728e+02   2.9075308e+02   2.8967938e+02   2.8813371e+02   2.8563293e+02   2.8276336e+02   2.7987958e+02   2.7713628e+02   2.7462260e+02   2.7239521e+02   2.7049315e+02   2.6894403e+02   2.6776672e+02   2.6697521e+02   2.6657728e+02   2.6657728e+02   2.6697521e+02   2.6776672e+02   2.6894403e+02   2.7049315e+02   2.7239521e+02   2.7462260e+02   2.7713628e+02   2.7987958e+02   2.8276336e+02   2.8563293e+02   2.8811084e+02   2.8967938e+02   2.9075308e+02   2.9150728e+02   2.9202086e+02   2.9233981e+02   2.9247496e+02
   1.6545000e+03   2.9700141e+02   2.9668626e+02   2.9616778e+02   2.9534931e+02   2.9415014e+02   2.9242566e+02   2.8970534e+02   2.8640097e+02   2.8302754e+02   2.7977587e+02   2.7674930e+02   2.7401231e+02   2.7160761e+02   2.6956610e+02   2.6791024e+02   2.6665541e+02   2.6581303e+02   2.6539015e+02   2.6539015e+02   2.6581303e+02   2.6665541e+02   2.6791024e+02   2.6956610e+02   2.7160761e+02   2.7401231e+02   2.7674930e+02   2.7977587e+02   2.8302754e+02   2.8640097e+02   2.8970534e+02   2.9242110e+02   2.9415014e+02   2.9534931e+02   2.9616778e+02   2.9668626e+02   2.9700141e+02
   1.6555000e+03   3.0129061e+02   3.0098607e+02   3.0024560e+02   2.9904469e+02   2.9726012e+02   2.9446944e+02   2.9077636e+02   2.8693546e+02   2.8318481e+02   2.7964709e+02   2.7639616e+02   2.7347988e+02   2.7093214e+02   2.6877774e+02   2.6703510e+02   2.6571699e+02   2.6483341e+02   2.6439011e+02   2.6439011e+02   2.6483341e+02   2.6571699e+02   2.6703510e+02   2.6877774e+02   2.7093214e+02   2.7347988e+02   2.7639616e+02   2.7964709e+02   2.8318481e+02   2.8693546e+02   2.9077636e+02   2.9445881e+02   2.9725789e+02   2.9904469e+02   3.0024560e+02   3.0098607e+02   3.0129061e+02
   1.6565000e+03   2.9743504e+02   2.9725592e+02   2.9671283e+02   2.9584733e+02   2.9458224e+02   2.9276023e+02   2.8986982e+02   2.8648256e+02   2.8305316e+02   2.7975941e+02   2.7670031e+02   2.7393713e+02   2.7151168e+02   2.6945393e+02   2.6778533e+02   2.6652145e+02   2.6567305e+02   2.6524728e+02   2.6524728e+02   2.6567305e+02   2.6652145e+02   2.6778533e+02   2.6945393e+02   2.7151168e+02   2.7393713e+02   2.7670031e+02   2.7975941e+02   2.8305316e+02   2.8648256e+02   2.8986982e+02   2.9274105e+02   2.9458224e+02   2.9584733e+02   2.9671283e+02   2.9725591e+02   2.9743504e+02
   1.6575000e+03   3.5972930e+02   3.5905450e+02   3.5771487e+02   3.5557875e+02   3.5241396e+02   3.4743924e+02   3.4156530e+02   3.3557796e+02   3.2977016e+02   3.2430215e+02   3.1927557e+02   3.1476120e+02   3.1081150e+02   3.0746625e+02   3.0475638e+02   3.0270480e+02   3.0132812e+02   3.0063694e+02   3.0063694e+02   3.0132812e+02   3.0270480e+02   3.0475638e+02   3.0746625e+02   3.1081150e+02   3.1476120e+02   3.1927557e+02   3.2430215e+02   3.2977016e+02   3.3557796e+02   3.4156530e+02   3.4743924e+02   3.5238947e+02   3.5557875e+02   3.5771487e+02   3.5905450e+02   3.5972930e+02
   1.6585000e+03   4.2540041e+02   4.2388722e+02   4.2085818e+02   4.1583266e+02   4.0774683e+02   3.9840851e+02   3.8889534e+02   3.7960310e+02   3.7075178e+02   3.6248797e+02   3.5492006e+02   3.4813360e+02   3.4219771e+02   3.3716872e+02   3.3309237e+02   3.3000421e+02   3.2793101e+02   3.2688974e+02   3.2688974e+02   3.2793101e+02   3.3000421e+02   3.3309237e+02   3.3716872e+02   3.4219771e+02   3.4813360e+02   3.5492006e+02   3.6248797e+02   3.7075178e+02   3.7960310e+02   3.8889534e+02   3.9840851e+02   4.0774683e+02   4.1576350e+02   4.2085818e+02   4.2388722e+02   4.2540040e+02
   1.6595000e+03   4.9271082e+02   4.9010039e+02   4.8519614e+02   4.7682095e+02   4.6475596e+02   4.5176663e+02   4.3866338e+02   4.2584896e+02   4.1358636e+02   4.0207288e+02   3.9146771e+02   3.8190532e+02   3.7350038e+02   3.6634874e+02   3.6053170e+02   3.5611268e+02   3.5313969e+02   3.5164564e+02   3.5164564e+02   3.5313969e+02   3.5611268e+02   3.6053170e+02   3.6634874e+02   3.7350038e+02   3.8190532e+02   3.9146771e+02   4.0207288e+02   4.1358636e+02   4.2584896e+02   4.3866338e+02   4.5176663e+02   4.6475596e+02   4.7676323e+02   4.8519522e+02   4.9010039e+02   4.9271082e+02
   1.6605000e+03   5.3606772e+02   5.3271346e+02   5.2623209e+02   5.1497962e+02   5.0046407e+02   4.8508379e+02   4.6958180e+02   4.5436806e+02   4.3973821e+02   4.2593126e+02   4.1315131e+02   4.0157654e+02   3.9136258e+02   3.8264325e+02   3.7553106e+02   3.7011687e+02   3.6646885e+02   3.6463322e+02   3.6463322e+02   3.6646885e+02   3.7011687e+02   3.7553106e+02   3.8264325e+02   3.9136258e+02   4.0157654e+02   4.1315131e+02   4.2593126e+02   4.3973821e+02   4.5436806e+02   4.6958180e+02   4.8508379e+02   5.0046407e+02   5.1497962e+02   5.2621786e+02   5.3271346e+02   5.3606772e+02
   1.6615000e+03   5.6127509e+02   5.5702756e+02   5.4842255e+02   5.3430319e+02   5.1801258e+02   5.0111327e+02   4.8417384e+02   4.6756570e+02   4.5158293e+02   4.3647712e+02   4.2247150e+02   4.0976599e+02   3.9853637e+02   3.8893721e+02   3.8109860e+02   3.7512601e+02   3.7109936e+02   3.6907236e+02   3.6907236e+02   3.7109936e+02   3.7512601e+02   3.8109860e+02   3.8893721e+02   3.9853637e+02   4.0976599e+02   4.2247150e+02   4.3647712e+02   4.5158293e+02   4.6756570e+02   4.8417384e+02   5.0111327e+02   5.1801258e+02   5.3430319e+02   5.4847505e+02   5.5702756e+02   5.6127508e+02
   1.6625000e+03   6.4544522e+02   6.3973114e+02   6.2819997e+02   6.1089393e+02   5.9138320e+02   5.7068601e+02   5.4939220e+02   5.2799634e+02   5.0694431e+02   4.8665419e+02   4.6751914e+02   4.4990329e+02   4.3414094e+02   4.2052888e+02   4.0931978e+02   4.0072564e+02   3.9490486e+02   3.9196841e+02   3.9196841e+02   3.9490486e+02   4.0072564e+02   4.0931978e+02   4.2052888e+02   4.3414094e+02   4.4990329e+02   4.6751914e+02   4.8665419e+02   5.0694431e+02   5.2799634e+02   5.4939220e+02   5.7068601e+02   5.9138320e+02   6.1089393e+02   6.2814859e+02   6.3972805e+02   6.4544521e+02
   1.6635000e+03   7.5599986e+02   7.5590838e+02   7.5422431e+02   7.4933807e+02   7.4042351e+02   7.2682171e+02   7.0756634e+02   6.8291569e+02   6.5388754e+02   6.2174017e+02   5.8789648e+02   5.5386914e+02   5.2118754e+02   4.9132645e+02   4.6563125e+02   4.4526867e+02   4.3115662e+02   4.2394023e+02   4.2394023e+02   4.3115662e+02   4.4526867e+02   4.6563125e+02   4.9132645e+02   5.2118754e+02   5.5386914e+02   5.8789648e+02   6.2174017e+02   6.5388754e+02   6.8291569e+02   7.0756634e+02   7.2682171e+02   7.4042351e+02   7.4933807e+02   7.5422431e+02   7.5590838e+02   7.5599986e+02
   1.6645000e+03   7.5600000e+02   7.5600000e+02   7.5600000e+02   7.5599999e+02   7.5570751e+02   7.5254406e+02   7.4445982e+02   7.3055960e+02   7.1044317e+02   6.8380962e+02   6.5033617e+02   6.1189270e+02   5.7126085e+02   5.3141239e+02   4.9528234e+02   4.6553974e+02   4.4439517e+02   4.3341349e+02   4.3341349e+02   4.4439517e+02   4.6553974e+02   4.9528234e+02   5.3141239e+02   5.7126085e+02   6.1189270e+02   6.5033617e+02   6.8380962e+02   7.1044317e+02   7.3055960e+02   7.4445982e+02   7.5254406e+02   7.5570751e+02   7.5599999e+02   7.5600000e+02   7.5600000e+02   7.5600000e+02
   1.6655000e+03   7.0218057e+02   6.9854350e+02   6.9094523e+02   6.7983323e+02   6.6570445e+02   6.4929162e+02   6.3121928e+02   6.1165350e+02   5.9096347e+02   5.6974065e+02   5.4864242e+02   5.2834078e+02   5.0949661e+02   4.9272806e+02   4.7859197e+02   4.6755722e+02   4.5998593e+02   4.5613905e+02   4.5613905e+02   4.5998593e+02   4.6755722e+02   4.7859197e+02   4.9272806e+02   5.0949661e+02   5.2834078e+02   5.4864242e+02   5.6974065e+02   5.9096347e+02   6.1165350e+02   6.3121928e+02   6.4929162e+02   6.6570445e+02   6.7983323e+02   6.9094523e+02   6.9854350e+02   7.0218057e+02
   1.6665000e+03   4.6775050e+02   4.6702396e+02   4.6544204e+02   4.6300568e+02   4.5964430e+02   4.5522507e+02   4.4946728e+02   4.4138555e+02   4.3234240e+02   4.2320642e+02   4.1441225e+02   4.0624687e+02   3.9891913e+02   3.9259025e+02   3.8738608e+02   3.8340081e+02   3.8070675e+02   3.7934781e+02   3.7934781e+02   3.8070675e+02   3.8340081e+02   3.8738608e+02   3.9259025e+02   3.9891913e+02   4.0624687e+02   4.1441225e+02   4.2320642e+02   4.3234240e+02   4.4138555e+02   4.4941753e+02   4.5522507e+02   4.5964430e+02   4.6300568e+02   4.6544204e+02   4.6702396e+02   4.6775050e+02
   1.6675000e+03   3.6786780e+02   3.6729282e+02   3.6633709e+02   3.6484260e+02   3.6269124e+02   3.5966797e+02   3.5506016e+02   3.4951495e+02   3.4384033e+02   3.3834671e+02   3.3320927e+02   3.2854244e+02   3.2442542e+02   3.2091783e+02   3.1806445e+02   3.1589711e+02   3.1443973e+02   3.1370739e+02   3.1370739e+02   3.1443973e+02   3.1589711e+02   3.1806445e+02   3.2091783e+02   3.2442542e+02   3.2854244e+02   3.3320927e+02   3.3834671e+02   3.4384033e+02   3.4951495e+02   3.5506016e+02   3.5966097e+02   3.6269124e+02   3.6484260e+02   3.6633709e+02   3.6729282e+02   3.6786780e+02
   1.6685000e+03   3.0128377e+02   3.0098092e+02   3.0024075e+02   2.9904031e+02   2.9725656e+02   2.9446759e+02   2.9077527e+02   2.8693491e+02   2.8318466e+02   2.7964725e+02   2.7639657e+02   2.7348048e+02   2.7093290e+02   2.6877862e+02   2.6703608e+02   2.6571804e+02   2.6483450e+02   2.6439123e+02   2.6439123e+02   2.6483450e+02   2.6571804e+02   2.6703608e+02   2.6877862e+02   2.7093290e+02   2.7348048e+02   2.7639657e+02   2.7964725e+02   2.8318466e+02   2.8693491e+02   2.9077527e+02   2.9445686e+02   2.9725351e+02   2.9904031e+02   3.0024075e+02   3.0098092e+02   3.0128376e+02
   1.6695000e+03   3.3004205e+02   3.2979525e+02   3.2907203e+02   3.2792517e+02   3.2626046e+02   3.2388539e+02   3.2016958e+02   3.1582761e+02   3.1142679e+02   3.0719244e+02   3.0325218e+02   2.9968655e+02   2.9655157e+02   2.9388800e+02   2.9172558e+02   2.9008611e+02   2.8898485e+02   2.8843196e+02   2.8843196e+02   2.8898485e+02   2.9008611e+02   2.9172558e+02   2.9388800e+02   2.9655157e+02   2.9968655e+02   3.0325218e+02   3.0719244e+02   3.1142679e+02   3.1582761e+02   3.2016958e+02   3.2387233e+02   3.2626046e+02   3.2792517e+02   3.2907203e+02   3.2979525e+02   3.3004205e+02
   1.6705000e+03   3.8619533e+02   3.8537804e+02   3.8375871e+02   3.8118798e+02   3.7740518e+02   3.7152713e+02   3.6459795e+02   3.5752094e+02   3.5063863e+02   3.4414232e+02   3.3815606e+02   3.3276808e+02   3.2804504e+02   3.2403831e+02   3.2078825e+02   3.1832513e+02   3.1667107e+02   3.1584025e+02   3.1584025e+02   3.1667107e+02   3.1832513e+02   3.2078825e+02   3.2403831e+02   3.2804504e+02   3.3276808e+02   3.3815606e+02   3.4414232e+02   3.5063863e+02   3.5752094e+02   3.6459795e+02   3.7152713e+02   3.7737732e+02   3.8118798e+02   3.8375871e+02   3.8537804e+02   3.8619533e+02
   1.6715000e+03   4.5237676e+02   4.5062787e+02   4.4713256e+02   4.4137082e+02   4.3219615e+02   4.2159018e+02   4.1074367e+02   4.0010488e+02   3.8993052e+02   3.8039678e+02   3.7163724e+02   3.6375953e+02   3.5685200e+02   3.5098759e+02   3.4622595e+02   3.4261387e+02   3.4018668e+02   3.3896693e+02   3.3896693e+02   3.4018668e+02   3.4261387e+02   3.4622595e+02   3.5098759e+02   3.5685200e+02   3.6375953e+02   3.7163724e+02   3.8039678e+02   3.8993052e+02   4.0010488e+02   4.1074367e+02   4.2159018e+02   4.3219615e+02   4.4129555e+02   4.4713256e+02   4.5062787e+02   4.5237676e+02
   1.6725000e+03   5.1881202e+02   5.1591179e+02   5.1046562e+02   5.0125271e+02   4.8806607e+02   4.7380036e+02   4.5932712e+02   4.4509360e+02   4.3140308e+02   4.1848956e+02   4.0654634e+02   3.9573929e+02   3.8621154e+02   3.7808400e+02   3.7145962e+02   3.6641933e+02   3.6302457e+02   3.6131742e+02   3.6131742e+02   3.6302457e+02   3.6641933e+02   3.7145962e+02   3.7808400e+02   3.8621154e+02   3.9573929e+02   4.0654634e+02   4.1848956e+02   4.3140308e+02   4.4509360e+02   4.5932712e+02   4.7380036e+02   4.8806607e+02   5.0117246e+02   5.1046444e+02   5.1591179e+02   5.1881202e+02
   1.6735000e+03   5.5493237e+02   5.5135965e+02   5.4446931e+02   5.3260863e+02   5.1731780e+02   5.0103622e+02   4.8454030e+02   4.6827238e+02   4.5256026e+02   4.3767433e+02   4.2384884e+02   4.1129039e+02   4.0018076e+02   3.9067713e+02   3.8291225e+02   3.7699358e+02   3.7300201e+02   3.7099241e+02   3.7099241e+02   3.7300201e+02   3.7699358e+02   3.8291225e+02   3.9067713e+02   4.0018076e+02   4.1129039e+02   4.2384884e+02   4.3767433e+02   4.5256026e+02   4.6827238e+02   4.8454030e+02   5.0103622e+02   5.1731780e+02   5.3260863e+02   5.4445922e+02   5.5135965e+02   5.5493237e+02
   1.6745000e+03   5.7772906e+02   5.7329239e+02   5.6433453e+02   5.4970835e+02   5.3276370e+02   5.1508771e+02   4.9727627e+02   4.7973019e+02   4.6277386e+02   4.4668894e+02   4.3172786e+02   4.1811834e+02   4.0606180e+02   3.9573594e+02   3.8729085e+02   3.8084850e+02   3.7650150e+02   3.7431213e+02   3.7431213e+02   3.7650150e+02   3.8084850e+02   3.8729085e+02   3.9573594e+02   4.0606180e+02   4.1811834e+02   4.3172786e+02   4.4668894e+02   4.6277386e+02   4.7973019e+02   4.9727627e+02   5.1508771e+02   5.3276370e+02   5.4970835e+02   5.6438680e+02   5.7329239e+02   5.7772905e+02
   1.6755000e+03   7.1784538e+02   7.1227399e+02   7.0149095e+02   6.8545117e+02   6.6599865e+02   6.4395582e+02   6.1997545e+02   5.9473598e+02   5.6892076e+02   5.4321856e+02   5.1831085e+02   4.9485405e+02   4.7346695e+02   4.5471241e+02   4.3908002e+02   4.2698333e+02   4.1873708e+02   4.1456103e+02   4.1456103e+02   4.1873708e+02   4.2698333e+02   4.3908002e+02   4.5471241e+02   4.7346695e+02   4.9485405e+02   5.1831085e+02   5.4321856e+02   5.6892076e+02   5.9473598e+02   6.1997545e+02   6.4395582e+02   6.6599865e+02   6.8545117e+02   7.0146921e+02   7.1227268e+02   7.1784537e+02
   1.6765000e+03   7.5600000e+02   7.5600000e+02   7.5600000e+02   7.5600000e+02   7.5600000e+02   7.5599326e+02   7.5475416e+02   7.4850270e+02   7.3516456e+02   7.1375706e+02   6.8350304e+02   6.4424858e+02   5.9915428e+02   5.5239550e+02   5.0832822e+02   4.7106216e+02   4.4409212e+02   4.2995050e+02   4.2995050e+02   4.4409212e+02   4.7106216e+02   5.0832822e+02   5.5239550e+02   5.9915428e+02   6.4424858e+02   6.8350304e+02   7.1375706e+02   7.3516456e+02   7.4850270e+02   7.5475416e+02   7.5599326e+02   7.5600000e+02   7.5600000e+02   7.5600000e+02   7.5600000e+02   7.5600000e+02
   1.6775000e+03   7.4837533e+02   7.4321713e+02   7.3451151e+02   7.2273350e+02   7.0820909e+02   6.9119681e+02   6.7206729e+02   6.5123378e+02   6.2910007e+02   6.0587566e+02   5.8174434e+02   5.5757426e+02   5.3438309e+02   5.1318941e+02   4.9493649e+02   4.8045956e+02   4.7041961e+02   4.6528066e+02   4.6528066e+02   4.7041961e+02   4.8045956e+02   4.9493649e+02   5.1318941e+02   5.3438309e+02   5.5757426e+02   5.8174434e+02   6.0587566e+02   6.2910007e+02   6.5123378e+02   6.7206729e+02   6.9119681e+02   7.0820909e+02   7.2273350e+02   7.3451151e+02   7.4321713e+02   7.4837533e+02
   1.6785000e+03   4.8144585e+02   4.8047672e+02   4.7852997e+02   4.7552352e+02   4.7138670e+02   4.6593340e+02   4.5865245e+02   4.4905358e+02   4.3889965e+02   4.2880711e+02   4.1916778e+02   4.1025561e+02   4.0227807e+02   3.9539841e+02   3.8974584e+02   3.8542117e+02   3.8249718e+02   3.8102326e+02   3.8102326e+02   3.8249718e+02   3.8542117e+02   3.8974584e+02   3.9539841e+02   4.0227807e+02   4.1025561e+02   4.1916778e+02   4.2880711e+02   4.3889965e+02   4.4905358e+02   4.5860903e+02   4.6593340e+02   4.7138670e+02   4.7552352e+02   4.7852997e+02   4.8047672e+02   4.8144585e+02
   1.6795000e+03   3.8077621e+02   3.7997914e+02   3.7866690e+02   3.7655494e+02   3.7348225e+02   3.6891877e+02   3.6266747e+02   3.5608296e+02   3.4958247e+02   3.4339590e+02   3.3766628e+02   3.3249243e+02   3.2794680e+02   3.2408458e+02   3.2094792e+02   3.1856920e+02   3.1697064e+02   3.1616785e+02   3.1616785e+02   3.1697064e+02   3.1856920e+02   3.2094792e+02   3.2408458e+02   3.2794680e+02   3.3249243e+02   3.3766628e+02   3.4339590e+02   3.4958247e+02   3.5608296e+02   3.6266747e+02   3.6887906e+02   3.7348096e+02   3.7655494e+02   3.7866690e+02   3.7997914e+02   3.8077621e+02
   1.6805000e+03   3.3269484e+02   3.3216912e+02   3.3116581e+02   3.2953927e+02   3.2712972e+02   3.2334761e+02   3.1860192e+02   3.1370203e+02   3.0893049e+02   3.0443275e+02   3.0029742e+02   2.9658512e+02   2.9333909e+02   2.9059168e+02   2.8836782e+02   2.8668463e+02   2.8555582e+02   2.8498931e+02   2.8498931e+02   2.8555582e+02   2.8668463e+02   2.8836782e+02   2.9059168e+02   2.9333909e+02   2.9658512e+02   3.0029742e+02   3.0443275e+02   3.0893049e+02   3.1370203e+02   3.1860192e+02   3.2334761e+02   3.2712348e+02   3.2953927e+02   3.3116581e+02   3.3216911e+02   3.3269484e+02
   1.6815000e+03   4.1174181e+02   4.1000942e+02   4.0668892e+02   4.0090948e+02   3.9241748e+02   3.8336944e+02   3.7436423e+02   3.6567512e+02   3.5746377e+02   3.4984124e+02   3.4289076e+02   3.3667909e+02   3.3126079e+02   3.2667985e+02   3.2297320e+02   3.2016865e+02   3.1828720e+02   3.1734332e+02   3.1734332e+02   3.1828720e+02   3.2016865e+02   3.2297320e+02   3.2667985e+02   3.3126079e+02   3.3667909e+02   3.4289076e+02   3.4984124e+02   3.5746377e+02   3.6567512e+02   3.7436423e+02   3.8336944e+02   3.9241748e+02   4.0085896e+02   4.0668802e+02   4.1000942e+02   4.1174181e+02
   1.6825000e+03   4.9524357e+02   4.9227347e+02   4.8661344e+02   4.7656465e+02   4.6377375e+02   4.5038907e+02   4.3704782e+02   4.2408351e+02   4.1172592e+02   4.0015350e+02   3.8951394e+02   3.7993403e+02   3.7152214e+02   3.6437093e+02   3.5855727e+02   3.5414275e+02   3.5117388e+02   3.4968176e+02   3.4968176e+02   3.5117388e+02   3.5414275e+02   3.5855727e+02   3.6437093e+02   3.7152214e+02   3.7993403e+02   3.8951394e+02   4.0015350e+02   4.1172592e+02   4.2408351e+02   4.3704782e+02   4.5038907e+02   4.6377375e+02   4.7656465e+02   4.8659044e+02   4.9227347e+02   4.9524357e+02
   1.6835000e+03   5.4693543e+02   5.4266278e+02   5.3445544e+02   5.2091393e+02   5.0526658e+02   4.8908938e+02   4.7293401e+02   4.5715108e+02   4.4201111e+02   4.2774293e+02   4.1454714e+02   4.0260199e+02   3.9206430e+02   3.8307030e+02   3.7573501e+02   3.7015114e+02   3.6638911e+02   3.6449608e+02   3.6449608e+02   3.6638911e+02   3.7015114e+02   3.7573501e+02   3.8307030e+02   3.9206430e+02   4.0260199e+02   4.1454714e+02   4.2774293e+02   4.4201111e+02   4.5715108e+02   4.7293401e+02   4.8908938e+02   5.0526658e+02   5.2091393e+02   5.3452031e+02   5.4266278e+02   5.4693541e+02
   1.6845000e+03   7.4667435e+02   7.4184281e+02   7.3288058e+02   7.1962067e+02   7.0219352e+02   6.8111874e+02   6.5700837e+02   6.3062024e+02   6.0277863e+02   5.7435571e+02   5.4624412e+02   5.1932623e+02   4.9444916e+02   4.7239582e+02   4.5385641e+02   4.3941762e+02   4.2953050e+02   4.2451019e+02   4.2451019e+02   4.2953050e+02   4.3941762e+02   4.5385641e+02   4.7239583e+02   4.9444915e+02   5.1932623e+02   5.4624412e+02   5.7435571e+02   6.0277863e+02   6.3062024e+02   6.5700837e+02   6.8111874e+02   7.0219352e+02   7.1962067e+02   7.3288058e+02   7.4184281e+02   7.4667435e+02
   1.6855000e+03   7.5600000e+02   7.5600000e+02   7.5600000e+02   7.5600000e+02   7.5599999e+02   7.5570116e+02   7.5214688e+02   7.4281245e+02   7.2669524e+02   7.0353754e+02   6.7339144e+02   6.3611051e+02   5.9394061e+02   5.5063311e+02   5.1007325e+02   4.7592431e+02   4.5127831e+02   4.3836814e+02   4.3836814e+02   4.5127831e+02   4.7592431e+02   5.1007325e+02   5.5063311e+02   5.9394061e+02   6.3611051e+02   6.7339144e+02   7.0353754e+02   7.2669524e+02   7.4281245e+02   7.5214688e+02   7.5570116e+02   7.5599999e+02   7.5600000e+02   7.5600000e+02   7.5600000e+02   7.5600000e+02
   1.6865000e+03   6.3703004e+02   6.3374907e+02   6.2847933e+02   6.2076294e+02   6.1071014e+02   5.9850328e+02   5.8419572e+02   5.6816850e+02   5.5136636e+02   5.3440661e+02   5.1782728e+02   5.0212588e+02   4.8775199e+02   4.7511174e+02   4.6455707e+02   4.5637606e+02   4.5079462e+02   4.4796485e+02   4.4796485e+02   4.5079462e+02   4.5637606e+02   4.6455707e+02   4.7511174e+02   4.8775199e+02   5.0212588e+02   5.1782728e+02   5.3440661e+02   5.5136636e+02   5.6816850e+02   5.8418502e+02   5.9850219e+02   6.1071014e+02   6.2076293e+02   6.2847933e+02   6.3374907e+02   6.3703003e+02
   1.6875000e+03   3.9189926e+02   3.9124137e+02   3.9034600e+02   3.8894171e+02   3.8691136e+02   3.8415912e+02   3.8029218e+02   3.7468493e+02   3.6854775e+02   3.6243437e+02   3.5662156e+02   3.5128099e+02   3.4653255e+02   3.4246324e+02   3.3913781e+02   3.3660422e+02   3.3489686e+02   3.3403786e+02   3.3403786e+02   3.3489686e+02   3.3660422e+02   3.3913781e+02   3.4246324e+02   3.4653255e+02   3.5128099e+02   3.5662156e+02   3.6243437e+02   3.6854775e+02   3.7468493e+02   3.8030782e+02   3.8415912e+02   3.8691136e+02   3.8894171e+02   3.9034600e+02   3.9124137e+02   3.9189926e+02
   1.6885000e+03   3.3688002e+02   3.3645244e+02   3.3559023e+02   3.3421630e+02   3.3220649e+02   3.2924307e+02   3.2487161e+02   3.2009568e+02   3.1534282e+02   3.1080960e+02   3.0661149e+02   3.0282406e+02   2.9950071e+02   2.9668090e+02   2.9439393e+02   2.9266102e+02   2.9149752e+02   2.9091344e+02   2.9091344e+02   2.9149752e+02   2.9266102e+02   2.9439393e+02   2.9668090e+02   2.9950071e+02   3.0282406e+02   3.0661149e+02   3.1080960e+02   3.1534282e+02   3.2009568e+02   3.2487161e+02   3.2924566e+02   3.3220649e+02   3.3421630e+02   3.3559023e+02   3.3645243e+02   3.3688002e+02
   1.6895000e+03   3.9650688e+02   3.9595966e+02   3.9455246e+02   3.9233444e+02   3.8913800e+02   3.8451408e+02   3.7794290e+02   3.7082742e+02   3.6373521e+02   3.5694506e+02   3.5063030e+02   3.4490923e+02   3.3987006e+02   3.3558003e+02   3.3209080e+02   3.2944142e+02   3.2765919e+02   3.2676411e+02   3.2676411e+02   3.2765919e+02   3.2944142e+02   3.3209080e+02   3.3558003e+02   3.3987006e+02   3.4490923e+02   3.5063030e+02   3.5694506e+02   3.6373521e+02   3.7082742e+02   3.7794290e+02   3.8452992e+02   3.8913800e+02   3.9233444e+02   3.9455246e+02   3.9595966e+02   3.9650688e+02
   1.6905000e+03   4.6668649e+02   4.6531577e+02   4.6294325e+02   4.5924409e+02   4.5400958e+02   4.4658903e+02   4.3671394e+02   4.2625513e+02   4.1582860e+02   4.0580106e+02   3.9642041e+02   3.8787169e+02   3.8030063e+02   3.7382335e+02   3.6853310e+02   3.6450386e+02   3.6178735e+02   3.6042078e+02   3.6042078e+02   3.6178735e+02   3.6450386e+02   3.6853310e+02   3.7382335e+02   3.8030063e+02   3.8787169e+02   3.9642041e+02   4.0580106e+02   4.1582860e+02   4.2625513e+02   4.3671394e+02   4.4653385e+02   4.5400833e+02   4.5924408e+02   4.6294325e+02   4.6531577e+02   4.6668649e+02
   1.6915000e+03   7.3823232e+02   7.3380125e+02   7.2512070e+02   7.1296595e+02   6.9797296e+02   6.8034328e+02   6.6004023e+02   6.3715618e+02   6.1231741e+02   5.8634424e+02   5.6013576e+02   5.3462154e+02   5.1071918e+02   4.8929586e+02   4.7113164e+02   4.5689168e+02   4.4709941e+02   4.4210910e+02   4.4210910e+02   4.4709941e+02   4.5689168e+02   4.7113164e+02   4.8929586e+02   5.1071918e+02   5.3462154e+02   5.6013576e+02   5.8634424e+02   6.1231741e+02   6.3715618e+02   6.6004023e+02   6.8034328e+02   6.9797296e+02   7.1296595e+02   7.2512070e+02   7.3380125e+02   7.3823231e+02
   1.6925000e+03   7.5600000e+02   7.5600000e+02   7.5600000e+02   7.5591351e+02   7.5387790e+02   7.4768145e+02   7.3649811e+02   7.2002506e+02   6.9834563e+02   6.7169860e+02   6.4003819e+02   6.0440007e+02   5.6719068e+02   5.3100132e+02   4.9838019e+02   4.7163596e+02   4.5266983e+02   4.4283937e+02   4.4283937e+02   4.5266983e+02   4.7163596e+02   4.9838019e+02   5.3100132e+02   5.6719068e+02   6.0440007e+02   6.4003819e+02   6.7169860e+02   6.9834563e+02   7.2002506e+02   7.3649811e+02   7.4768145e+02   7.5387790e+02   7.5591351e+02   7.5600000e+02   7.5600000e+02   7.5600000e+02
   1.6935000e+03   5.8501212e+02   5.8156014e+02   5.7431432e+02   5.6223903e+02   5.4609728e+02   5.2858741e+02   5.1060113e+02   4.9265850e+02   4.7516077e+02   4.5844542e+02   4.4281084e+02   4.2852340e+02   4.1582048e+02   4.0490816e+02   3.9596214e+02   3.8912629e+02   3.8450789e+02   3.8218034e+02   3.8218034e+02   3.8450789e+02   3.8912629e+02   3.9596214e+02   4.0490816e+02   4.1582048e+02   4.2852340e+02   4.4281084e+02   4.5844542e+02   4.7516077e+02   4.9265850e+02   5.1060113e+02   5.2858741e+02   5.4609728e+02   5.6221939e+02   5.7430795e+02   5.8156014e+02   5.8501211e+02
   1.6945000e+03   4.0695975e+02   4.0462311e+02   3.9981301e+02   3.9167024e+02   3.8251174e+02   3.7333319e+02   3.6443310e+02   3.5596853e+02   3.4804241e+02   3.4073093e+02   3.3409514e+02   3.2818586e+02   3.2304489e+02   3.1870805e+02   3.1520427e+02   3.1255650e+02   3.1078181e+02   3.0989154e+02   3.0989154e+02   3.1078181e+02   3.1255650e+02   3.1520427e+02   3.1870805e+02   3.2304489e+02   3.2818586e+02   3.3409514e+02   3.4073093e+02   3.4804241e+02   3.5596853e+02   3.6443310e+02   3.7333319e+02   3.8251174e+02   3.9167024e+02   3.9986672e+02   4.0462311e+02   4.0695974e+02
   1.6955000e+03   3.9954186e+02   3.9687648e+02   3.9121602e+02   3.8259796e+02   3.7357182e+02   3.6467532e+02   3.5612078e+02   3.4802714e+02   3.4047563e+02   3.3352868e+02   3.2723722e+02   3.2164347e+02   3.1678400e+02   3.1268918e+02   3.0938319e+02   3.0688669e+02   3.0521390e+02   3.0437541e+02   3.0437541e+02   3.0521390e+02   3.0688669e+02   3.0938319e+02   3.1268918e+02   3.1678400e+02   3.2164347e+02   3.2723722e+02   3.3352868e+02   3.4047563e+02   3.4802714e+02   3.5612078e+02   3.6467532e+02   3.7357182e+02   3.8259796e+02   3.9117586e+02   3.9687406e+02   3.9954185e+02
   1.6965000e+03   4.8210926e+02   4.7827177e+02   4.7021233e+02   4.5798378e+02   4.4498902e+02   4.3198747e+02   4.1930667e+02   4.0715231e+02   3.9567839e+02   3.8501195e+02   3.7526227e+02   3.6652370e+02   3.5887961e+02   3.5240096e+02   3.4714575e+02   3.4316287e+02   3.4048724e+02   3.3914401e+02   3.3914401e+02   3.4048724e+02   3.4316287e+02   3.4714575e+02   3.5240096e+02   3.5887961e+02   3.6652370e+02   3.7526227e+02   3.8501195e+02   3.9567839e+02   4.0715231e+02   4.1930667e+02   4.3198747e+02   4.4498902e+02   4.5798378e+02   4.7015954e+02   4.7826860e+02   4.8210926e+02
   1.6975000e+03   6.2441608e+02   6.1934839e+02   6.0965875e+02   5.9404313e+02   5.7560100e+02   5.5596307e+02   5.3580180e+02   5.1561295e+02   4.9582128e+02   4.7681265e+02   4.5894244e+02   4.4253751e+02   4.2789324e+02   4.1527128e+02   4.0489585e+02   3.9694997e+02   3.9157371e+02   3.8886152e+02   3.8886152e+02   3.9157371e+02   3.9694997e+02   4.0489585e+02   4.1527128e+02   4.2789324e+02   4.4253751e+02   4.5894244e+02   4.7681265e+02   4.9582128e+02   5.1561295e+02   5.3580180e+02   5.5596307e+02   5.7560100e+02   5.9404313e+02   6.0973106e+02   6.1934839e+02   6.2441606e+02
   1.6985000e+03   7.5600000e+02   7.5600000e+02   7.5599883e+02   7.5543859e+02   7.5183965e+02   7.4379904e+02   7.3089632e+02   7.1313968e+02   6.9085654e+02   6.6458367e+02   6.3474768e+02   6.0165312e+02   5.6719375e+02   5.3373119e+02   5.0359491e+02   4.7889946e+02   4.6139720e+02   4.5231965e+02   4.5231965e+02   4.6139720e+02   4.7889946e+02   5.0359491e+02   5.3373119e+02   5.6719375e+02   6.0165312e+02   6.3474768e+02   6.6458367e+02   6.9085654e+02   7.1313968e+02   7.3089632e+02   7.4379904e+02   7.5183965e+02   7.5543858e+02   7.5599883e+02   7.5600000e+02   7.5600000e+02
   1.6995000e+03   7.1694344e+02   7.1227192e+02   7.0346620e+02   6.9069891e+02   6.7530939e+02   6.5833021e+02   6.4038124e+02   6.2197578e+02   6.0357220e+02   5.8554007e+02   5.6801342e+02   5.5101629e+02   5.3503688e+02   5.2064192e+02   5.0837904e+02   4.9872440e+02   4.9206253e+02   4.8866255e+02   4.8866255e+02   4.9206253e+02   4.9872440e+02   5.0837904e+02   5.2064192e+02   5.3503688e+02   5.5101629e+02   5.6801342e+02   5.8554007e+02   6.0357220e+02   6.2197578e+02   6.4038124e+02   6.5833021e+02   6.7530939e+02   6.9069891e+02   7.0346620e+02   7.1227192e+02   7.1694344e+02
   1.7005000e+03   4.7025029e+02   4.6929201e+02   4.6763461e+02   4.6507635e+02   4.6154497e+02   4.5689902e+02   4.5078464e+02   4.4234655e+02   4.3305514e+02   4.2371693e+02   4.1475185e+02   4.0643975e+02   3.9898755e+02   3.9255511e+02   3.8726694e+02   3.8321978e+02   3.8048331e+02   3.7910371e+02   3.7910371e+02   3.8048331e+02   3.8321978e+02   3.8726694e+02   3.9255511e+02   3.9898755e+02   4.0643975e+02   4.1475185e+02   4.2371693e+02   4.3305514e+02   4.4234655e+02   4.5080022e+02   4.5689901e+02   4.6154497e+02   4.6507635e+02   4.6763461e+02   4.6929201e+02   4.7025029e+02
   1.7015000e+03   3.6641217e+02   3.6585935e+02   3.6493531e+02   3.6347827e+02   3.6138184e+02   3.5843358e+02   3.5394712e+02   3.4848788e+02   3.4288742e+02   3.3745976e+02   3.3238096e+02   3.2776575e+02   3.2369361e+02   3.2022393e+02   3.1740092e+02   3.1525676e+02   3.1381483e+02   3.1309023e+02   3.1309023e+02   3.1381483e+02   3.1525676e+02   3.1740092e+02   3.2022393e+02   3.2369361e+02   3.2776575e+02   3.3238096e+02   3.3745976e+02   3.4288742e+02   3.4848788e+02   3.5394712e+02   3.5843051e+02   3.6138184e+02   3.6347827e+02   3.6493531e+02   3.6585935e+02   3.6641217e+02
   1.7025000e+03   3.1775507e+02   3.1734090e+02   3.1646093e+02   3.1504317e+02   3.1293501e+02   3.0962423e+02   3.0539323e+02   3.0101305e+02   2.9674440e+02   2.9272144e+02   2.8902433e+02   2.8570720e+02   2.8280821e+02   2.8035593e+02   2.7837178e+02   2.7687049e+02   2.7586399e+02   2.7535891e+02   2.7535891e+02   2.7586399e+02   2.7687049e+02   2.7837178e+02   2.8035593e+02   2.8280821e+02   2.8570720e+02   2.8902433e+02   2.9272144e+02   2.9674440e+02   3.0101305e+02   3.0539323e+02   3.0962264e+02   3.1293012e+02   3.1504317e+02   3.1646093e+02   3.1734090e+02   3.1775507e+02
   1.7035000e+03   3.8012655e+02   3.7932360e+02   3.7812683e+02   3.7622750e+02   3.7348485e+02   3.6952971e+02   3.6374910e+02   3.5739722e+02   3.5104661e+02   3.4496224e+02   3.3930459e+02   3.3418218e+02   3.2967298e+02   3.2583672e+02   3.2271866e+02   3.2035173e+02   3.1876078e+02   3.1796147e+02   3.1796147e+02   3.1876078e+02   3.2035173e+02   3.2271866e+02   3.2583672e+02   3.2967298e+02   3.3418218e+02   3.3930459e+02   3.4496224e+02   3.5104661e+02   3.5739722e+02   3.6374910e+02   3.6953390e+02   3.7348485e+02   3.7622750e+02   3.7812683e+02   3.7932360e+02   3.8012655e+02
   1.7045000e+03   4.4896527e+02   4.4800561e+02   4.4597953e+02   4.4278308e+02   4.3825122e+02   4.3184214e+02   4.2302821e+02   4.1353131e+02   4.0403223e+02   3.9489049e+02   3.8634279e+02   3.7855922e+02   3.7167196e+02   3.6578528e+02   3.6098135e+02   3.5732480e+02   3.5486048e+02   3.5362126e+02   3.5362126e+02   3.5486048e+02   3.5732480e+02   3.6098135e+02   3.6578528e+02   3.7167196e+02   3.7855922e+02   3.8634279e+02   3.9489049e+02   4.0403223e+02   4.1353131e+02   4.2302821e+02   4.3184745e+02   4.3825122e+02   4.4278308e+02   4.4597953e+02   4.4800561e+02   4.4896526e+02
   1.7055000e+03   5.0017579e+02   4.9825753e+02   4.9485866e+02   4.8950853e+02   4.8177833e+02   4.7070939e+02   4.5828862e+02   4.4559559e+02   4.3313111e+02   4.2122359e+02   4.1011785e+02   4.0000916e+02   3.9105861e+02   3.8340017e+02   3.7714355e+02   3.7237550e+02   3.6916063e+02   3.6754193e+02   3.6754193e+02   3.6916063e+02   3.7237550e+02   3.7714355e+02   3.8340017e+02   3.9105861e+02   4.0000916e+02   4.1011785e+02   4.2122359e+02   4.3313111e+02   4.4559559e+02   4.5828862e+02   4.7070939e+02   4.8178817e+02   4.8950853e+02   4.9485866e+02   4.9825753e+02   5.0017579e+02
   1.7065000e+03   6.5590849e+02   6.5201375e+02   6.4447061e+02   6.3284515e+02   6.1664976e+02   5.9766627e+02   5.7718053e+02   5.5592047e+02   5.3448974e+02   5.1344037e+02   4.9328428e+02   4.7449751e+02   4.5751708e+02   4.4273228e+02   4.3048099e+02   4.2104212e+02   4.1462781e+02   4.1138435e+02   4.1138435e+02   4.1462781e+02   4.2104212e+02   4.3048099e+02   4.4273228e+02   4.5751708e+02   4.7449751e+02   4.9328428e+02   5.1344037e+02   5.3448974e+02   5.5592047e+02   5.7718053e+02   5.9766627e+02   6.1664976e+02   6.3284923e+02   6.4447061e+02   6.5201375e+02   6.5590848e+02
   1.7075000e+03   7.5600000e+02   7.5600000e+02   7.5600000e+02   7.5600000e+02   7.5599994e+02   7.5540518e+02   7.5094292e+02   7.4055136e+02   7.2358236e+02   7.0016308e+02   6.7095777e+02   6.3668374e+02   5.9787987e+02   5.5749063e+02   5.1930804e+02   4.8694697e+02   4.6348624e+02   4.5117170e+02   4.5117170e+02   4.6348624e+02   4.8694697e+02   5.1930804e+02   5.5749063e+02   5.9787987e+02   6.3668374e+02   6.7095777e+02   7.0016308e+02   7.2358236e+02   7.4055136e+02   7.5094292e+02   7.5540518e+02   7.5599994e+02   7.5600000e+02   7.5600000e+02   7.5600000e+02   7.5600000e+02
   1.7085000e+03   7.5600000e+02   7.5600000e+02   7.5591698e+02   7.5419264e+02   7.4885932e+02   7.3919537e+02   7.2488548e+02   7.0583118e+02   6.8202835e+02   6.5321034e+02   6.2030396e+02   5.8517482e+02   5.4987048e+02   5.1647745e+02   4.8698528e+02   4.6315979e+02   4.4643135e+02   4.3780934e+02   4.3780934e+02   4.4643135e+02   4.6315979e+02   4.8698528e+02   5.1647745e+02   5.4987048e+02   5.8517482e+02   6.2030396e+02   6.5321034e+02   6.8202835e+02   7.0583118e+02   7.2488548e+02   7.3919537e+02   7.4885932e+02   7.5419264e+02   7.5591697e+02   7.5600000e+02   7.5600000e+02
   1.7095000e+03   6.1173050e+02   6.0724768e+02   5.9828790e+02   5.8341390e+02   5.6553944e+02   5.4649483e+02   5.2698498e+02   5.0750147e+02   4.8845196e+02   4.7020113e+02   4.5308075e+02   4.3739401e+02   4.2341360e+02   4.1138024e+02   4.0149941e+02   3.9393818e+02   3.8882596e+02   3.8624759e+02   3.8624759e+02   3.8882596e+02   3.9393818e+02   4.0149941e+02   4.1138024e+02   4.2341360e+02   4.3739401e+02   4.5308075e+02   4.7020113e+02   4.8845196e+02   5.0750147e+02   5.2698498e+02   5.4649483e+02   5.6553944e+02   5.8341390e+02   5.9826561e+02   6.0724768e+02   6.1173050e+02
   1.7105000e+03   4.7038087e+02   4.6729796e+02   4.6093951e+02   4.5025962e+02   4.3811335e+02   4.2579682e+02   4.1372051e+02   4.0211758e+02   3.9115223e+02   3.8095382e+02   3.7163045e+02   3.6327496e+02   3.5596652e+02   3.4977300e+02   3.4475069e+02   3.4094447e+02   3.3838816e+02   3.3710428e+02   3.3710428e+02   3.3838816e+02   3.4094447e+02   3.4475069e+02   3.4977300e+02   3.5596652e+02   3.6327496e+02   3.7163045e+02   3.8095382e+02   3.9115223e+02   4.0211758e+02   4.1372051e+02   4.2579682e+02   4.3811335e+02   4.5025962e+02   4.6099578e+02   4.6729797e+02   4.7038086e+02
   1.7115000e+03   4.0861426e+02   4.0582436e+02   3.9990562e+02   3.9089725e+02   3.8144987e+02   3.7212541e+02   3.6314762e+02   3.5464330e+02   3.4669997e+02   3.3938540e+02   3.3275527e+02   3.2685593e+02   3.2172763e+02   3.1740393e+02   3.1391158e+02   3.1127344e+02   3.0950532e+02   3.0861892e+02   3.0861892e+02   3.0950532e+02   3.1127344e+02   3.1391158e+02   3.1740393e+02   3.2172763e+02   3.2685593e+02   3.3275527e+02   3.3938540e+02   3.4669997e+02   3.5464330e+02   3.6314762e+02   3.7212541e+02   3.8144987e+02   3.9089725e+02   3.9986392e+02   4.0582185e+02   4.0861426e+02
   1.7125000e+03   4.4899840e+02   4.4563745e+02   4.3854390e+02   4.2776472e+02   4.1638480e+02   4.0507529e+02   3.9411468e+02   3.8366967e+02   3.7386060e+02   3.6478403e+02   3.5652138e+02   3.4914189e+02   3.4270624e+02   3.3726564e+02   3.3286154e+02   3.2952901e+02   3.2729281e+02   3.2617094e+02   3.2617094e+02   3.2729281e+02   3.2952901e+02   3.3286154e+02   3.3726564e+02   3.4270624e+02   3.4914189e+02   3.5652138e+02   3.6478403e+02   3.7386060e+02   3.8366967e+02   3.9411468e+02   4.0507529e+02   4.1638480e+02   4.2776472e+02   4.3849571e+02   4.4563456e+02   4.4899840e+02
   1.7135000e+03   5.0727194e+02   5.0418099e+02   4.9793397e+02   4.8693243e+02   4.7342203e+02   4.5936134e+02   4.4535426e+02   4.3173490e+02   4.1873924e+02   4.0655451e+02   3.9533938e+02   3.8523020e+02   3.7634571e+02   3.6878626e+02   3.6263625e+02   3.5796420e+02   3.5482114e+02   3.5324084e+02   3.5324084e+02   3.5482114e+02   3.5796420e+02   3.6263625e+02   3.6878626e+02   3.7634571e+02   3.8523020e+02   3.9533938e+02   4.0655451e+02   4.1873924e+02   4.3173490e+02   4.4535426e+02   4.5936134e+02   4.7342203e+02   4.8693243e+02   4.9786341e+02   5.0418099e+02   5.0727194e+02
   1.7145000e+03   4.7467270e+02   4.7364270e+02   4.7191747e+02   4.6923286e+02   4.6557732e+02   4.6077226e+02   4.5445802e+02   4.4580300e+02   4.3630185e+02   4.2675741e+02   4.1759425e+02   4.0909620e+02   4.0147491e+02   3.9489477e+02   3.8948369e+02   3.8534161e+02   3.8254051e+02   3.8112806e+02   3.8112806e+02   3.8254051e+02   3.8534161e+02   3.8948369e+02   3.9489477e+02   4.0147491e+02   4.0909620e+02   4.1759425e+02   4.2675741e+02   4.3630185e+02   4.4580300e+02   4.5446451e+02   4.6077226e+02   4.6557732e+02   4.6923286e+02   4.7191747e+02   4.7364270e+02   4.7467270e+02
   1.7155000e+03   5.5249076e+02   5.5110835e+02   5.4797605e+02   5.4328140e+02   5.3698661e+02   5.2902396e+02   5.1904237e+02   5.0668716e+02   4.9353386e+02   4.8033771e+02   4.6759280e+02   4.5567941e+02   4.4490956e+02   4.3554124e+02   4.2778976e+02   4.2182504e+02   4.1777707e+02   4.1573128e+02   4.1573128e+02   4.1777707e+02   4.2182504e+02   4.2778976e+02   4.3554124e+02   4.4490956e+02   4.5567941e+02   4.6759280e+02   4.8033771e+02   4.9353386e+02   5.0668716e+02   5.1905972e+02   5.2902396e+02   5.3698661e+02   5.4328140e+02   5.4797605e+02   5.5110835e+02   5.5249075e+02
   1.7165000e+03   7.3374527e+02   7.2885827e+02   7.1996057e+02   7.0740742e+02   6.9229856e+02   6.7508372e+02   6.5610774e+02   6.3568950e+02   6.1396394e+02   5.9109870e+02   5.6780166e+02   5.4490995e+02   5.2328771e+02   5.0377208e+02   4.8713189e+02   4.7403143e+02   4.6499125e+02   4.6037945e+02   4.6037945e+02   4.6499125e+02   4.7403143e+02   4.8713189e+02   5.0377208e+02   5.2328771e+02   5.4490995e+02   5.6780166e+02   5.9109870e+02   6.1396394e+02   6.3568950e+02   6.5610774e+02   6.7508371e+02   6.9229856e+02   7.0740742e+02   7.1996057e+02   7.2885827e+02   7.3374527e+02
   1.7175000e+03   7.2330407e+02   7.1859764e+02   7.1004350e+02   6.9763068e+02   6.8252148e+02   6.6547854e+02   6.4694893e+02   6.2727417e+02   6.0664551e+02   5.8517186e+02   5.6345604e+02   5.4224216e+02   5.2229193e+02   5.0434885e+02   4.8908833e+02   4.7709539e+02   4.6883107e+02   4.6461827e+02   4.6461827e+02   4.6883107e+02   4.7709539e+02   4.8908833e+02   5.0434885e+02   5.2229192e+02   5.4224216e+02   5.6345604e+02   5.8517186e+02   6.0664551e+02   6.2727417e+02   6.4694893e+02   6.6547854e+02   6.8252148e+02   6.9763068e+02   7.1004350e+02   7.1859764e+02   7.2330407e+02
   1.7185000e+03   5.7239019e+02   5.6998369e+02   5.6556441e+02   5.5873325e+02   5.4937481e+02   5.3665489e+02   5.2155989e+02   5.0565181e+02   4.8964736e+02   4.7404250e+02   4.5923045e+02   4.4554585e+02   4.3327467e+02   4.2266473e+02   4.1392524e+02   4.0722041e+02   4.0268061e+02   4.0038851e+02   4.0038851e+02   4.0268061e+02   4.0722041e+02   4.1392524e+02   4.2266473e+02   4.3327467e+02   4.4554585e+02   4.5923045e+02   4.7404250e+02   4.8964736e+02   5.0565181e+02   5.2155989e+02   5.3665489e+02   5.4937124e+02   5.5873325e+02   5.6556441e+02   5.6998369e+02   5.7239019e+02
   1.7195000e+03   4.8382998e+02   4.8186078e+02   4.7780116e+02   4.7120298e+02   4.6083236e+02   4.4875546e+02   4.3632154e+02   4.2404913e+02   4.1224565e+02   4.0112880e+02   3.9086843e+02   3.8160486e+02   3.7345452e+02   3.6651570e+02   3.6086856e+02   3.5657706e+02   3.5369005e+02   3.5223807e+02   3.5223807e+02   3.5369005e+02   3.5657706e+02   3.6086856e+02   3.6651570e+02   3.7345452e+02   3.8160486e+02   3.9086843e+02   4.0112880e+02   4.1224565e+02   4.2404913e+02   4.3632154e+02   4.4875546e+02   4.6083236e+02   4.7112915e+02   4.7780116e+02   4.8186078e+02   4.8382998e+02
   1.7205000e+03   4.9305716e+02   4.9043827e+02   4.8552380e+02   4.7712926e+02   4.6504513e+02   4.5203727e+02   4.3891534e+02   4.2608230e+02   4.1380138e+02   4.0227026e+02   3.9164842e+02   3.8207068e+02   3.7365199e+02   3.6648846e+02   3.6066162e+02   3.5623508e+02   3.5325701e+02   3.5176040e+02   3.5176040e+02   3.5325701e+02   3.5623508e+02   3.6066162e+02   3.6648846e+02   3.7365199e+02   3.8207068e+02   3.9164842e+02   4.0227026e+02   4.1380138e+02   4.2608230e+02   4.3891534e+02   4.5203727e+02   4.6504513e+02   4.7707106e+02   4.8552240e+02   4.9043827e+02   4.9305716e+02
   1.7215000e+03   5.3660971e+02   5.3316388e+02   5.2624851e+02   5.1418971e+02   4.9937477e+02   4.8385059e+02   4.6827528e+02   4.5302953e+02   4.3839398e+02   4.2459790e+02   4.1183957e+02   4.0029233e+02   3.9010858e+02   3.8141843e+02   3.7433189e+02   3.6893868e+02   3.6530579e+02   3.6347781e+02   3.6347781e+02   3.6530579e+02   3.6893868e+02   3.7433189e+02   3.8141843e+02   3.9010858e+02   4.0029233e+02   4.1183957e+02   4.2459790e+02   4.3839398e+02   4.5302953e+02   4.6827528e+02   4.8385059e+02   4.9937477e+02   5.1418971e+02   5.2617316e+02   5.3316389e+02   5.3660971e+02
   1.7225000e+03   6.4037283e+02   6.3539720e+02   6.2544003e+02   6.0953391e+02   5.9067622e+02   5.7044003e+02   5.4951128e+02   5.2841573e+02   5.0761716e+02   4.8754291e+02   4.6859118e+02   4.5113116e+02   4.3549805e+02   4.2199045e+02   4.1086503e+02   4.0233191e+02   3.9655224e+02   3.9363472e+02   3.9363472e+02   3.9655224e+02   4.0233191e+02   4.1086503e+02   4.2199045e+02   4.3549805e+02   4.5113116e+02   4.6859118e+02   4.8754291e+02   5.0761716e+02   5.2841573e+02   5.4951128e+02   5.7044003e+02   5.9067622e+02   6.0953391e+02   6.2550807e+02   6.3539721e+02   6.4037285e+02
   1.7235000e+03   7.1992230e+02   7.1437975e+02   7.0367339e+02   6.8775331e+02   6.6837581e+02   6.4634996e+02   6.2232809e+02   5.9699426e+02   5.7104030e+02   5.4516547e+02   5.2006288e+02   4.9640114e+02   4.7481117e+02   4.5586739e+02   4.4006981e+02   4.2784093e+02   4.1950247e+02   4.1527910e+02   4.1527910e+02   4.1950247e+02   4.2784093e+02   4.4006981e+02   4.5586739e+02   4.7481117e+02   4.9640114e+02   5.2006288e+02   5.4516547e+02   5.7104030e+02   5.9699426e+02   6.2232809e+02   6.4634996e+02   6.6837581e+02   6.8775331e+02   7.0365309e+02   7.1437852e+02   7.1992230e+02
   1.7245000e+03   7.2515213e+02   7.2006244e+02   7.1035828e+02   6.9579169e+02   6.7738027e+02   6.5600220e+02   6.3233294e+02   6.0707587e+02   5.8095877e+02   5.5472511e+02   5.2911787e+02   5.0486016e+02   4.8263535e+02   4.6306974e+02   4.4671287e+02   4.3402598e+02   4.2536429e+02   4.2097137e+02   4.2097137e+02   4.2536429e+02   4.3402598e+02   4.4671287e+02   4.6306974e+02   4.8263535e+02   5.0486016e+02   5.2911787e+02   5.5472511e+02   5.8095877e+02   6.0707587e+02   6.3233294e+02   6.5600220e+02   6.7738027e+02   6.9579169e+02   7.1037223e+02   7.2006244e+02   7.2515212e+02
   1.7255000e+03   6.3010816e+02   6.2729412e+02   6.2182888e+02   6.1360921e+02   6.0273847e+02   5.8910911e+02   5.7267881e+02   5.5497121e+02   5.3673892e+02   5.1858077e+02   5.0102511e+02   4.8454675e+02   4.6957271e+02   4.5648201e+02   4.4559966e+02   4.3719826e+02   4.3147801e+02   4.2858442e+02   4.2858442e+02   4.3147801e+02   4.3719826e+02   4.4559966e+02   4.5648201e+02   4.6957271e+02   4.8454675e+02   5.0102511e+02   5.1858077e+02   5.3673892e+02   5.5497121e+02   5.7267881e+02   5.8906456e+02   6.0273847e+02   6.1360921e+02   6.2182888e+02   6.2729412e+02   6.3010816e+02
   1.7265000e+03   6.4982990e+02   6.4677405e+02   6.4139944e+02   6.3341151e+02   6.2311509e+02   6.1078224e+02   5.9674734e+02   5.8134477e+02   5.6515913e+02   5.4872852e+02   5.3256899e+02   5.1717342e+02   5.0300544e+02   4.9049084e+02   4.8000008e+02   4.7184742e+02   4.6627430e+02   4.6344561e+02   4.6344561e+02   4.6627430e+02   4.7184742e+02   4.8000008e+02   4.9049084e+02   5.0300544e+02   5.1717342e+02   5.3256899e+02   5.4872852e+02   5.6515913e+02   5.8134477e+02   5.9674847e+02   6.1078224e+02   6.2311509e+02   6.3341151e+02   6.4139944e+02   6.4677405e+02   6.4982990e+02
   1.7275000e+03   7.4157734e+02   7.3677950e+02   7.2755826e+02   7.1511527e+02   7.0011260e+02   6.8288608e+02   6.6382308e+02   6.4333280e+02   6.2177809e+02   5.9930513e+02   5.7616708e+02   5.5318806e+02   5.3128758e+02   5.1137234e+02   4.9429253e+02   4.8078624e+02   4.7143379e+02   4.6665605e+02   4.6665605e+02   4.7143379e+02   4.8078624e+02   4.9429253e+02   5.1137234e+02   5.3128758e+02   5.5318806e+02   5.7616708e+02   5.9930513e+02   6.2177809e+02   6.4333280e+02   6.6382308e+02   6.8288608e+02   7.0011260e+02   7.1511527e+02   7.2755826e+02   7.3677950e+02   7.4157734e+02
   1.7285000e+03   7.2060928e+02   7.1590490e+02   7.0747037e+02   6.9522568e+02   6.8019759e+02   6.6323085e+02   6.4477564e+02   6.2516263e+02   6.0452627e+02   5.8306359e+02   5.6141237e+02   5.4030727e+02   5.2049795e+02   5.0270963e+02   4.8760061e+02   4.7573736e+02   4.6756857e+02   4.6340618e+02   4.6340618e+02   4.6756857e+02   4.7573736e+02   4.8760061e+02   5.0270963e+02   5.2049795e+02   5.4030727e+02   5.6141237e+02   5.8306359e+02   6.0452627e+02   6.2516263e+02   6.4477564e+02   6.6323085e+02   6.8019759e+02   6.9522568e+02   7.0747036e+02   7.1590490e+02   7.2060928e+02
   1.7295000e+03   6.5538026e+02   6.5178743e+02   6.4541509e+02   6.3586037e+02   6.2327057e+02   6.0740266e+02   5.8920730e+02   5.6974530e+02   5.4972227e+02   5.2975163e+02   5.1039638e+02   4.9218166e+02   4.7558920e+02   4.6105155e+02   4.4894765e+02   4.3958708e+02   4.3321050e+02   4.2998040e+02   4.2998040e+02   4.3321050e+02   4.3958708e+02   4.4894765e+02   4.6105155e+02   4.7558920e+02   4.9218166e+02   5.1039638e+02   5.2975163e+02   5.4972227e+02   5.6974530e+02   5.8920730e+02   6.0740266e+02   6.2326214e+02   6.3586037e+02   6.4541509e+02   6.5178743e+02   6.5538026e+02
   1.7305000e+03   6.6586792e+02   6.6172195e+02   6.5377000e+02   6.4151955e+02   6.2468206e+02   6.0519386e+02   5.8416625e+02   5.6230529e+02   5.4022517e+02   5.1849288e+02   4.9764391e+02   4.7817992e+02   4.6056130e+02   4.4520445e+02   4.3246621e+02   4.2264424e+02   4.1596782e+02   4.1258953e+02   4.1258953e+02   4.1596782e+02   4.2264424e+02   4.3246621e+02   4.4520445e+02   4.6056130e+02   4.7817992e+02   4.9764391e+02   5.1849288e+02   5.4022517e+02   5.6230529e+02   5.8416625e+02   6.0519386e+02   6.2468206e+02   6.4151692e+02   6.5377000e+02   6.6172195e+02   6.6586791e+02
   1.7315000e+03   7.0265947e+02   6.9800035e+02   6.8925505e+02   6.7602553e+02   6.5855290e+02   6.3825164e+02   6.1594108e+02   5.9230170e+02   5.6802171e+02   5.4377527e+02   5.2022573e+02   4.9801011e+02   4.7772772e+02   4.5992116e+02   4.4506965e+02   4.3356920e+02   4.2572693e+02   4.2175399e+02   4.2175399e+02   4.2572693e+02   4.3356920e+02   4.4506965e+02   4.5992116e+02   4.7772772e+02   4.9801011e+02   5.2022573e+02   5.4377527e+02   5.6802171e+02   5.9230170e+02   6.1594108e+02   6.3825164e+02   6.5855290e+02   6.7599853e+02   6.8925450e+02   6.9800035e+02   7.0265946e+02
   1.7325000e+03   7.5568246e+02   7.5347571e+02   7.4846773e+02   7.4011681e+02   7.2796769e+02   7.1147106e+02   6.9021167e+02   6.6480539e+02   6.3619358e+02   6.0548547e+02   5.7389734e+02   5.4269303e+02   5.1312807e+02   4.8639738e+02   4.6358210e+02   4.4560866e+02   4.3320447e+02   4.2687327e+02   4.2687327e+02   4.3320447e+02   4.4560866e+02   4.6358210e+02   4.8639738e+02   5.1312807e+02   5.4269303e+02   5.7389734e+02   6.0548547e+02   6.3619358e+02   6.6480539e+02   6.9021167e+02   7.1147106e+02   7.2796768e+02   7.4011681e+02   7.4846773e+02   7.5347571e+02   7.5568246e+02
   1.7335000e+03   7.5600000e+02   7.5600000e+02   7.5600000e+02   7.5600000e+02   7.5591373e+02   7.5372436e+02   7.4679692e+02   7.3394621e+02   7.1457625e+02   6.8818626e+02   6.5440435e+02   6.1523271e+02   5.7357220e+02   5.3253988e+02   4.9522493e+02   4.6444439e+02   4.4252831e+02   4.3113705e+02   4.3113705e+02   4.4252831e+02   4.6444439e+02   4.9522493e+02   5.3253988e+02   5.7357220e+02   6.1523271e+02   6.5440435e+02   6.8818626e+02   7.1457625e+02   7.3394621e+02   7.4679692e+02   7.5372436e+02   7.5591373e+02   7.5600000e+02   7.5600000e+02   7.5600000e+02   7.5600000e+02
   1.7345000e+03   7.5600000e+02   7.5600000e+02   7.5600000e+02   7.5600000e+02   7.5600000e+02   7.5598282e+02   7.5442451e+02   7.4763251e+02   7.3369003e+02   7.1157079e+02   6.8018921e+02   6.4012959e+02   5.9482089e+02   5.4831246e+02   5.0477989e+02   4.6814692e+02   4.4171241e+02   4.2787637e+02   4.2787637e+02   4.4171241e+02   4.6814692e+02   5.0477989e+02   5.4831246e+02   5.9482089e+02   6.4012959e+02   6.8018921e+02   7.1157079e+02   7.3369003e+02   7.4763251e+02   7.5442451e+02   7.5598282e+02   7.5600000e+02   7.5600000e+02   7.5600000e+02   7.5600000e+02   7.5600000e+02
   1.7355000e+03   7.5600000e+02   7.5600000e+02   7.5600000e+02   7.5598424e+02   7.5470413e+02   7.4946318e+02   7.3915732e+02   7.2343445e+02   7.0240312e+02   6.7648817e+02   6.4611450e+02   6.1150002e+02   5.7466182e+02   5.3833960e+02   5.0526961e+02   4.7796635e+02   4.5851182e+02   4.4839397e+02   4.4839397e+02   4.5851182e+02   4.7796635e+02   5.0526961e+02   5.3833960e+02   5.7466182e+02   6.1150002e+02   6.4611450e+02   6.7648817e+02   7.0240312e+02   7.2343445e+02   7.3915732e+02   7.4946318e+02   7.5470413e+02   7.5598424e+02   7.5600000e+02   7.5600000e+02   7.5600000e+02
   1.7365000e+03   7.4968913e+02   7.4339235e+02   7.3352417e+02   7.2033080e+02   7.0432472e+02   6.8608248e+02   6.6632593e+02   6.4582236e+02   6.2537398e+02   6.0574531e+02   5.8760751e+02   5.7144900e+02   5.5747750e+02   5.4533388e+02   5.3494289e+02   5.2671298e+02   5.2100862e+02   5.1809056e+02   5.1809056e+02   5.2100862e+02   5.2671298e+02   5.3494289e+02   5.4533388e+02   5.5747750e+02   5.7144900e+02   5.8760751e+02   6.0574531e+02   6.2537398e+02   6.4582236e+02   6.6632593e+02   6.8608248e+02   7.0432472e+02   7.2033079e+02   7.3352417e+02   7.4339235e+02   7.4968913e+02
   1.7375000e+03   7.2268049e+02   7.1764627e+02   7.0896491e+02   6.9647024e+02   6.8130816e+02   6.6429330e+02   6.4590706e+02   6.2654876e+02   6.0650632e+02   5.8584271e+02   5.6494791e+02   5.4451696e+02   5.2528222e+02   5.0795869e+02   4.9321465e+02   4.8161728e+02   4.7362042e+02   4.6954306e+02   4.6954306e+02   4.7362042e+02   4.8161728e+02   4.9321465e+02   5.0795869e+02   5.2528222e+02   5.4451696e+02   5.6494791e+02   5.8584271e+02   6.0650632e+02   6.2654876e+02   6.4590706e+02   6.6429330e+02   6.8130816e+02   6.9647024e+02   7.0896491e+02   7.1764627e+02   7.2268049e+02
   1.7385000e+03   6.9717436e+02   6.9344126e+02   6.8607277e+02   6.7526776e+02   6.6144890e+02   6.4521251e+02   6.2714855e+02   6.0753499e+02   5.8687331e+02   5.6576456e+02   5.4486369e+02   5.2482535e+02   5.0628252e+02   4.8982562e+02   4.7597803e+02   4.6518778e+02   4.5779181e+02   4.5403594e+02   4.5403594e+02   4.5779181e+02   4.6518778e+02   4.7597803e+02   4.8982562e+02   5.0628252e+02   5.2482535e+02   5.4486369e+02   5.6576456e+02   5.8687331e+02   6.0753499e+02   6.2714855e+02   6.4521251e+02   6.6144890e+02   6.7526776e+02   6.8607277e+02   6.9344126e+02   6.9717436e+02
   1.7395000e+03   6.9182806e+02   6.8806203e+02   6.8087322e+02   6.7029629e+02   6.5667988e+02   6.4044251e+02   6.2209242e+02   6.0217344e+02   5.8129722e+02   5.6009896e+02   5.3922417e+02   5.1930610e+02   5.0095009e+02   4.8471437e+02   4.7109179e+02   4.6049461e+02   4.5324588e+02   4.4956615e+02   4.4956615e+02   4.5324588e+02   4.6049461e+02   4.7109179e+02   4.8471437e+02   5.0095009e+02   5.1930610e+02   5.3922417e+02   5.6009896e+02   5.8129722e+02   6.0217344e+02   6.2209242e+02   6.4044223e+02   6.5667981e+02   6.7029629e+02   6.8087321e+02   6.8806203e+02   6.9182805e+02
   1.7405000e+03   6.9290705e+02   6.8891921e+02   6.8081725e+02   6.6869456e+02   6.5245431e+02   6.3316994e+02   6.1183919e+02   5.8918356e+02   5.6588136e+02   5.4259259e+02   5.1996129e+02   4.9860588e+02   4.7910277e+02   4.6197982e+02   4.4769585e+02   4.3663320e+02   4.2909115e+02   4.2526752e+02   4.2526752e+02   4.2909115e+02   4.3663320e+02   4.4769585e+02   4.6197982e+02   4.7910277e+02   4.9860588e+02   5.1996129e+02   5.4259259e+02   5.6588136e+02   5.8918356e+02   6.1183919e+02   6.3316994e+02   6.5245431e+02   6.6867126e+02   6.8081725e+02   6.8891921e+02   6.9290704e+02
   1.7415000e+03   7.0925322e+02   7.0456835e+02   6.9578451e+02   6.8258393e+02   6.6524192e+02   6.4497319e+02   6.2256184e+02   5.9868772e+02   5.7405561e+02   5.4936428e+02   5.2530696e+02   5.0255292e+02   4.8173412e+02   4.6342475e+02   4.4813284e+02   4.3627893e+02   4.2818964e+02   4.2408987e+02   4.2408987e+02   4.2818964e+02   4.3627893e+02   4.4813284e+02   4.6342475e+02   4.8173412e+02   5.0255292e+02   5.2530696e+02   5.4936428e+02   5.7405561e+02   5.9868772e+02   6.2256184e+02   6.4497319e+02   6.6524192e+02   6.8256814e+02   6.9578410e+02   7.0456835e+02   7.0925322e+02
   1.7425000e+03   7.4735535e+02   7.4278096e+02   7.3433859e+02   7.2227168e+02   7.0622926e+02   6.8629106e+02   6.6299995e+02   6.3708804e+02   6.0939647e+02   5.8083780e+02   5.5235910e+02   5.2490858e+02   4.9940361e+02   4.7669442e+02   4.5754229e+02   4.4258712e+02   4.3233103e+02   4.2711410e+02   4.2711410e+02   4.3233103e+02   4.4258712e+02   4.5754229e+02   4.7669442e+02   4.9940361e+02   5.2490858e+02   5.5235910e+02   5.8083780e+02   6.0939647e+02   6.3708804e+02   6.6299995e+02   6.8629106e+02   7.0622926e+02   7.2227168e+02   7.3433858e+02   7.4278096e+02   7.4735535e+02
   1.7435000e+03   7.5554124e+02   7.5308473e+02   7.4779457e+02   7.3917154e+02   7.2674061e+02   7.0992511e+02   6.8842275e+02   6.6289170e+02   6.3427181e+02   6.0365963e+02   5.7225223e+02   5.4128966e+02   5.1200079e+02   4.8555259e+02   4.6300138e+02   4.4524770e+02   4.3300168e+02   4.2675304e+02   4.2675304e+02   4.3300168e+02   4.4524770e+02   4.6300138e+02   4.8555259e+02   5.1200079e+02   5.4128966e+02   5.7225223e+02   6.0365963e+02   6.3427181e+02   6.6289170e+02   6.8842275e+02   7.0992511e+02   7.2674061e+02   7.3917154e+02   7.4779457e+02   7.5308473e+02   7.5554124e+02
   1.7445000e+03   7.5599987e+02   7.5591036e+02   7.5423675e+02   7.4936341e+02   7.4046235e+02   7.2687496e+02   7.0763353e+02   6.8299122e+02   6.5396570e+02   6.2181577e+02   5.8796517e+02   5.5392769e+02   5.2123397e+02   4.9136012e+02   4.6565287e+02   4.4528008e+02   4.3116066e+02   4.2394041e+02   4.2394041e+02   4.3116066e+02   4.4528008e+02   4.6565287e+02   4.9136012e+02   5.2123397e+02   5.5392769e+02   5.8796517e+02   6.2181577e+02   6.5396570e+02   6.8299122e+02   7.0763353e+02   7.2687496e+02   7.4046235e+02   7.4936341e+02   7.5423675e+02   7.5591036e+02   7.5599987e+02
   1.7455000e+03   7.5600000e+02   7.5600000e+02   7.5600000e+02   7.5600000e+02   7.5599954e+02   7.5549392e+02   7.5132750e+02   7.4132054e+02   7.2461991e+02   7.0105021e+02   6.7068467e+02   6.3342439e+02   5.9161238e+02   5.4889477e+02   5.0902806e+02   4.7554492e+02   4.5141837e+02   4.3879114e+02   4.3879114e+02   4.5141837e+02   4.7554492e+02   5.0902806e+02   5.4889477e+02   5.9161238e+02   6.3342439e+02   6.7068467e+02   7.0105021e+02   7.2461991e+02   7.4132054e+02   7.5132750e+02   7.5549392e+02   7.5599954e+02   7.5600000e+02   7.5600000e+02   7.5600000e+02   7.5600000e+02
   1.7465000e+03   7.5600000e+02   7.5600000e+02   7.5600000e+02   7.5600000e+02   7.5599764e+02   7.5457229e+02   7.4612242e+02   7.2884420e+02   7.0419099e+02   6.7545823e+02   6.4682893e+02   6.2243255e+02   6.0540543e+02   5.9728632e+02   5.9768403e+02   6.0436636e+02   6.1365136e+02   6.2097009e+02   6.2097009e+02   6.1365136e+02   6.0436636e+02   5.9768403e+02   5.9728632e+02   6.0540543e+02   6.2243255e+02   6.4682893e+02   6.7545823e+02   7.0419099e+02   7.2884420e+02   7.4612242e+02   7.5457229e+02   7.5599764e+02   7.5600000e+02   7.5600000e+02   7.5600000e+02   7.5600000e+02
   1.7475000e+03   7.4940757e+02   7.4385657e+02   7.3435753e+02   7.2167791e+02   7.0621706e+02   6.8845165e+02   6.6896654e+02   6.4843866e+02   6.2756990e+02   6.0704944e+02   5.8746434e+02   5.6920299e+02   5.5219014e+02   5.3660322e+02   5.2312716e+02   5.1239665e+02   5.0493230e+02   5.0110455e+02   5.0110455e+02   5.0493230e+02   5.1239665e+02   5.2312716e+02   5.3660322e+02   5.5219014e+02   5.6920299e+02   5.8746434e+02   6.0704944e+02   6.2756990e+02   6.4843866e+02   6.6896654e+02   6.8845165e+02   7.0621706e+02   7.2167791e+02   7.3435753e+02   7.4385657e+02   7.4940757e+02
   1.7485000e+03   5.4717763e+02   5.4500083e+02   5.4126347e+02   5.3554256e+02   5.2768412e+02   5.1709838e+02   5.0364300e+02   4.8931271e+02   4.7485300e+02   4.6075845e+02   4.4740155e+02   4.3508534e+02   4.2406427e+02   4.1455264e+02   4.0672844e+02   4.0073570e+02   3.9667960e+02   3.9463408e+02   3.9463408e+02   3.9667960e+02   4.0073570e+02   4.0672844e+02   4.1455264e+02   4.2406427e+02   4.3508534e+02   4.4740155e+02   4.6075845e+02   4.7485300e+02   4.8931271e+02   5.0364300e+02   5.1704402e+02   5.2768331e+02   5.3554256e+02   5.4126347e+02   5.4500083e+02   5.4717763e+02
   1.7495000e+03   4.7698035e+02   4.7565712e+02   4.7335050e+02   4.6977638e+02   4.6478479e+02   4.5799019e+02   4.4847661e+02   4.3792229e+02   4.2723110e+02   4.1685146e+02   4.0707824e+02   3.9812959e+02   3.9017481e+02   3.8335036e+02   3.7776481e+02   3.7350269e+02   3.7062643e+02   3.6917845e+02   3.6917845e+02   3.7062643e+02   3.7350269e+02   3.7776481e+02   3.8335036e+02   3.9017481e+02   3.9812959e+02   4.0707824e+02   4.1685146e+02   4.2723110e+02   4.3792229e+02   4.4847661e+02   4.5800387e+02   4.6478479e+02   4.6977638e+02   4.7335050e+02   4.7565712e+02   4.7698035e+02
   1.7505000e+03   5.4014761e+02   5.3808124e+02   5.3429751e+02   5.2839345e+02   5.2019317e+02   5.0875180e+02   4.9505201e+02   4.8068400e+02   4.6632821e+02   4.5242794e+02   4.3931880e+02   4.2727694e+02   4.1653235e+02   4.0728115e+02   3.9968668e+02   3.9387555e+02   3.8994820e+02   3.8796752e+02   3.8796752e+02   3.8994820e+02   3.9387555e+02   3.9968668e+02   4.0728115e+02   4.1653235e+02   4.2727694e+02   4.3931880e+02   4.5242794e+02   4.6632821e+02   4.8068400e+02   4.9505201e+02   5.0875180e+02   5.2018936e+02   5.2839345e+02   5.3429751e+02   5.3808124e+02   5.4014761e+02
   1.7515000e+03   6.3738547e+02   6.3385219e+02   6.2672248e+02   6.1573260e+02   6.0007698e+02   5.8167673e+02   5.6193283e+02   5.4158328e+02   5.2120709e+02   5.0131047e+02   4.8235496e+02   4.6476502e+02   4.4892409e+02   4.3517410e+02   4.2380759e+02   4.1506554e+02   4.0913442e+02   4.0613625e+02   4.0613625e+02   4.0913442e+02   4.1506554e+02   4.2380759e+02   4.3517410e+02   4.4892409e+02   4.6476502e+02   4.8235496e+02   5.0131047e+02   5.2120709e+02   5.4158328e+02   5.6193283e+02   5.8167673e+02   6.0007698e+02   6.1567247e+02   6.2672248e+02   6.3385219e+02   6.3738546e+02
   1.7525000e+03   7.5587053e+02   7.5409956e+02   7.4953083e+02   7.4172978e+02   7.3038528e+02   7.1533647e+02   6.9650220e+02   6.7351141e+02   6.4666640e+02   6.1703038e+02   5.8587226e+02   5.5455695e+02   5.2447995e+02   4.9699102e+02   4.7333466e+02   4.5458162e+02   4.4158369e+02   4.3493564e+02   4.3493564e+02   4.4158369e+02   4.5458162e+02   4.7333466e+02   4.9699102e+02   5.2447995e+02   5.5455695e+02   5.8587226e+02   6.1703038e+02   6.4666640e+02   6.7351141e+02   6.9650220e+02   7.1533647e+02   7.3038528e+02   7.4172978e+02   7.4953083e+02   7.5409956e+02   7.5587053e+02
   1.7535000e+03   7.5600000e+02   7.5600000e+02   7.5600000e+02   7.5599906e+02   7.5543285e+02   7.5155365e+02   7.4268660e+02   7.2810140e+02   7.0751143e+02   6.8073566e+02   6.4749568e+02   6.0957321e+02   5.6966371e+02   5.3064064e+02   4.9533054e+02   4.6630930e+02   4.4569622e+02   4.3499652e+02   4.3499652e+02   4.4569622e+02   4.6630930e+02   4.9533054e+02   5.3064064e+02   5.6966371e+02   6.0957321e+02   6.4749568e+02   6.8073566e+02   7.0751143e+02   7.2810140e+02   7.4268660e+02   7.5155365e+02   7.5543285e+02   7.5599906e+02   7.5600000e+02   7.5600000e+02   7.5600000e+02
   1.7545000e+03   7.5600000e+02   7.5600000e+02   7.5600000e+02   7.5599985e+02   7.5560500e+02   7.5216957e+02   7.4376391e+02   7.2948487e+02   7.0881420e+02   6.8106718e+02   6.4653943e+02   6.0750451e+02   5.6668694e+02   5.2696137e+02   4.9114233e+02   4.6177447e+02   4.4094930e+02   4.3015052e+02   4.3015052e+02   4.4094930e+02   4.6177447e+02   4.9114233e+02   5.2696137e+02   5.6668694e+02   6.0750451e+02   6.4653943e+02   6.8106718e+02   7.0881420e+02   7.2948487e+02   7.4376391e+02   7.5216957e+02   7.5560500e+02   7.5599985e+02   7.5600000e+02   7.5600000e+02   7.5600000e+02
   1.7555000e+03   7.5600000e+02   7.5600000e+02   7.5600000e+02   7.5600000e+02   7.5600000e+02   7.5600000e+02   7.5593538e+02   7.5343132e+02   7.4432982e+02   7.2669080e+02   6.9953829e+02   6.6186810e+02   6.1568708e+02   5.6581719e+02   5.1753340e+02   4.7595907e+02   4.4550847e+02   4.2943394e+02   4.2943394e+02   4.4550847e+02   4.7595907e+02   5.1753340e+02   5.6581719e+02   6.1568708e+02   6.6186810e+02   6.9953829e+02   7.2669080e+02   7.4432982e+02   7.5343132e+02   7.5593538e+02   7.5600000e+02   7.5600000e+02   7.5600000e+02   7.5600000e+02   7.5600000e+02   7.5600000e+02
   1.7565000e+03   7.5600000e+02   7.5600000e+02   7.5600000e+02   7.5600000e+02   7.5600000e+02   7.5600000e+02   7.5600000e+02   7.5600000e+02   7.5582030e+02   7.5113654e+02   7.3604992e+02   7.0889011e+02   6.7052736e+02   6.2278990e+02   5.6829691e+02   5.1561986e+02   4.7418783e+02   4.5142535e+02   4.5142535e+02   4.7418783e+02   5.1561986e+02   5.6829691e+02   6.2278990e+02   6.7052736e+02   7.0889011e+02   7.3604992e+02   7.5113654e+02   7.5582030e+02   7.5600000e+02   7.5600000e+02   7.5600000e+02   7.5600000e+02   7.5600000e+02   7.5600000e+02   7.5600000e+02   7.5600000e+02
   1.7575000e+03   7.5600000e+02   7.5600000e+02   7.5600000e+02   7.5600000e+02   7.5600000e+02   7.5600000e+02   7.5600000e+02   7.5591341e+02   7.5138137e+02   7.3541323e+02   7.0790139e+02   6.7322677e+02   6.3810044e+02   6.0935414e+02   5.9170899e+02   5.8645928e+02   5.9070480e+02   5.9729778e+02   5.9729778e+02   5.9070480e+02   5.8645928e+02   5.9170899e+02   6.0935414e+02   6.3810044e+02   6.7322677e+02   7.0790139e+02   7.3541323e+02   7.5138137e+02   7.5591341e+02   7.5600000e+02   7.5600000e+02   7.5600000e+02   7.5600000e+02   7.5600000e+02   7.5600000e+02   7.5600000e+02
   1.7585000e+03   7.3309887e+02   7.2781496e+02   7.1786755e+02   7.0425377e+02   6.8830375e+02   6.7064084e+02   6.5185625e+02   6.3253094e+02   6.1323088e+02   5.9447910e+02   5.7666024e+02   5.5987255e+02   5.4406625e+02   5.2974441e+02   5.1747997e+02   5.0778351e+02   5.0107410e+02   4.9764267e+02   4.9764267e+02   5.0107410e+02   5.0778351e+02   5.1747997e+02   5.2974441e+02   5.4406625e+02   5.5987255e+02   5.7666024e+02   5.9447910e+02   6.1323088e+02   6.3253094e+02   6.5185625e+02   6.7064084e+02   6.8830375e+02   7.0425377e+02   7.1786755e+02   7.2781496e+02   7.3309887e+02
   1.7595000e+03   5.4781180e+02   5.4593128e+02   5.4246380e+02   5.3716521e+02   5.2996370e+02   5.2063756e+02   5.0818214e+02   4.9442788e+02   4.8035153e+02   4.6651699e+02   4.5333302e+02   4.4112736e+02   4.3017208e+02   4.2069608e+02   4.1288657e+02   4.0689746e+02   4.0284020e+02   4.0079300e+02   4.0079300e+02   4.0284020e+02   4.0689746e+02   4.1288657e+02   4.2069608e+02   4.3017208e+02   4.4112736e+02   4.5333302e+02   4.6651699e+02   4.8035153e+02   4.9442788e+02   5.0818214e+02   5.2055551e+02   5.2996370e+02   5.3716521e+02   5.4246380e+02   5.4593128e+02   5.4781180e+02
   1.7605000e+03   5.6616198e+02   5.6422897e+02   5.6023277e+02   5.5411986e+02   5.4582439e+02   5.3492567e+02   5.2104300e+02   5.0604326e+02   4.9078444e+02   4.7580986e+02   4.6153936e+02   4.4831656e+02   4.3643627e+02   4.2614894e+02   4.1766419e+02   4.1115237e+02   4.0673771e+02   4.0451002e+02   4.0451002e+02   4.0673771e+02   4.1115237e+02   4.1766419e+02   4.2614894e+02   4.3643627e+02   4.4831656e+02   4.6153936e+02   4.7580986e+02   4.9078444e+02   5.0604326e+02   5.2104300e+02   5.3494485e+02   5.4582439e+02   5.5411986e+02   5.6023277e+02   5.6422897e+02   5.6616197e+02
   1.7615000e+03   5.7525028e+02   5.7275905e+02   5.6840032e+02   5.6182450e+02   5.5287601e+02   5.4100985e+02   5.2630820e+02   5.1063375e+02   4.9475050e+02   4.7918684e+02   4.6436173e+02   4.5062702e+02   4.3828505e+02   4.2759676e+02   4.1877861e+02   4.1200905e+02   4.0742076e+02   4.0510422e+02   4.0510422e+02   4.0742076e+02   4.1200905e+02   4.1877861e+02   4.2759676e+02   4.3828505e+02   4.5062702e+02   4.6436173e+02   4.7918684e+02   4.9475050e+02   5.1063375e+02   5.2630820e+02   5.4097970e+02   5.5287317e+02   5.6182450e+02   5.6840032e+02   5.7275905e+02   5.7525027e+02
   1.7625000e+03   5.7012007e+02   5.6720227e+02   5.6179823e+02   5.5327109e+02   5.4058232e+02   5.2502053e+02   5.0847459e+02   4.9170771e+02   4.7520884e+02   4.5935885e+02   4.4447693e+02   4.3084122e+02   4.1869329e+02   4.0824362e+02   3.9966794e+02   3.9310920e+02   3.8867715e+02   3.8644160e+02   3.8644160e+02   3.8867715e+02   3.9310920e+02   3.9966794e+02   4.0824362e+02   4.1869329e+02   4.3084122e+02   4.4447693e+02   4.5935885e+02   4.7520884e+02   4.9170771e+02   5.0847459e+02   5.2502053e+02   5.4058232e+02   5.5326471e+02   5.6179823e+02   5.6720227e+02   5.7012007e+02
   1.7635000e+03   6.6502434e+02   6.6063267e+02   6.5235481e+02   6.3940240e+02   6.2185345e+02   6.0195696e+02   5.8066468e+02   5.5864021e+02   5.3647995e+02   5.1473396e+02   4.9392172e+02   4.7452917e+02   4.5700416e+02   4.4174605e+02   4.2910410e+02   4.1936360e+02   4.1274466e+02   4.0939854e+02   4.0939854e+02   4.1274466e+02   4.1936360e+02   4.2910410e+02   4.4174605e+02   4.5700416e+02   4.7452917e+02   4.9392172e+02   5.1473396e+02   5.3647995e+02   5.5864021e+02   5.8066468e+02   6.0195696e+02   6.2185345e+02   6.3934825e+02   6.5235389e+02   6.6063267e+02   6.6502434e+02
   1.7645000e+03   7.5600000e+02   7.5600000e+02   7.5599969e+02   7.5560372e+02   7.5245609e+02   7.4502148e+02   7.3265621e+02   7.1500844e+02   6.9189661e+02   6.6288176e+02   6.2892946e+02   5.9208765e+02   5.5463584e+02   5.1891603e+02   4.8717595e+02   4.6142147e+02   4.4328760e+02   4.3392277e+02   4.3392277e+02   4.4328760e+02   4.6142147e+02   4.8717595e+02   5.1891603e+02   5.5463584e+02   5.9208765e+02   6.2892946e+02   6.6288176e+02   6.9189661e+02   7.1500844e+02   7.3265620e+02   7.4502148e+02   7.5245608e+02   7.5560372e+02   7.5599969e+02   7.5600000e+02   7.5600000e+02
   1.7655000e+03   7.5600000e+02   7.5600000e+02   7.5600000e+02   7.5600000e+02   7.5598329e+02   7.5461158e+02   7.4880968e+02   7.3707261e+02   7.1867581e+02   6.9317166e+02   6.5995448e+02   6.2068094e+02   5.7837671e+02   5.3634059e+02   4.9787212e+02   4.6600021e+02   4.4324073e+02   4.3139136e+02   4.3139136e+02   4.4324073e+02   4.6600021e+02   4.9787212e+02   5.3634059e+02   5.7837671e+02   6.2068094e+02   6.5995448e+02   6.9317166e+02   7.1867581e+02   7.3707261e+02   7.4880968e+02   7.5461158e+02   7.5598329e+02   7.5600000e+02   7.5600000e+02   7.5600000e+02   7.5600000e+02
   1.7665000e+03   7.5600000e+02   7.5600000e+02   7.5600000e+02   7.5600000e+02   7.5600000e+02   7.5569180e+02   7.5215072e+02   7.4275352e+02   7.2619758e+02   7.0147191e+02   6.6773821e+02   6.2707067e+02   5.8273519e+02   5.3832717e+02   4.9745947e+02   4.6347098e+02   4.3913525e+02   4.2645353e+02   4.2645353e+02   4.3913525e+02   4.6347098e+02   4.9745947e+02   5.3832717e+02   5.8273519e+02   6.2707067e+02   6.6773821e+02   7.0147191e+02   7.2619758e+02   7.4275352e+02   7.5215072e+02   7.5569180e+02   7.5600000e+02   7.5600000e+02   7.5600000e+02   7.5600000e+02   7.5600000e+02
   1.7675000e+03   7.5600000e+02   7.5600000e+02   7.5600000e+02   7.5600000e+02   7.5600000e+02   7.5600000e+02   7.5600000e+02   7.5600000e+02   7.5600000e+02   7.5599262e+02   7.5296272e+02   7.3688107e+02   7.0450968e+02   6.5898871e+02   6.0697943e+02   5.5430005e+02   5.0835231e+02   4.8156005e+02   4.8156005e+02   5.0835231e+02   5.5430005e+02   6.0697943e+02   6.5898871e+02   7.0450968e+02   7.3688107e+02   7.5296273e+02   7.5599262e+02   7.5600000e+02   7.5600000e+02   7.5600000e+02   7.5600000e+02   7.5600000e+02   7.5600000e+02   7.5600000e+02   7.5600000e+02   7.5600000e+02
   1.7685000e+03   7.5600000e+02   7.5600000e+02   7.5591100e+02   7.5353462e+02   7.4582520e+02   7.3230506e+02   7.1355999e+02   6.9097710e+02   6.6632097e+02   6.4166320e+02   6.1890823e+02   5.9973313e+02   5.8532347e+02   5.7620211e+02   5.7212495e+02   5.7200091e+02   5.7352595e+02   5.7450430e+02   5.7450430e+02   5.7352595e+02   5.7200091e+02   5.7212495e+02   5.7620211e+02   5.8532347e+02   5.9973313e+02   6.1890823e+02   6.4166320e+02   6.6632097e+02   6.9097710e+02   7.1355999e+02   7.3230506e+02   7.4582519e+02   7.5353462e+02   7.5591100e+02   7.5600000e+02   7.5600000e+02
   1.7695000e+03   6.3106263e+02   6.2866459e+02   6.2352500e+02   6.1593270e+02   6.0601301e+02   5.9389535e+02   5.7953130e+02   5.6343123e+02   5.4658182e+02   5.2960933e+02   5.1305781e+02   4.9741274e+02   4.8311639e+02   4.7056178e+02   4.6008968e+02   4.5198198e+02   4.4645190e+02   4.4365094e+02   4.4365094e+02   4.4645190e+02   4.5198198e+02   4.6008968e+02   4.7056178e+02   4.8311639e+02   4.9741274e+02   5.1305781e+02   5.2960933e+02   5.4658182e+02   5.6343123e+02   5.7952704e+02   5.9389261e+02   6.0601301e+02   6.1593270e+02   6.2352500e+02   6.2866459e+02   6.3106263e+02
   1.7705000e+03   5.2206717e+02   5.2033976e+02   5.1711272e+02   5.1212720e+02   5.0523209e+02   4.9585424e+02   4.8359081e+02   4.7051379e+02   4.5735013e+02   4.4456476e+02   4.3249397e+02   4.2140265e+02   4.1150949e+02   4.0299439e+02   3.9600516e+02   3.9066200e+02   3.8704917e+02   3.8522924e+02   3.8522924e+02   3.8704917e+02   3.9066200e+02   3.9600516e+02   4.0299439e+02   4.1150949e+02   4.2140265e+02   4.3249397e+02   4.4456476e+02   4.5735013e+02   4.7051379e+02   4.8359081e+02   4.9578542e+02   5.0523183e+02   5.1212720e+02   5.1711272e+02   5.2033976e+02   5.2206717e+02
   1.7715000e+03   5.6996999e+02   5.6803090e+02   5.6368677e+02   5.5707965e+02   5.4806904e+02   5.3589776e+02   5.2113469e+02   5.0549116e+02   4.8970933e+02   4.7429580e+02   4.5965098e+02   4.4611064e+02   4.3396322e+02   4.2345701e+02   4.1480047e+02   4.0815774e+02   4.0365958e+02   4.0138820e+02   4.0138820e+02   4.0365958e+02   4.0815774e+02   4.1480047e+02   4.2345701e+02   4.3396322e+02   4.4611064e+02   4.5965098e+02   4.7429580e+02   4.8970933e+02   5.0549116e+02   5.2113469e+02   5.3588453e+02   5.4806366e+02   5.5707965e+02   5.6368677e+02   5.6803090e+02   5.6996999e+02
   1.7725000e+03   7.3344076e+02   7.2885741e+02   7.2014717e+02   7.0758108e+02   6.9169886e+02   6.7254802e+02   6.5054515e+02   6.2632502e+02   6.0064236e+02   5.7431042e+02   5.4817263e+02   5.2306979e+02   4.9981143e+02   4.7915186e+02   4.6175722e+02   4.4819231e+02   4.3889836e+02   4.3417343e+02   4.3417343e+02   4.3889836e+02   4.4819231e+02   4.6175722e+02   4.7915186e+02   4.9981143e+02   5.2306979e+02   5.4817263e+02   5.7431042e+02   6.0064236e+02   6.2632502e+02   6.5054515e+02   6.7254802e+02   6.9169886e+02   7.0758108e+02   7.2014716e+02   7.2885741e+02   7.3344075e+02
   1.7735000e+03   7.5599017e+02   7.5527890e+02   7.5201670e+02   7.4548741e+02   7.3528421e+02   7.2121155e+02   7.0315893e+02   6.8086539e+02   6.5426286e+02   6.2437574e+02   5.9254454e+02   5.6024041e+02   5.2897972e+02   5.0024400e+02   4.7540411e+02   4.5565050e+02   4.4192842e+02   4.3489915e+02   4.3489915e+02   4.4192842e+02   4.5565050e+02   4.7540411e+02   5.0024400e+02   5.2897972e+02   5.6024041e+02   5.9254454e+02   6.2437574e+02   6.5426286e+02   6.8086539e+02   7.0315893e+02   7.2121155e+02   7.3528421e+02   7.4548741e+02   7.5201669e+02   7.5527890e+02   7.5599017e+02
   1.7745000e+03   7.5600000e+02   7.5600000e+02   7.5600000e+02   7.5600000e+02   7.5600000e+02   7.5599238e+02   7.5470446e+02   7.4836500e+02   7.3500817e+02   7.1384278e+02   6.8460047e+02   6.4683623e+02   6.0279047e+02   5.5665336e+02   5.1286940e+02   4.7567166e+02   4.4866592e+02   4.3447186e+02   4.3447186e+02   4.4866592e+02   4.7567166e+02   5.1286940e+02   5.5665336e+02   6.0279048e+02   6.4683623e+02   6.8460047e+02   7.1384278e+02   7.3500817e+02   7.4836500e+02   7.5470446e+02   7.5599238e+02   7.5600000e+02   7.5600000e+02   7.5600000e+02   7.5600000e+02   7.5600000e+02
   1.7755000e+03   7.5600000e+02   7.5600000e+02   7.5600000e+02   7.5600000e+02   7.5600000e+02   7.5600000e+02   7.5597280e+02   7.5399908e+02   7.4565456e+02   7.2874921e+02   7.0225473e+02   6.6516248e+02   6.1902319e+02   5.6872408e+02   5.1972556e+02   4.7736322e+02   4.4625374e+02   4.2980702e+02   4.2980702e+02   4.4625374e+02   4.7736322e+02   5.1972556e+02   5.6872408e+02   6.1902319e+02   6.6516248e+02   7.0225473e+02   7.2874921e+02   7.4565456e+02   7.5399908e+02   7.5597280e+02   7.5600000e+02   7.5600000e+02   7.5600000e+02   7.5600000e+02   7.5600000e+02   7.5600000e+02
   1.7765000e+03   7.5600000e+02   7.5600000e+02   7.5600000e+02   7.5600000e+02   7.5600000e+02   7.5600000e+02   7.5600000e+02   7.5600000e+02   7.5600000e+02   7.5600000e+02   7.5564006e+02   7.4636068e+02   7.1833253e+02   6.7294993e+02   6.1861574e+02   5.6557790e+02   5.1975702e+02   4.9200462e+02   4.9200462e+02   5.1975702e+02   5.6557790e+02   6.1861574e+02   6.7294993e+02   7.1833253e+02   7.4636068e+02   7.5564006e+02   7.5600000e+02   7.5600000e+02   7.5600000e+02   7.5600000e+02   7.5600000e+02   7.5600000e+02   7.5600000e+02   7.5600000e+02   7.5600000e+02   7.5600000e+02
   1.7775000e+03   7.5600000e+02   7.5600000e+02   7.5600000e+02   7.5600000e+02   7.5600000e+02   7.5600000e+02   7.5539173e+02   7.4671698e+02   7.2514493e+02   6.9405391e+02   6.6096617e+02   6.3423138e+02   6.1988286e+02   6.1958648e+02   6.3006966e+02   6.4449145e+02   6.5492412e+02   6.5879776e+02   6.5879776e+02   6.5492412e+02   6.4449145e+02   6.3006966e+02   6.1958648e+02   6.1988286e+02   6.3423138e+02   6.6096617e+02   6.9405391e+02   7.2514493e+02   7.4671698e+02   7.5539173e+02   7.5600000e+02   7.5600000e+02   7.5600000e+02   7.5600000e+02   7.5600000e+02   7.5600000e+02
   1.7785000e+03   5.7563680e+02   5.7391637e+02   5.7011090e+02   5.6441700e+02   5.5682303e+02   5.4724393e+02   5.3515812e+02   5.2107247e+02   5.0636257e+02   4.9168950e+02   4.7754411e+02   4.6432189e+02   4.5236043e+02   4.4194682e+02   4.3332193e+02   4.2668117e+02   4.2216959e+02   4.1988978e+02   4.1988978e+02   4.2216959e+02   4.2668117e+02   4.3332193e+02   4.4194682e+02   4.5236043e+02   4.6432189e+02   4.7754411e+02   4.9168950e+02   5.0636257e+02   5.2107247e+02   5.3515400e+02   5.4723632e+02   5.5682303e+02   5.6441700e+02   5.7011090e+02   5.7391637e+02   5.7563680e+02
   1.7795000e+03   3.7488040e+02   3.7421154e+02   3.7297000e+02   3.7098748e+02   3.6810776e+02   3.6386790e+02   3.5790911e+02   3.5160292e+02   3.4536361e+02   3.3942102e+02   3.3391551e+02   3.2894335e+02   3.2457537e+02   3.2086426e+02   3.1785048e+02   3.1556551e+02   3.1402963e+02   3.1325869e+02   3.1325869e+02   3.1402963e+02   3.1556551e+02   3.1785048e+02   3.2086426e+02   3.2457537e+02   3.2894335e+02   3.3391551e+02   3.3942102e+02   3.4536361e+02   3.5160292e+02   3.5790911e+02   3.6381925e+02   3.6810766e+02   3.7098748e+02   3.7297000e+02   3.7421154e+02   3.7488040e+02
   1.7805000e+03   5.8407343e+02   5.8198411e+02   5.7734434e+02   5.7031096e+02   5.6077636e+02   5.4804910e+02   5.3271125e+02   5.1642720e+02   4.9994733e+02   4.8379920e+02   4.6840931e+02   4.5414116e+02   4.4131052e+02   4.3019132e+02   4.2101494e+02   4.1396452e+02   4.0918610e+02   4.0677192e+02   4.0677192e+02   4.0918610e+02   4.1396452e+02   4.2101494e+02   4.3019132e+02   4.4131052e+02   4.5414116e+02   4.6840931e+02   4.8379920e+02   4.9994733e+02   5.1642720e+02   5.3271125e+02   5.4804221e+02   5.6077029e+02   5.7031096e+02   5.7734434e+02   5.8198411e+02   5.8407343e+02
   1.7815000e+03   7.5589600e+02   7.5410604e+02   7.4951501e+02   7.4168627e+02   7.3034936e+02   7.1540484e+02   6.9685512e+02   6.7457508e+02   6.4846617e+02   6.1942725e+02   5.8871234e+02   5.5769411e+02   5.2778841e+02   5.0037632e+02   4.7672824e+02   4.5794911e+02   4.4491999e+02   4.3824689e+02   4.3824689e+02   4.4491999e+02   4.5794911e+02   4.7672824e+02   5.0037632e+02   5.2778841e+02   5.5769411e+02   5.8871234e+02   6.1942725e+02   6.4846617e+02   6.7457508e+02   6.9685512e+02   7.1540484e+02   7.3034936e+02   7.4168627e+02   7.4951501e+02   7.5410604e+02   7.5589600e+02
   1.7825000e+03   7.5600000e+02   7.5600000e+02   7.5600000e+02   7.5595412e+02   7.5427745e+02   7.4854482e+02   7.3779263e+02   7.2167559e+02   7.0021467e+02   6.7361901e+02   6.4180486e+02   6.0584356e+02   5.6819098e+02   5.3149902e+02   4.9837795e+02   4.7119914e+02   4.5191255e+02   4.4190986e+02   4.4190986e+02   4.5191255e+02   4.7119914e+02   4.9837795e+02   5.3149902e+02   5.6819098e+02   6.0584356e+02   6.4180486e+02   6.7361901e+02   7.0021467e+02   7.2167559e+02   7.3779263e+02   7.4854482e+02   7.5427745e+02   7.5595412e+02   7.5600000e+02   7.5600000e+02   7.5600000e+02
   1.7835000e+03   7.5600000e+02   7.5600000e+02   7.5600000e+02   7.5600000e+02   7.5600000e+02   7.5600000e+02   7.5571128e+02   7.5178005e+02   7.4096634e+02   7.2199739e+02   6.9454326e+02   6.5836151e+02   6.1430399e+02   5.6668864e+02   5.2055840e+02   4.8081787e+02   4.5170408e+02   4.3632342e+02   4.3632342e+02   4.5170408e+02   4.8081787e+02   5.2055840e+02   5.6668864e+02   6.1430399e+02   6.5836151e+02   6.9454326e+02   7.2199739e+02   7.4096634e+02   7.5178005e+02   7.5571128e+02   7.5600000e+02   7.5600000e+02   7.5600000e+02   7.5600000e+02   7.5600000e+02   7.5600000e+02
   1.7845000e+03   7.5600000e+02   7.5600000e+02   7.5600000e+02   7.5600000e+02   7.5600000e+02   7.5600000e+02   7.5600000e+02   7.5599996e+02   7.5523936e+02   7.4818936e+02   7.3063298e+02   7.0125097e+02   6.5975487e+02   6.0709316e+02   5.5023710e+02   4.9776979e+02   4.5763279e+02   4.3592621e+02   4.3592621e+02   4.5763279e+02   4.9776979e+02   5.5023710e+02   6.0709316e+02   6.5975487e+02   7.0125097e+02   7.3063298e+02   7.4818936e+02   7.5523936e+02   7.5599996e+02   7.5600000e+02   7.5600000e+02   7.5600000e+02   7.5600000e+02   7.5600000e+02   7.5600000e+02   7.5600000e+02
   1.7855000e+03   7.5600000e+02   7.5600000e+02   7.5600000e+02   7.5600000e+02   7.5600000e+02   7.5600000e+02   7.5600000e+02   7.5600000e+02   7.5600000e+02   7.5599995e+02   7.5466877e+02   7.4220990e+02   7.1260761e+02   6.6726128e+02   6.1155788e+02   5.5075825e+02   4.9718246e+02   4.6593536e+02   4.6593536e+02   4.9718246e+02   5.5075825e+02   6.1155788e+02   6.6726128e+02   7.1260761e+02   7.4220990e+02   7.5466877e+02   7.5599995e+02   7.5600000e+02   7.5600000e+02   7.5600000e+02   7.5600000e+02   7.5600000e+02   7.5600000e+02   7.5600000e+02   7.5600000e+02   7.5600000e+02
   1.7865000e+03   7.5600000e+02   7.5600000e+02   7.5600000e+02   7.5600000e+02   7.5600000e+02   7.5600000e+02   7.5600000e+02   7.5599873e+02   7.5493773e+02   7.4669412e+02   7.2768474e+02   6.9798290e+02   6.5995420e+02   6.1723977e+02   5.7287686e+02   5.3010603e+02   4.9624523e+02   4.7757860e+02   4.7757860e+02   4.9624523e+02   5.3010603e+02   5.7287686e+02   6.1723977e+02   6.5995420e+02   6.9798290e+02   7.2768474e+02   7.4669412e+02   7.5493772e+02   7.5599873e+02   7.5600000e+02   7.5600000e+02   7.5600000e+02   7.5600000e+02   7.5600000e+02   7.5600000e+02   7.5600000e+02
   1.7875000e+03   6.1540734e+02   6.1340480e+02   6.0888585e+02   6.0216187e+02   5.9336252e+02   5.8260222e+02   5.6990659e+02   5.5526786e+02   5.3978599e+02   5.2414041e+02   5.0886326e+02   4.9442023e+02   4.8122528e+02   4.6964237e+02   4.5998555e+02   4.5250914e+02   4.4741480e+02   4.4483300e+02   4.4483300e+02   4.4741480e+02   4.5250914e+02   4.5998555e+02   4.6964237e+02   4.8122528e+02   4.9442023e+02   5.0886326e+02   5.2414041e+02   5.3978599e+02   5.5526786e+02   5.6991543e+02   5.8260222e+02   5.9336252e+02   6.0216187e+02   6.0888585e+02   6.1340480e+02   6.1540734e+02
   1.7885000e+03   4.6695003e+02   4.6598123e+02   4.6433934e+02   4.6180702e+02   4.5831855e+02   4.5371292e+02   4.4760946e+02   4.3920788e+02   4.3000677e+02   4.2077841e+02   4.1193072e+02   4.0373545e+02   3.9639374e+02   3.9006104e+02   3.8485710e+02   3.8087597e+02   3.7818487e+02   3.7682820e+02   3.7682820e+02   3.7818487e+02   3.8087597e+02   3.8485710e+02   3.9006104e+02   3.9639374e+02   4.0373545e+02   4.1193072e+02   4.2077841e+02   4.3000677e+02   4.3920788e+02   4.4762181e+02   4.5371292e+02   4.5831855e+02   4.6180702e+02   4.6433934e+02   4.6598123e+02   4.6695003e+02
   1.7895000e+03   6.6162814e+02   6.5870631e+02   6.5257691e+02   6.4354686e+02   6.3184129e+02   6.1772945e+02   6.0138470e+02   5.8355729e+02   5.6493393e+02   5.4611490e+02   5.2767661e+02   5.1016588e+02   4.9409458e+02   4.7992749e+02   4.6807215e+02   4.5887287e+02   4.5258649e+02   4.4939975e+02   4.4939975e+02   4.5258649e+02   4.5887287e+02   4.6807215e+02   4.7992749e+02   4.9409458e+02   5.1016588e+02   5.2767661e+02   5.4611490e+02   5.6493393e+02   5.8355729e+02   6.0138470e+02   6.1771934e+02   6.3184129e+02   6.4354686e+02   6.5257691e+02   6.5870631e+02   6.6162814e+02
   1.7905000e+03   7.5471983e+02   7.5068716e+02   7.4377500e+02   7.3360251e+02   7.2021922e+02   7.0386584e+02   6.8493999e+02   6.6392065e+02   6.4135034e+02   6.1774844e+02   5.9333350e+02   5.6844901e+02   5.4418932e+02   5.2173759e+02   5.0221375e+02   4.8661347e+02   4.7574040e+02   4.7015878e+02   4.7015878e+02   4.7574040e+02   4.8661347e+02   5.0221375e+02   5.2173759e+02   5.4418932e+02   5.6844901e+02   5.9333350e+02   6.1774844e+02   6.4135034e+02   6.6392065e+02   6.8493999e+02   7.0386584e+02   7.2021922e+02   7.3360251e+02   7.4377500e+02   7.5068716e+02   7.5471983e+02
   1.7915000e+03   7.5599910e+02   7.5566517e+02   7.5279983e+02   7.4588395e+02   7.3478853e+02   7.1967999e+02   7.0110444e+02   6.7982573e+02   6.5681492e+02   6.3309136e+02   6.0967155e+02   5.8745021e+02   5.6698058e+02   5.4813038e+02   5.3141477e+02   5.1784990e+02   5.0828533e+02   5.0334790e+02   5.0334790e+02   5.0828533e+02   5.1784990e+02   5.3141477e+02   5.4813038e+02   5.6698058e+02   5.8745021e+02   6.0967155e+02   6.3309136e+02   6.5681492e+02   6.7982573e+02   7.0110444e+02   7.1967999e+02   7.3478853e+02   7.4588395e+02   7.5279983e+02   7.5566517e+02   7.5599910e+02
   1.7925000e+03   7.5600000e+02   7.5600000e+02   7.5599908e+02   7.5542726e+02   7.5159625e+02   7.4285218e+02   7.2897639e+02   7.1030753e+02   6.8763243e+02   6.6207449e+02   6.3492384e+02   6.0748833e+02   5.8077488e+02   5.5500112e+02   5.3134915e+02   5.1169289e+02   4.9761940e+02   4.9027991e+02   4.9027991e+02   4.9761940e+02   5.1169289e+02   5.3134915e+02   5.5500112e+02   5.8077488e+02   6.0748833e+02   6.3492384e+02   6.6207449e+02   6.8763243e+02   7.1030753e+02   7.2897639e+02   7.4285218e+02   7.5159625e+02   7.5542726e+02   7.5599908e+02   7.5600000e+02   7.5600000e+02
   1.7935000e+03   7.5600000e+02   7.5599910e+02   7.5555718e+02   7.5249790e+02   7.4559809e+02   7.3440935e+02   7.1892698e+02   6.9934811e+02   6.7598779e+02   6.4923578e+02   6.1915362e+02   5.8688452e+02   5.5431234e+02   5.2339120e+02   4.9600207e+02   4.7382706e+02   4.5823428e+02   4.5018712e+02   4.5018712e+02   4.5823428e+02   4.7382706e+02   4.9600207e+02   5.2339120e+02   5.5431234e+02   5.8688452e+02   6.1915362e+02   6.4923578e+02   6.7598779e+02   6.9934811e+02   7.1892698e+02   7.3440935e+02   7.4559809e+02   7.5249790e+02   7.5555718e+02   7.5599910e+02   7.5600000e+02
   1.7945000e+03   7.5600000e+02   7.5596726e+02   7.5473247e+02   7.5044768e+02   7.4236669e+02   7.3016093e+02   7.1373949e+02   6.9303277e+02   6.6783993e+02   6.3836809e+02   6.0600731e+02   5.7240992e+02   5.3933153e+02   5.0851994e+02   4.8161909e+02   4.6006671e+02   4.4501925e+02   4.3729013e+02   4.3729013e+02   4.4501925e+02   4.6006671e+02   4.8161909e+02   5.0851994e+02   5.3933153e+02   5.7240992e+02   6.0600731e+02   6.3836809e+02   6.6783993e+02   6.9303277e+02   7.1373949e+02   7.3016093e+02   7.4236669e+02   7.5044768e+02   7.5473247e+02   7.5596726e+02   7.5600000e+02
   1.7955000e+03   7.5600000e+02   7.5599991e+02   7.5573520e+02   7.5324407e+02   7.4702165e+02   7.3651303e+02   7.2145449e+02   7.0176239e+02   6.7729497e+02   6.4790850e+02   6.1489680e+02   5.8006512e+02   5.4535930e+02   5.1274256e+02   4.8407309e+02   4.6099317e+02   4.4482720e+02   4.3650540e+02   4.3650540e+02   4.4482720e+02   4.6099317e+02   4.8407309e+02   5.1274256e+02   5.4535930e+02   5.8006512e+02   6.1489680e+02   6.4790850e+02   6.7729497e+02   7.0176239e+02   7.2145449e+02   7.3651303e+02   7.4702165e+02   7.5324407e+02   7.5573520e+02   7.5599991e+02   7.5600000e+02
   1.7965000e+03   7.5600000e+02   7.5600000e+02   7.5600000e+02   7.5600000e+02   7.5600000e+02   7.5595396e+02   7.5394686e+02   7.4651247e+02   7.3209488e+02   7.1007170e+02   6.8019091e+02   6.4213515e+02   5.9844820e+02   5.5315867e+02   5.1047668e+02   4.7438688e+02   4.4826529e+02   4.3456002e+02   4.3456002e+02   4.4826529e+02   4.7438688e+02   5.1047668e+02   5.5315867e+02   5.9844820e+02   6.4213515e+02   6.8019091e+02   7.1007170e+02   7.3209488e+02   7.4651247e+02   7.5394686e+02   7.5595396e+02   7.5600000e+02   7.5600000e+02   7.5600000e+02   7.5600000e+02   7.5600000e+02
   1.7975000e+03   7.5600000e+02   7.5600000e+02   7.5600000e+02   7.5600000e+02   7.5600000e+02   7.5599472e+02   7.5487442e+02   7.4883297e+02   7.3578049e+02   7.1488811e+02   6.8592498e+02   6.4846619e+02   6.0448548e+02   5.5821270e+02   5.1416906e+02   4.7667414e+02   4.4941629e+02   4.3507892e+02   4.3507892e+02   4.4941629e+02   4.7667414e+02   5.1416906e+02   5.5821270e+02   6.0448548e+02   6.4846619e+02   6.8592498e+02   7.1488811e+02   7.3578049e+02   7.4883297e+02   7.5487442e+02   7.5599472e+02   7.5600000e+02   7.5600000e+02   7.5600000e+02   7.5600000e+02   7.5600000e+02
   1.7985000e+03   7.5600000e+02   7.5600000e+02   7.5600000e+02   7.5600000e+02   7.5599767e+02   7.5520919e+02   7.5041366e+02   7.3960404e+02   7.2167642e+02   6.9552922e+02   6.6091789e+02   6.2025368e+02   5.7664346e+02   5.3344987e+02   4.9401296e+02   4.6139583e+02   4.3812787e+02   4.2602820e+02   4.2602820e+02   4.3812787e+02   4.6139583e+02   4.9401296e+02   5.3344987e+02   5.7664346e+02   6.2025368e+02   6.6091789e+02   6.9552922e+02   7.2167642e+02   7.3960404e+02   7.5041366e+02   7.5520919e+02   7.5599767e+02   7.5600000e+02   7.5600000e+02   7.5600000e+02   7.5600000e+02
   1.7995000e+03   7.5600000e+02   7.5600000e+02   7.5600000e+02   7.5600000e+02   7.5600000e+02   7.5594892e+02   7.5378957e+02   7.4614905e+02   7.3149660e+02   7.0916123e+02   6.7864631e+02   6.3985437e+02   5.9577342e+02   5.5038135e+02   5.0779893e+02   4.7190525e+02   4.4598218e+02   4.3239626e+02   4.3239626e+02   4.4598218e+02   4.7190525e+02   5.0779893e+02   5.5038135e+02   5.9577342e+02   6.3985437e+02   6.7864631e+02   7.0916123e+02   7.3149660e+02   7.4614905e+02   7.5378957e+02   7.5594892e+02   7.5600000e+02   7.5600000e+02   7.5600000e+02   7.5600000e+02   7.5600000e+02
   1.8005000e+03   7.5600000e+02   7.5600000e+02   7.5600000e+02   7.5600000e+02   7.5600000e+02   7.5597726e+02   7.5401091e+02   7.4597470e+02   7.3047480e+02   7.0780455e+02   6.7940662e+02   6.4748438e+02   6.1455743e+02   5.8291055e+02   5.5348826e+02   5.2754847e+02   5.0818545e+02   4.9784387e+02   4.9784387e+02   5.0818545e+02   5.2754847e+02   5.5348826e+02   5.8291055e+02   6.1455743e+02   6.4748438e+02   6.7940662e+02   7.0780455e+02   7.3047480e+02   7.4597470e+02   7.5401091e+02   7.5597726e+02   7.5600000e+02   7.5600000e+02   7.5600000e+02   7.5600000e+02   7.5600000e+02
   1.8015000e+03   7.5005931e+02   7.4378365e+02   7.3402705e+02   7.2083022e+02   7.0484416e+02   6.8660163e+02   6.6681653e+02   6.4627410e+02   6.2578068e+02   6.0610915e+02   5.8793900e+02   5.7176712e+02   5.5781252e+02   5.4572532e+02   5.3538790e+02   5.2720067e+02   5.2152593e+02   5.1862301e+02   5.1862301e+02   5.2152593e+02   5.2720067e+02   5.3538790e+02   5.4572532e+02   5.5781252e+02   5.7176712e+02   5.8793900e+02   6.0610915e+02   6.2578068e+02   6.4627410e+02   6.6681652e+02   6.8660163e+02   7.0484416e+02   7.2083022e+02   7.3402705e+02   7.4378365e+02   7.5005931e+02
   1.8025000e+03   5.5148691e+02   5.5005449e+02   5.4675455e+02   5.4177699e+02   5.3508445e+02   5.2652768e+02   5.1545964e+02   5.0236301e+02   4.8869696e+02   4.7511419e+02   4.6207535e+02   4.4993781e+02   4.3899870e+02   4.2950584e+02   4.2166454e+02   4.1563961e+02   4.1155252e+02   4.0948901e+02   4.0948901e+02   4.1155252e+02   4.1563961e+02   4.2166454e+02   4.2950584e+02   4.3899870e+02   4.4993781e+02   4.6207535e+02   4.7511419e+02   4.8869696e+02   5.0236301e+02   5.1545004e+02   5.2651974e+02   5.3508445e+02   5.4177699e+02   5.4675455e+02   5.5005449e+02   5.5148691e+02
   1.8035000e+03   4.6681181e+02   4.6562392e+02   4.6313771e+02   4.5920977e+02   4.5362271e+02   4.4547436e+02   4.3528783e+02   4.2462527e+02   4.1406909e+02   4.0395749e+02   3.9452208e+02   3.8593858e+02   3.7834559e+02   3.7185618e+02   3.6656084e+02   3.6252759e+02   3.5981099e+02   3.5844374e+02   3.5844374e+02   3.5981099e+02   3.6252759e+02   3.6656084e+02   3.7185618e+02   3.7834559e+02   3.8593858e+02   3.9452208e+02   4.0395749e+02   4.1406909e+02   4.2462527e+02   4.3528783e+02   4.4546556e+02   4.5361425e+02   4.5920977e+02   4.6313771e+02   4.6562392e+02   4.6681181e+02
   1.8045000e+03   5.5039071e+02   5.4897907e+02   5.4552062e+02   5.4028402e+02   5.3321087e+02   5.2408699e+02   5.1202767e+02   4.9840055e+02   4.8436625e+02   4.7051927e+02   4.5728978e+02   4.4501652e+02   4.3398248e+02   4.2442573e+02   4.1654359e+02   4.1049320e+02   4.0639272e+02   4.0432323e+02   4.0432323e+02   4.0639272e+02   4.1049320e+02   4.1654359e+02   4.2442573e+02   4.3398248e+02   4.4501652e+02   4.5728978e+02   4.7051927e+02   4.8436625e+02   4.9840055e+02   5.1202767e+02   5.2405232e+02   5.3321087e+02   5.4028402e+02   5.4552062e+02   5.4897907e+02   5.5039071e+02
   1.8055000e+03   6.1240599e+02   6.0971607e+02   6.0421801e+02   5.9585424e+02   5.8452413e+02   5.6947555e+02   5.5233008e+02   5.3429198e+02   5.1604835e+02   4.9813706e+02   4.8101716e+02   4.6509772e+02   4.5074275e+02   4.3827124e+02   4.2795597e+02   4.2002049e+02   4.1463366e+02   4.1191102e+02   4.1191102e+02   4.1463366e+02   4.2002049e+02   4.2795597e+02   4.3827124e+02   4.5074275e+02   4.6509772e+02   4.8101716e+02   4.9813706e+02   5.1604835e+02   5.3429198e+02   5.5233008e+02   5.6947555e+02   5.8449198e+02   5.9585424e+02   6.0421801e+02   6.0971607e+02   6.1240599e+02
   1.8065000e+03   6.5380489e+02   6.4977942e+02   6.4203779e+02   6.3001776e+02   6.1333479e+02   5.9410120e+02   5.7348059e+02   5.5217339e+02   5.3076861e+02   5.0979928e+02   4.8976243e+02   4.7111974e+02   4.5429202e+02   4.3965844e+02   4.2754249e+02   4.1821344e+02   4.1187833e+02   4.0867465e+02   4.0867465e+02   4.1187833e+02   4.1821344e+02   4.2754249e+02   4.3965844e+02   4.5429202e+02   4.7111974e+02   4.8976243e+02   5.0979928e+02   5.3076861e+02   5.5217339e+02   5.7348059e+02   5.9410120e+02   6.1333479e+02   6.3000574e+02   6.4203779e+02   6.4977942e+02   6.5380488e+02
   1.8075000e+03   7.5179792e+02   7.4757031e+02   7.4016536e+02   7.2962053e+02   7.1580858e+02   6.9855170e+02   6.7753997e+02   6.5306743e+02   6.2596697e+02   5.9721532e+02   5.6789063e+02   5.3910658e+02   5.1196915e+02   4.8752420e+02   4.6672133e+02   4.5036671e+02   4.3909606e+02   4.3335079e+02   4.3335079e+02   4.3909606e+02   4.5036671e+02   4.6672133e+02   4.8752420e+02   5.1196915e+02   5.3910658e+02   5.6789063e+02   5.9721532e+02   6.2596697e+02   6.5306743e+02   6.7753997e+02   6.9855170e+02   7.1580858e+02   7.2962053e+02   7.4016536e+02   7.4757031e+02   7.5179792e+02
   1.8085000e+03   7.5600000e+02   7.5600000e+02   7.5600000e+02   7.5600000e+02   7.5600000e+02   7.5599741e+02   7.5492610e+02   7.4892976e+02   7.3593984e+02   7.1525512e+02   6.8695069e+02   6.5116917e+02   6.0864670e+02   5.6328676e+02   5.1971187e+02   4.8237853e+02   4.5512876e+02   4.4076362e+02   4.4076362e+02   4.5512876e+02   4.8237853e+02   5.1971187e+02   5.6328676e+02   6.0864670e+02   6.5116917e+02   6.8695069e+02   7.1525512e+02   7.3593984e+02   7.4892976e+02   7.5492610e+02   7.5599741e+02   7.5600000e+02   7.5600000e+02   7.5600000e+02   7.5600000e+02   7.5600000e+02
   1.8095000e+03   7.5600000e+02   7.5600000e+02   7.5600000e+02   7.5600000e+02   7.5600000e+02   7.5588189e+02   7.5320080e+02   7.4489513e+02   7.2963826e+02   7.0687912e+02   6.7622167e+02   6.3762465e+02   5.9401490e+02   5.4927036e+02   5.0739930e+02   4.7216591e+02   4.4674643e+02   4.3343394e+02   4.3343394e+02   4.4674643e+02   4.7216591e+02   5.0739930e+02   5.4927036e+02   5.9401490e+02   6.3762465e+02   6.7622167e+02   7.0687912e+02   7.2963826e+02   7.4489513e+02   7.5320080e+02   7.5588189e+02   7.5600000e+02   7.5600000e+02   7.5600000e+02   7.5600000e+02   7.5600000e+02
   1.8105000e+03   7.5600000e+02   7.5599846e+02   7.5548356e+02   7.5235729e+02   7.4533237e+02   7.3369570e+02   7.1651709e+02   6.9323672e+02   6.6474589e+02   6.3236534e+02   5.9763485e+02   5.6222588e+02   5.2785310e+02   4.9618889e+02   4.6877254e+02   4.4694643e+02   4.3177259e+02   4.2399898e+02   4.2399898e+02   4.3177259e+02   4.4694643e+02   4.6877254e+02   4.9618889e+02   5.2785310e+02   5.6222588e+02   5.9763485e+02   6.3236534e+02   6.6474589e+02   6.9323672e+02   7.1651709e+02   7.3369570e+02   7.4533237e+02   7.5235729e+02   7.5548356e+02   7.5599846e+02   7.5600000e+02
   1.8115000e+03   7.5600000e+02   7.5597882e+02   7.5491804e+02   7.5086432e+02   7.4293009e+02   7.3053345e+02   7.1303320e+02   6.8980097e+02   6.6160288e+02   6.2971405e+02   5.9562497e+02   5.6095213e+02   5.2735246e+02   4.9643801e+02   4.6970026e+02   4.4842639e+02   4.3364708e+02   4.2607178e+02   4.2607178e+02   4.3364708e+02   4.4842639e+02   4.6970026e+02   4.9643801e+02   5.2735246e+02   5.6095213e+02   5.9562497e+02   6.2971405e+02   6.6160288e+02   6.8980097e+02   7.1303320e+02   7.3053345e+02   7.4293009e+02   7.5086432e+02   7.5491804e+02   7.5597882e+02   7.5600000e+02
   1.8125000e+03   7.5600000e+02   7.5600000e+02   7.5600000e+02   7.5599825e+02   7.5518582e+02   7.5066739e+02   7.4102470e+02   7.2583668e+02   7.0523653e+02   6.7976425e+02   6.5016784e+02   6.1686650e+02   5.8087842e+02   5.4492873e+02   5.1189061e+02   4.8443147e+02   4.6477699e+02   4.5453312e+02   4.5453312e+02   4.6477699e+02   4.8443147e+02   5.1189061e+02   5.4492873e+02   5.8087841e+02   6.1686650e+02   6.5016784e+02   6.7976425e+02   7.0523653e+02   7.2583668e+02   7.4102470e+02   7.5066739e+02   7.5518582e+02   7.5599825e+02   7.5600000e+02   7.5600000e+02   7.5600000e+02
   1.8135000e+03   7.5083687e+02   7.4495207e+02   7.3508209e+02   7.2183144e+02   7.0567092e+02   6.8724750e+02   6.6727313e+02   6.4660239e+02   6.2611412e+02   6.0662779e+02   5.8886721e+02   5.7336677e+02   5.6040112e+02   5.4977683e+02   5.4089128e+02   5.3389527e+02   5.2906736e+02   5.2660025e+02   5.2660025e+02   5.2906736e+02   5.3389527e+02   5.4089128e+02   5.4977683e+02   5.6040112e+02   5.7336677e+02   5.8886721e+02   6.0662779e+02   6.2611412e+02   6.4660239e+02   6.6727313e+02   6.8724750e+02   7.0567092e+02   7.2183144e+02   7.3508209e+02   7.4495207e+02   7.5083687e+02
   1.8145000e+03   6.0921015e+02   6.0707409e+02   6.0268940e+02   5.9614098e+02   5.8755463e+02   5.7700515e+02   5.6443704e+02   5.4985422e+02   5.3445105e+02   5.1891241e+02   5.0377040e+02   4.8948187e+02   4.7644962e+02   4.6502413e+02   4.5550931e+02   4.4815110e+02   4.4313799e+02   4.4059950e+02   4.4059950e+02   4.4313799e+02   4.4815110e+02   4.5550931e+02   4.6502413e+02   4.7644962e+02   4.8948187e+02   5.0377040e+02   5.1891241e+02   5.3445105e+02   5.4985422e+02   5.6444720e+02   5.7700515e+02   5.8755463e+02   5.9614098e+02   6.0268940e+02   6.0707409e+02   6.0921015e+02
   1.8155000e+03   5.0060136e+02   4.9917318e+02   4.9635895e+02   4.9196693e+02   4.8583996e+02   4.7744141e+02   4.6620615e+02   4.5420266e+02   4.4214045e+02   4.3045681e+02   4.1945849e+02   4.0938122e+02   4.0041473e+02   3.9271415e+02   3.8640457e+02   3.8158770e+02   3.7833390e+02   3.7669568e+02   3.7669568e+02   3.7833390e+02   3.8158770e+02   3.8640457e+02   3.9271415e+02   4.0041473e+02   4.0938122e+02   4.1945849e+02   4.3045681e+02   4.4214045e+02   4.5420266e+02   4.6620615e+02   4.7736350e+02   4.8583996e+02   4.9196692e+02   4.9635895e+02   4.9917318e+02   5.0060136e+02
   1.8165000e+03   4.4988243e+02   4.4908728e+02   4.4705871e+02   4.4390176e+02   4.3943683e+02   4.3316506e+02   4.2444485e+02   4.1496398e+02   4.0545329e+02   3.9628640e+02   3.8770580e+02   3.7988649e+02   3.7296340e+02   3.6704352e+02   3.6221152e+02   3.5853220e+02   3.5605241e+02   3.5480518e+02   3.5480518e+02   3.5605241e+02   3.5853220e+02   3.6221152e+02   3.6704352e+02   3.7296340e+02   3.7988649e+02   3.8770580e+02   3.9628640e+02   4.0545329e+02   4.1496398e+02   4.2444485e+02   4.3318386e+02   4.3943683e+02   4.4390176e+02   4.4705871e+02   4.4908728e+02   4.4988243e+02
   1.8175000e+03   3.7047177e+02   3.6981264e+02   3.6861742e+02   3.6669529e+02   3.6389841e+02   3.5976861e+02   3.5396841e+02   3.4783429e+02   3.4176883e+02   3.3599497e+02   3.3064838e+02   3.2582171e+02   3.2158312e+02   3.1798299e+02   3.1506006e+02   3.1284440e+02   3.1135533e+02   3.1060792e+02   3.1060792e+02   3.1135533e+02   3.1284440e+02   3.1506006e+02   3.1798299e+02   3.2158312e+02   3.2582171e+02   3.3064838e+02   3.3599497e+02   3.4176883e+02   3.4783429e+02   3.5396841e+02   3.5972194e+02   3.6389813e+02   3.6669529e+02   3.6861742e+02   3.6981264e+02   3.7047177e+02
   1.8185000e+03   5.5914761e+02   5.5650225e+02   5.5171227e+02   5.4414649e+02   5.3320706e+02   5.1873076e+02   5.0307540e+02   4.8710064e+02   4.7133185e+02   4.5616068e+02   4.4190640e+02   4.2884205e+02   4.1720270e+02   4.0719072e+02   3.9897471e+02   3.9269206e+02   3.8844601e+02   3.8630508e+02   3.8630508e+02   3.8844601e+02   3.9269206e+02   3.9897471e+02   4.0719072e+02   4.1720270e+02   4.2884205e+02   4.4190640e+02   4.5616068e+02   4.7133185e+02   4.8710064e+02   5.0307540e+02   5.1873076e+02   5.3314148e+02   5.4414577e+02   5.5171227e+02   5.5650225e+02   5.5914761e+02
   1.8195000e+03   7.3039630e+02   7.2572515e+02   7.1690686e+02   7.0400977e+02   6.8741531e+02   6.6755746e+02   6.4505624e+02   6.2057638e+02   5.9487442e+02   5.6873586e+02   5.4296303e+02   5.1834579e+02   4.9564022e+02   4.7554144e+02   4.5866925e+02   4.4553958e+02   4.3655522e+02   4.3199462e+02   4.3199462e+02   4.3655522e+02   4.4553958e+02   4.5866925e+02   4.7554144e+02   4.9564022e+02   5.1834579e+02   5.4296303e+02   5.6873586e+02   5.9487442e+02   6.2057638e+02   6.4505624e+02   6.6755746e+02   6.8741531e+02   7.0400965e+02   7.1690685e+02   7.2572515e+02   7.3039630e+02
   1.8205000e+03   7.5554304e+02   7.5302930e+02   7.4771539e+02   7.3919939e+02   7.2721181e+02   7.1160353e+02   6.9224117e+02   6.6876166e+02   6.4173528e+02   6.1221893e+02   5.8143680e+02   5.5069148e+02   5.2130507e+02   4.9454839e+02   4.7158856e+02   4.5342674e+02   4.4085749e+02   4.3443400e+02   4.3443400e+02   4.4085749e+02   4.5342674e+02   4.7158856e+02   4.9454839e+02   5.2130507e+02   5.5069148e+02   5.8143680e+02   6.1221893e+02   6.4173528e+02   6.6876166e+02   6.9224117e+02   7.1160353e+02   7.2721181e+02   7.3919939e+02   7.4771539e+02   7.5302930e+02   7.5554304e+02
   1.8215000e+03   7.5600000e+02   7.5599994e+02   7.5581416e+02   7.5361797e+02   7.4773763e+02   7.3746906e+02   7.2235308e+02   7.0190379e+02   6.7560612e+02   6.4443797e+02   6.1000555e+02   5.7412514e+02   5.3871282e+02   5.0567495e+02   4.7679627e+02   4.5364096e+02   4.3746989e+02   4.2915611e+02   4.2915611e+02   4.3746989e+02   4.5364096e+02   4.7679627e+02   5.0567495e+02   5.3871282e+02   5.7412514e+02   6.1000555e+02   6.4443797e+02   6.7560612e+02   7.0190379e+02   7.2235308e+02   7.3746906e+02   7.4773763e+02   7.5361797e+02   7.5581416e+02   7.5599994e+02   7.5600000e+02
   1.8225000e+03   7.5600000e+02   7.5600000e+02   7.5600000e+02   7.5587013e+02   7.5363535e+02   7.4724374e+02   7.3575542e+02   7.1860187e+02   6.9517002e+02   6.6511383e+02   6.2998346e+02   5.9191895e+02   5.5327254e+02   5.1645155e+02   4.8376179e+02   4.5725470e+02   4.3859781e+02   4.2896493e+02   4.2896493e+02   4.3859781e+02   4.5725470e+02   4.8376179e+02   5.1645155e+02   5.5327254e+02   5.9191895e+02   6.2998346e+02   6.6511383e+02   6.9517002e+02   7.1860187e+02   7.3575542e+02   7.4724374e+02   7.5363535e+02   7.5587013e+02   7.5600000e+02   7.5600000e+02   7.5600000e+02
   1.8235000e+03   7.5600000e+02   7.5599999e+02   7.5580569e+02   7.5354294e+02   7.4751015e+02   7.3689763e+02   7.2083731e+02   6.9845427e+02   6.7039206e+02   6.3799775e+02   6.0287091e+02   5.6676909e+02   5.3151040e+02   4.9887960e+02   4.7052762e+02   4.4789880e+02   4.3213932e+02   4.2405742e+02   4.2405742e+02   4.3213932e+02   4.4789880e+02   4.7052762e+02   4.9887960e+02   5.3151040e+02   5.6676909e+02   6.0287091e+02   6.3799775e+02   6.7039205e+02   6.9845427e+02   7.2083731e+02   7.3689763e+02   7.4751015e+02   7.5354294e+02   7.5580569e+02   7.5599999e+02   7.5600000e+02
   1.8245000e+03   7.5600000e+02   7.5600000e+02   7.5596166e+02   7.5458958e+02   7.4974950e+02   7.4050536e+02   7.2630549e+02   7.0666484e+02   6.8091928e+02   6.4982776e+02   6.1504816e+02   5.7848377e+02   5.4216114e+02   5.0810735e+02   4.7823292e+02   4.5421556e+02   4.3741206e+02   4.2876393e+02   4.2876393e+02   4.3741206e+02   4.5421556e+02   4.7823292e+02   5.0810735e+02   5.4216114e+02   5.7848377e+02   6.1504816e+02   6.4982776e+02   6.8091928e+02   7.0666484e+02   7.2630549e+02   7.4050536e+02   7.4974950e+02   7.5458958e+02   7.5596166e+02   7.5600000e+02   7.5600000e+02
   1.8255000e+03   7.5599959e+02   7.5578470e+02   7.5332409e+02   7.4682412e+02   7.3606756e+02   7.2119306e+02   7.0273758e+02   6.8147512e+02   6.5839307e+02   6.3454137e+02   6.1097316e+02   5.8862271e+02   5.6810125e+02   5.4930558e+02   5.3261895e+02   5.1906234e+02   5.0949517e+02   5.0455412e+02   5.0455412e+02   5.0949517e+02   5.1906234e+02   5.3261895e+02   5.4930558e+02   5.6810125e+02   5.8862271e+02   6.1097316e+02   6.3454137e+02   6.5839307e+02   6.8147512e+02   7.0273758e+02   7.2119306e+02   7.3606756e+02   7.4682412e+02   7.5332409e+02   7.5578470e+02   7.5599959e+02
   1.8265000e+03   7.0148084e+02   6.9776509e+02   6.8993425e+02   6.7856479e+02   6.6428954e+02   6.4813369e+02   6.3091455e+02   6.1309918e+02   5.9503181e+02   5.7681119e+02   5.5862801e+02   5.4101419e+02   5.2455028e+02   5.0980515e+02   4.9730544e+02   4.8750119e+02   4.8075833e+02   4.7732194e+02   4.7732194e+02   4.8075833e+02   4.8750119e+02   4.9730544e+02   5.0980515e+02   5.2455028e+02   5.4101419e+02   5.5862801e+02   5.7681119e+02   5.9503181e+02   6.1309918e+02   6.3091454e+02   6.4813369e+02   6.6428954e+02   6.7856479e+02   6.8993425e+02   6.9776509e+02   7.0148084e+02
   1.8275000e+03   5.1571683e+02   5.1420171e+02   5.1096462e+02   5.0589377e+02   4.9888152e+02   4.8906126e+02   4.7674388e+02   4.6374868e+02   4.5075815e+02   4.3819767e+02   4.2637998e+02   4.1554922e+02   4.0590765e+02   3.9762289e+02   3.9083282e+02   3.8564406e+02   3.8214018e+02   3.8037471e+02   3.8037471e+02   3.8214018e+02   3.8564406e+02   3.9083282e+02   3.9762289e+02   4.0590765e+02   4.1554922e+02   4.2637998e+02   4.3819767e+02   4.5075815e+02   4.6374868e+02   4.7674388e+02   4.8903539e+02   4.9887518e+02   5.0589377e+02   5.1096462e+02   5.1420171e+02   5.1571683e+02
   1.8285000e+03   4.2415290e+02   4.2359089e+02   4.2205727e+02   4.1966704e+02   4.1629017e+02   4.1164329e+02   4.0477286e+02   3.9682542e+02   3.8872897e+02   3.8087725e+02   3.7351035e+02   3.6679156e+02   3.6084254e+02   3.5575720e+02   3.5160786e+02   3.4844951e+02   3.4632194e+02   3.4525198e+02   3.4525198e+02   3.4632194e+02   3.4844951e+02   3.5160786e+02   3.5575720e+02   3.6084254e+02   3.6679156e+02   3.7351035e+02   3.8087725e+02   3.8872897e+02   3.9682542e+02   4.0477286e+02   4.1160628e+02   4.1629017e+02   4.1966704e+02   4.2205727e+02   4.2359089e+02   4.2415290e+02
   1.8295000e+03   5.0083254e+02   4.9859904e+02   4.9506929e+02   4.8956261e+02   4.8152639e+02   4.7017517e+02   4.5761851e+02   4.4484113e+02   4.3232167e+02   4.2037865e+02   4.0924993e+02   3.9912713e+02   3.9016854e+02   3.8250611e+02   3.7624801e+02   3.7147954e+02   3.6826517e+02   3.6664670e+02   3.6664670e+02   3.6826517e+02   3.7147954e+02   3.7624801e+02   3.8250611e+02   3.9016854e+02   3.9912713e+02   4.0924993e+02   4.2037865e+02   4.3232167e+02   4.4484113e+02   4.5761851e+02   4.7017517e+02   4.8153812e+02   4.8956261e+02   4.9506929e+02   4.9859904e+02   5.0083254e+02
   1.8305000e+03   5.7205857e+02   5.6863006e+02   5.6207055e+02   5.5125904e+02   5.3599480e+02   5.1926802e+02   5.0205003e+02   4.8487960e+02   4.6815446e+02   4.5220010e+02   4.3729846e+02   4.2369902e+02   4.1162221e+02   4.0125786e+02   3.9276923e+02   3.8628621e+02   3.8190809e+02   3.7970298e+02   3.7970298e+02   3.8190809e+02   3.8628621e+02   3.9276923e+02   4.0125786e+02   4.1162221e+02   4.2369902e+02   4.3729846e+02   4.5220010e+02   4.6815446e+02   4.8487960e+02   5.0205003e+02   5.1926802e+02   5.3599480e+02   5.5118545e+02   5.6206931e+02   5.6863006e+02   5.7205857e+02
   1.8315000e+03   6.7229546e+02   6.6780325e+02   6.5898260e+02   6.4500425e+02   6.2680932e+02   6.0636602e+02   5.8453849e+02   5.6197764e+02   5.3927483e+02   5.1698813e+02   4.9564868e+02   4.7575576e+02   4.5777053e+02   4.4210686e+02   4.2912380e+02   4.1911869e+02   4.1231902e+02   4.0888037e+02   4.0888037e+02   4.1231902e+02   4.1911869e+02   4.2912380e+02   4.4210686e+02   4.5777053e+02   4.7575576e+02   4.9564868e+02   5.1698813e+02   5.3927483e+02   5.6197764e+02   5.8453849e+02   6.0636602e+02   6.2680932e+02   6.4500372e+02   6.5897753e+02   6.6780325e+02   6.7229546e+02
   1.8325000e+03   7.5582377e+02   7.5389717e+02   7.4919592e+02   7.4114692e+02   7.2926298e+02   7.1300769e+02   6.9190338e+02   6.6653814e+02   6.3786453e+02   6.0700716e+02   5.7520023e+02   5.4373042e+02   5.1387696e+02   4.8685916e+02   4.6378279e+02   4.4559284e+02   4.3303510e+02   4.2662422e+02   4.2662422e+02   4.3303510e+02   4.4559284e+02   4.6378279e+02   4.8685916e+02   5.1387696e+02   5.4373042e+02   5.7520023e+02   6.0700716e+02   6.3786453e+02   6.6653814e+02   6.9190338e+02   7.1300769e+02   7.2926298e+02   7.4114692e+02   7.4919592e+02   7.5389717e+02   7.5582377e+02
   1.8335000e+03   7.5600000e+02   7.5600000e+02   7.5600000e+02   7.5600000e+02   7.5600000e+02   7.5599233e+02   7.5470918e+02   7.4836516e+02   7.3486531e+02   7.1310450e+02   6.8194749e+02   6.4187154e+02   5.9632157e+02   5.4941835e+02   5.0542213e+02   4.6834410e+02   4.4156347e+02   4.2753785e+02   4.2753785e+02   4.4156347e+02   4.6834410e+02   5.0542213e+02   5.4941835e+02   5.9632157e+02   6.4187154e+02   6.8194749e+02   7.1310450e+02   7.3486531e+02   7.4836516e+02   7.5470918e+02   7.5599233e+02   7.5600000e+02   7.5600000e+02   7.5600000e+02   7.5600000e+02   7.5600000e+02
   1.8345000e+03   7.5600000e+02   7.5600000e+02   7.5600000e+02   7.5600000e+02   7.5600000e+02   7.5600000e+02   7.5600000e+02   7.5600000e+02   7.5600000e+02   7.5600000e+02   7.5586861e+02   7.4890858e+02   7.2334478e+02   6.7906770e+02   6.2413807e+02   5.6921093e+02   5.2098227e+02   4.9155046e+02   4.9155046e+02   5.2098227e+02   5.6921093e+02   6.2413807e+02   6.7906770e+02   7.2334478e+02   7.4890858e+02   7.5586861e+02   7.5600000e+02   7.5600000e+02   7.5600000e+02   7.5600000e+02   7.5600000e+02   7.5600000e+02   7.5600000e+02   7.5600000e+02   7.5600000e+02   7.5600000e+02
   1.8355000e+03   7.5600000e+02   7.5600000e+02   7.5600000e+02   7.5600000e+02   7.5600000e+02   7.5600000e+02   7.5600000e+02   7.5509034e+02   7.4523487e+02   7.2213720e+02   6.8915976e+02   6.5370444e+02   6.2413424e+02   6.0676951e+02   6.0366705e+02   6.1203681e+02   6.2507737e+02   6.3432048e+02   6.3432048e+02   6.2507737e+02   6.1203681e+02   6.0366705e+02   6.0676951e+02   6.2413424e+02   6.5370444e+02   6.8915977e+02   7.2213720e+02   7.4523487e+02   7.5509034e+02   7.5600000e+02   7.5600000e+02   7.5600000e+02   7.5600000e+02   7.5600000e+02   7.5600000e+02   7.5600000e+02
   1.8365000e+03   6.9612172e+02   6.9257247e+02   6.8503819e+02   6.7407795e+02   6.6024694e+02   6.4441096e+02   6.2747428e+02   6.0991707e+02   5.9204534e+02   5.7392369e+02   5.5586632e+02   5.3841277e+02   5.2213254e+02   5.0757851e+02   4.9525951e+02   4.8560843e+02   4.7897653e+02   4.7559839e+02   4.7559839e+02   4.7897653e+02   4.8560843e+02   4.9525951e+02   5.0757851e+02   5.2213254e+02   5.3841277e+02   5.5586632e+02   5.7392369e+02   5.9204534e+02   6.0991707e+02   6.2747428e+02   6.4441096e+02   6.6024694e+02   6.7407795e+02   6.8503819e+02   6.9257247e+02   6.9612172e+02
   1.8375000e+03   4.3351951e+02   4.3261625e+02   4.3063695e+02   4.2745194e+02   4.2293546e+02   4.1626827e+02   4.0766568e+02   3.9865292e+02   3.8974861e+02   3.8124549e+02   3.7333927e+02   3.6617048e+02   3.5984830e+02   3.5445890e+02   3.5007052e+02   3.4673397e+02   3.4448898e+02   3.4336026e+02   3.4336026e+02   3.4448898e+02   3.4673397e+02   3.5007052e+02   3.5445890e+02   3.5984830e+02   3.6617048e+02   3.7333927e+02   3.8124549e+02   3.8974861e+02   3.9865292e+02   4.0766568e+02   4.1624581e+02   4.2292981e+02   4.2745194e+02   4.3063695e+02   4.3261625e+02   4.3351951e+02
   1.8385000e+03   4.8589124e+02   4.8498209e+02   4.8263876e+02   4.7903517e+02   4.7405061e+02   4.6739280e+02   4.5802763e+02   4.4730239e+02   4.3632510e+02   4.2560103e+02   4.1546104e+02   4.0614531e+02   3.9784274e+02   3.9070533e+02   3.8485448e+02   3.8038477e+02   3.7736591e+02   3.7584539e+02   3.7584539e+02   3.7736591e+02   3.8038477e+02   3.8485448e+02   3.9070533e+02   3.9784274e+02   4.0614531e+02   4.1546104e+02   4.2560103e+02   4.3632510e+02   4.4730239e+02   4.5802763e+02   4.6735101e+02   4.7405061e+02   4.7903517e+02   4.8263876e+02   4.8498209e+02   4.8589124e+02
   1.8395000e+03   7.1357561e+02   7.0890238e+02   7.0085678e+02   6.8908963e+02   6.7408933e+02   6.5643884e+02   6.3643527e+02   6.1459217e+02   5.9155520e+02   5.6803353e+02   5.4475973e+02   5.2246374e+02   5.0184780e+02   4.8356290e+02   4.6818846e+02   4.5620934e+02   4.4800638e+02   4.4383723e+02   4.4383723e+02   4.4800638e+02   4.5620934e+02   4.6818846e+02   4.8356290e+02   5.0184780e+02   5.2246374e+02   5.4475973e+02   5.6803353e+02   5.9155520e+02   6.1459217e+02   6.3643527e+02   6.5643884e+02   6.7408933e+02   6.8908962e+02   7.0085678e+02   7.0890238e+02   7.1357561e+02
   1.8405000e+03   7.5599846e+02   7.5567766e+02   7.5318801e+02   7.4744588e+02   7.3797294e+02   7.2454734e+02   7.0710795e+02   6.8551721e+02   6.5950920e+02   6.2982584e+02   5.9784927e+02   5.6511480e+02   5.3322690e+02   5.0376365e+02   4.7819712e+02   4.5780532e+02   4.4361167e+02   4.3633423e+02   4.3633423e+02   4.4361167e+02   4.5780532e+02   4.7819712e+02   5.0376365e+02   5.3322690e+02   5.6511480e+02   5.9784927e+02   6.2982584e+02   6.5950920e+02   6.8551721e+02   7.0710795e+02   7.2454734e+02   7.3797294e+02   7.4744588e+02   7.5318801e+02   7.5567766e+02   7.5599846e+02
   1.8415000e+03   7.5600000e+02   7.5600000e+02   7.5599963e+02   7.5556326e+02   7.5228604e+02   7.4471197e+02   7.3223160e+02   7.1458992e+02   6.9173243e+02   6.6337730e+02   6.3002880e+02   5.9367549e+02   5.5659405e+02   5.2113658e+02   4.8956908e+02   4.6392088e+02   4.4584240e+02   4.3650232e+02   4.3650232e+02   4.4584240e+02   4.6392088e+02   4.8956908e+02   5.2113658e+02   5.5659405e+02   5.9367549e+02   6.3002880e+02   6.6337730e+02   6.9173243e+02   7.1458991e+02   7.3223160e+02   7.4471197e+02   7.5228604e+02   7.5556326e+02   7.5599963e+02   7.5600000e+02   7.5600000e+02
   1.8425000e+03   7.5600000e+02   7.5600000e+02   7.5600000e+02   7.5600000e+02   7.5600000e+02   7.5600000e+02   7.5599711e+02   7.5496120e+02   7.4824739e+02   7.3306961e+02   7.0858033e+02   6.7491443e+02   6.3211647e+02   5.8300129e+02   5.3352614e+02   4.8980013e+02   4.5723859e+02   4.3987812e+02   4.3987812e+02   4.5723859e+02   4.8980013e+02   5.3352614e+02   5.8300129e+02   6.3211647e+02   6.7491443e+02   7.0858033e+02   7.3306961e+02   7.4824739e+02   7.5496120e+02   7.5599711e+02   7.5600000e+02   7.5600000e+02   7.5600000e+02   7.5600000e+02   7.5600000e+02   7.5600000e+02
   1.8435000e+03   7.5600000e+02   7.5600000e+02   7.5600000e+02   7.5600000e+02   7.5600000e+02   7.5600000e+02   7.5600000e+02   7.5598292e+02   7.5390603e+02   7.4417495e+02   7.2403195e+02   6.9261356e+02   6.4932625e+02   5.9662329e+02   5.4157965e+02   4.9180795e+02   4.5420675e+02   4.3401116e+02   4.3401116e+02   4.5420675e+02   4.9180795e+02   5.4157965e+02   5.9662329e+02   6.4932625e+02   6.9261356e+02   7.2403195e+02   7.4417495e+02   7.5390603e+02   7.5598292e+02   7.5600000e+02   7.5600000e+02   7.5600000e+02   7.5600000e+02   7.5600000e+02   7.5600000e+02   7.5600000e+02
   1.8445000e+03   7.5600000e+02   7.5600000e+02   7.5600000e+02   7.5600000e+02   7.5600000e+02   7.5600000e+02   7.5600000e+02   7.5600000e+02   7.5572712e+02   7.5038112e+02   7.3460451e+02   7.0688073e+02   6.6785661e+02   6.1859957e+02   5.6290546e+02   5.0989199e+02   4.6858167e+02   4.4599150e+02   4.4599150e+02   4.6858167e+02   5.0989199e+02   5.6290546e+02   6.1859957e+02   6.6785661e+02   7.0688073e+02   7.3460451e+02   7.5038112e+02   7.5572712e+02   7.5600000e+02   7.5600000e+02   7.5600000e+02   7.5600000e+02   7.5600000e+02   7.5600000e+02   7.5600000e+02   7.5600000e+02
   1.8455000e+03   7.5600000e+02   7.5600000e+02   7.5600000e+02   7.5600000e+02   7.5600000e+02   7.5600000e+02   7.5600000e+02   7.5600000e+02   7.5587412e+02   7.5088124e+02   7.3410674e+02   7.0492384e+02   6.6684236e+02   6.2580982e+02   5.8817867e+02   5.5836766e+02   5.3624186e+02   5.2372858e+02   5.2372857e+02   5.3624186e+02   5.5836766e+02   5.8817867e+02   6.2580982e+02   6.6684236e+02   7.0492384e+02   7.3410674e+02   7.5088124e+02   7.5587412e+02   7.5600000e+02   7.5600000e+02   7.5600000e+02   7.5600000e+02   7.5600000e+02   7.5600000e+02   7.5600000e+02   7.5600000e+02
   1.8465000e+03   7.4581488e+02   7.3985445e+02   7.2930913e+02   7.1555633e+02   6.9919180e+02   6.8086013e+02   6.6122967e+02   6.4107205e+02   6.2117037e+02   6.0224377e+02   5.8491429e+02   5.6962348e+02   5.5653967e+02   5.4529612e+02   5.3572396e+02   5.2817273e+02   5.2295487e+02   5.2028715e+02   5.2028715e+02   5.2295487e+02   5.2817273e+02   5.3572396e+02   5.4529612e+02   5.5653967e+02   5.6962348e+02   5.8491429e+02   6.0224377e+02   6.2117037e+02   6.4107205e+02   6.6122967e+02   6.8086013e+02   6.9919180e+02   7.1555633e+02   7.2930913e+02   7.3985445e+02   7.4581488e+02
   1.8475000e+03   5.9029987e+02   5.8843253e+02   5.8450368e+02   5.7860808e+02   5.7082451e+02   5.6116168e+02   5.4943988e+02   5.3554100e+02   5.2082893e+02   5.0601998e+02   4.9163742e+02   4.7811279e+02   4.6581720e+02   4.5506806e+02   4.4613746e+02   4.3924372e+02   4.3455327e+02   4.3218001e+02   4.3218001e+02   4.3455327e+02   4.3924372e+02   4.4613746e+02   4.5506806e+02   4.6581720e+02   4.7811279e+02   4.9163742e+02   5.0601998e+02   5.2082893e+02   5.3554100e+02   5.4945807e+02   5.6116168e+02   5.7082451e+02   5.7860808e+02   5.8450368e+02   5.8843253e+02   5.9029987e+02
   1.8485000e+03   5.5267730e+02   5.5077045e+02   5.4702006e+02   5.4124892e+02   5.3335939e+02   5.2289733e+02   5.0940171e+02   4.9493982e+02   4.8028760e+02   4.6596140e+02   4.5235270e+02   4.3978041e+02   4.2851266e+02   4.1877615e+02   4.1075829e+02   4.0461347e+02   4.0045104e+02   3.9835192e+02   3.9835192e+02   4.0045104e+02   4.0461347e+02   4.1075829e+02   4.1877615e+02   4.2851266e+02   4.3978041e+02   4.5235270e+02   4.6596140e+02   4.8028760e+02   4.9493982e+02   5.0940171e+02   5.2282293e+02   5.3335939e+02   5.4124892e+02   5.4702005e+02   5.5077045e+02   5.5267730e+02
   1.8495000e+03   5.1713063e+02   5.1587390e+02   5.1281283e+02   5.0811920e+02   5.0163899e+02   4.9288697e+02   4.8123993e+02   4.6857984e+02   4.5577349e+02   4.4330652e+02   4.3152169e+02   4.2068505e+02   4.1101360e+02   4.0268708e+02   3.9585265e+02   3.9062594e+02   3.8709224e+02   3.8531164e+02   3.8531164e+02   3.8709224e+02   3.9062594e+02   3.9585265e+02   4.0268708e+02   4.1101360e+02   4.2068505e+02   4.3152169e+02   4.4330652e+02   4.5577349e+02   4.6857984e+02   4.8123993e+02   4.9289893e+02   5.0163899e+02   5.0811920e+02   5.1281283e+02   5.1587390e+02   5.1713062e+02
   1.8505000e+03   6.4651914e+02   6.4333410e+02   6.3745698e+02   6.2862991e+02   6.1703887e+02   6.0267250e+02   5.8565799e+02   5.6731169e+02   5.4835260e+02   5.2938744e+02   5.1097431e+02   4.9362387e+02   4.7780574e+02   4.6393847e+02   4.5238481e+02   4.4344985e+02   4.3735875e+02   4.3427542e+02   4.3427542e+02   4.3735875e+02   4.4344985e+02   4.5238481e+02   4.6393847e+02   4.7780574e+02   4.9362387e+02   5.1097431e+02   5.2938744e+02   5.4835260e+02   5.6731169e+02   5.8565799e+02   6.0264280e+02   6.1703869e+02   6.2862991e+02   6.3745698e+02   6.4333410e+02   6.4651913e+02
   1.8515000e+03   7.5600000e+02   7.5599997e+02   7.5581851e+02   7.5349090e+02   7.4726057e+02   7.3658525e+02   7.2144549e+02   7.0213698e+02   6.7920083e+02   6.5333193e+02   6.2520669e+02   5.9507216e+02   5.6409033e+02   5.3425902e+02   5.0754758e+02   4.8575150e+02   4.7034159e+02   4.6236252e+02   4.6236252e+02   4.7034159e+02   4.8575150e+02   5.0754758e+02   5.3425902e+02   5.6409033e+02   5.9507216e+02   6.2520669e+02   6.5333193e+02   6.7920083e+02   7.0213698e+02   7.2144549e+02   7.3658525e+02   7.4726057e+02   7.5349090e+02   7.5581851e+02   7.5599997e+02   7.5600000e+02
   1.8525000e+03   7.5600000e+02   7.5600000e+02   7.5588737e+02   7.5399961e+02   7.4845460e+02   7.3857772e+02   7.2412216e+02   7.0500406e+02   6.8130581e+02   6.5281925e+02   6.2027428e+02   5.8549901e+02   5.5052494e+02   5.1742413e+02   4.8817809e+02   4.6454258e+02   4.4794267e+02   4.3938693e+02   4.3938693e+02   4.4794267e+02   4.6454258e+02   4.8817809e+02   5.1742413e+02   5.5052493e+02   5.8549901e+02   6.2027428e+02   6.5281925e+02   6.8130581e+02   7.0500406e+02   7.2412216e+02   7.3857772e+02   7.4845460e+02   7.5399961e+02   7.5588737e+02   7.5600000e+02   7.5600000e+02
   1.8535000e+03   7.5599995e+02   7.5585308e+02   7.5390796e+02   7.4876186e+02   7.3985141e+02   7.2690860e+02   7.0987051e+02   6.8861840e+02   6.6287151e+02   6.3320050e+02   6.0101103e+02   5.6788587e+02   5.3548975e+02   5.0546654e+02   4.7935395e+02   4.5849194e+02   4.4395505e+02   4.3649627e+02   4.3649627e+02   4.4395505e+02   4.5849194e+02   4.7935395e+02   5.0546654e+02   5.3548975e+02   5.6788587e+02   6.0101103e+02   6.3320050e+02   6.6287151e+02   6.8861840e+02   7.0987051e+02   7.2690860e+02   7.3985141e+02   7.4876186e+02   7.5390796e+02   7.5585308e+02   7.5599995e+02
   1.8545000e+03   7.5600000e+02   7.5600000e+02   7.5600000e+02   7.5600000e+02   7.5597186e+02   7.5429278e+02   7.4804468e+02   7.3589231e+02   7.1723141e+02   6.9177886e+02   6.5902236e+02   6.2028961e+02   5.7854932e+02   5.3706042e+02   4.9908112e+02   4.6760620e+02   4.4513007e+02   4.3342487e+02   4.3342487e+02   4.4513007e+02   4.6760620e+02   4.9908112e+02   5.3706042e+02   5.7854932e+02   6.2028961e+02   6.5902236e+02   6.9177886e+02   7.1723141e+02   7.3589231e+02   7.4804468e+02   7.5429278e+02   7.5597186e+02   7.5600000e+02   7.5600000e+02   7.5600000e+02   7.5600000e+02
   1.8555000e+03   7.5600000e+02   7.5600000e+02   7.5600000e+02   7.5600000e+02   7.5600000e+02   7.5600000e+02   7.5600000e+02   7.5559220e+02   7.5057083e+02   7.3712522e+02   7.1402125e+02   6.8135929e+02   6.3948946e+02   5.9018025e+02   5.3950639e+02   4.9414500e+02   4.6009259e+02   4.4185544e+02   4.4185544e+02   4.6009259e+02   4.9414500e+02   5.3950639e+02   5.9018025e+02   6.3948946e+02   6.8135929e+02   7.1402125e+02   7.3712522e+02   7.5057083e+02   7.5559220e+02   7.5600000e+02   7.5600000e+02   7.5600000e+02   7.5600000e+02   7.5600000e+02   7.5600000e+02   7.5600000e+02
   1.8565000e+03   7.5600000e+02   7.5600000e+02   7.5600000e+02   7.5600000e+02   7.5600000e+02   7.5600000e+02   7.5600000e+02   7.5600000e+02   7.5600000e+02   7.5563797e+02   7.4879936e+02   7.2865115e+02   6.9367142e+02   6.4509695e+02   5.8506828e+02   5.2349259e+02   4.7337817e+02   4.4536079e+02   4.4536079e+02   4.7337817e+02   5.2349259e+02   5.8506828e+02   6.4509695e+02   6.9367142e+02   7.2865115e+02   7.4879936e+02   7.5563797e+02   7.5600000e+02   7.5600000e+02   7.5600000e+02   7.5600000e+02   7.5600000e+02   7.5600000e+02   7.5600000e+02   7.5600000e+02   7.5600000e+02
   1.8575000e+03   7.5600000e+02   7.5600000e+02   7.5600000e+02   7.5600000e+02   7.5600000e+02   7.5600000e+02   7.5600000e+02   7.5600000e+02   7.5600000e+02   7.5600000e+02   7.5531946e+02   7.4484200e+02   7.1653588e+02   6.7174733e+02   6.1738390e+02   5.6090120e+02   5.1022539e+02   4.8009415e+02   4.8009415e+02   5.1022539e+02   5.6090120e+02   6.1738390e+02   6.7174733e+02   7.1653588e+02   7.4484200e+02   7.5531946e+02   7.5600000e+02   7.5600000e+02   7.5600000e+02   7.5600000e+02   7.5600000e+02   7.5600000e+02   7.5600000e+02   7.5600000e+02   7.5600000e+02   7.5600000e+02
   1.8585000e+03   7.5600000e+02   7.5600000e+02   7.5599318e+02   7.5502771e+02   7.5040816e+02   7.4089025e+02   7.2638688e+02   7.0731847e+02   6.8448596e+02   6.5899409e+02   6.3208935e+02   6.0500633e+02   5.7864431e+02   5.5318802e+02   5.2992413e+02   5.1064834e+02   4.9688081e+02   4.8970812e+02   4.8970812e+02   4.9688081e+02   5.1064834e+02   5.2992413e+02   5.5318802e+02   5.7864431e+02   6.0500633e+02   6.3208935e+02   6.5899409e+02   6.8448596e+02   7.0731847e+02   7.2638688e+02   7.4089025e+02   7.5040816e+02   7.5502771e+02   7.5599318e+02   7.5600000e+02   7.5600000e+02
   1.8595000e+03   5.4540798e+02   5.4394081e+02   5.4114785e+02   5.3689435e+02   5.3119728e+02   5.2400826e+02   5.1516628e+02   5.0385385e+02   4.9151737e+02   4.7903200e+02   4.6691924e+02   4.5556868e+02   4.4529037e+02   4.3634011e+02   4.2892935e+02   4.2322405e+02   4.1935162e+02   4.1739384e+02   4.1739384e+02   4.1935162e+02   4.2322405e+02   4.2892935e+02   4.3634011e+02   4.4529037e+02   4.5556868e+02   4.6691924e+02   4.7903200e+02   4.9151737e+02   5.0385385e+02   5.1510011e+02   5.2400826e+02   5.3119728e+02   5.3689435e+02   5.4114785e+02   5.4394081e+02   5.4540797e+02
   1.8605000e+03   4.7407625e+02   4.7285654e+02   4.7062452e+02   4.6715220e+02   4.6230322e+02   4.5577501e+02   4.4644141e+02   4.3607396e+02   4.2555328e+02   4.1533243e+02   4.0570590e+02   3.9689053e+02   3.8905447e+02   3.8233230e+02   3.7682986e+02   3.7263228e+02   3.6979941e+02   3.6837322e+02   3.6837322e+02   3.6979941e+02   3.7263228e+02   3.7682986e+02   3.8233230e+02   3.8905447e+02   3.9689053e+02   4.0570590e+02   4.1533243e+02   4.2555328e+02   4.3607396e+02   4.4644141e+02   4.5569043e+02   4.6230322e+02   4.6715220e+02   4.7062452e+02   4.7285654e+02   4.7407625e+02
   1.8615000e+03   5.7243029e+02   5.7044518e+02   5.6630816e+02   5.6000872e+02   5.5148191e+02   5.4032964e+02   5.2619448e+02   5.1091869e+02   4.9536086e+02   4.8007233e+02   4.6548373e+02   4.5195026e+02   4.3977836e+02   4.2922935e+02   4.2052263e+02   4.1383679e+02   4.0930238e+02   4.0701375e+02   4.0701375e+02   4.0930238e+02   4.1383679e+02   4.2052263e+02   4.2922935e+02   4.3977836e+02   4.5195026e+02   4.6548373e+02   4.8007233e+02   4.9536086e+02   5.1091869e+02   5.2619448e+02   5.4034838e+02   5.5148191e+02   5.6000872e+02   5.6630816e+02   5.7044518e+02   5.7243029e+02
   1.8625000e+03   7.2715054e+02   7.2240466e+02   7.1381666e+02   7.0142638e+02   6.8633402e+02   6.6916800e+02   6.5029198e+02   6.2993604e+02   6.0814863e+02   5.8536568e+02   5.6232658e+02   5.3983441e+02   5.1870329e+02   4.9971727e+02   4.8358285e+02   4.7091383e+02   4.6218919e+02   4.5774224e+02   4.5774224e+02   4.6218919e+02   4.7091383e+02   4.8358285e+02   4.9971727e+02   5.1870329e+02   5.3983441e+02   5.6232658e+02   5.8536568e+02   6.0814863e+02   6.2993604e+02   6.5029198e+02   6.6916800e+02   6.8633402e+02   7.0142638e+02   7.1381666e+02   7.2240466e+02   7.2715054e+02
   1.8635000e+03   7.5599864e+02   7.5567551e+02   7.5314887e+02   7.4723951e+02   7.3760329e+02   7.2411264e+02   7.0687234e+02   6.8611891e+02   6.6214815e+02   6.3500687e+02   6.0518530e+02   5.7414263e+02   5.4350199e+02   5.1489846e+02   4.8987759e+02   4.6980206e+02   4.5577616e+02   4.4856011e+02   4.4856011e+02   4.5577616e+02   4.6980206e+02   4.8987759e+02   5.1489846e+02   5.4350199e+02   5.7414263e+02   6.0518530e+02   6.3500687e+02   6.6214815e+02   6.8611891e+02   7.0687234e+02   7.2411264e+02   7.3760329e+02   7.4723951e+02   7.5314887e+02   7.5567551e+02   7.5599864e+02
   1.8645000e+03   7.5600000e+02   7.5600000e+02   7.5599997e+02   7.5580222e+02   7.5322204e+02   7.4638605e+02   7.3461557e+02   7.1765549e+02   6.9561019e+02   6.6866351e+02   6.3673229e+02   6.0113637e+02   5.6423835e+02   5.2853700e+02   4.9647636e+02   4.7026205e+02   4.5170547e+02   4.4209725e+02   4.4209725e+02   4.5170547e+02   4.7026205e+02   4.9647636e+02   5.2853700e+02   5.6423835e+02   6.0113637e+02   6.3673229e+02   6.6866351e+02   6.9561019e+02   7.1765549e+02   7.3461557e+02   7.4638605e+02   7.5322204e+02   7.5580222e+02   7.5599997e+02   7.5600000e+02   7.5600000e+02
   1.8655000e+03   7.5600000e+02   7.5599993e+02   7.5578366e+02   7.5347665e+02   7.4746679e+02   7.3712922e+02   7.2211839e+02   7.0215433e+02   6.7676976e+02   6.4637209e+02   6.1252208e+02   5.7703823e+02   5.4185947e+02   5.0892561e+02   4.8006195e+02   4.5687401e+02   4.4065760e+02   4.3231596e+02   4.3231596e+02   4.4065760e+02   4.5687401e+02   4.8006195e+02   5.0892561e+02   5.4185947e+02   5.7703823e+02   6.1252208e+02   6.4637209e+02   6.7676976e+02   7.0215433e+02   7.2211838e+02   7.3712922e+02   7.4746679e+02   7.5347665e+02   7.5578366e+02   7.5599993e+02   7.5600000e+02
   1.8665000e+03   7.5600000e+02   7.5600000e+02   7.5593891e+02   7.5435272e+02   7.4921056e+02   7.3966387e+02   7.2512630e+02   7.0501863e+02   6.7876935e+02   6.4739139e+02   6.1253364e+02   5.7606867e+02   5.3997788e+02   5.0623578e+02   4.7669647e+02   4.5298597e+02   4.3641209e+02   4.2788913e+02   4.2788913e+02   4.3641209e+02   4.5298597e+02   4.7669647e+02   5.0623578e+02   5.3997788e+02   5.7606867e+02   6.1253364e+02   6.4739139e+02   6.7876935e+02   7.0501863e+02   7.2512630e+02   7.3966387e+02   7.4921056e+02   7.5435272e+02   7.5593891e+02   7.5600000e+02   7.5600000e+02
   1.8675000e+03   7.5600000e+02   7.5600000e+02   7.5600000e+02   7.5600000e+02   7.5600000e+02   7.5600000e+02   7.5557883e+02   7.5117975e+02   7.3977429e+02   7.1995951e+02   6.9075117e+02   6.5158935e+02   6.0556287e+02   5.5714912e+02   5.1107925e+02   4.7187092e+02   4.4336944e+02   4.2838805e+02   4.2838805e+02   4.4336944e+02   4.7187092e+02   5.1107925e+02   5.5714912e+02   6.0556287e+02   6.5158935e+02   6.9075117e+02   7.1995951e+02   7.3977429e+02   7.5117975e+02   7.5557883e+02   7.5600000e+02   7.5600000e+02   7.5600000e+02   7.5600000e+02   7.5600000e+02   7.5600000e+02
   1.8685000e+03   7.5600000e+02   7.5600000e+02   7.5600000e+02   7.5600000e+02   7.5600000e+02   7.5600000e+02   7.5600000e+02   7.5600000e+02   7.5600000e+02   7.5599576e+02   7.5393309e+02   7.3977447e+02   7.0886702e+02   6.6333233e+02   6.0898152e+02   5.5102389e+02   5.0022390e+02   4.7066116e+02   4.7066116e+02   5.0022390e+02   5.5102389e+02   6.0898152e+02   6.6333233e+02   7.0886702e+02   7.3977447e+02   7.5393309e+02   7.5599576e+02   7.5600000e+02   7.5600000e+02   7.5600000e+02   7.5600000e+02   7.5600000e+02   7.5600000e+02   7.5600000e+02   7.5600000e+02   7.5600000e+02
   1.8695000e+03   7.5600000e+02   7.5600000e+02   7.5588762e+02   7.5384110e+02   7.4790979e+02   7.3742541e+02   7.2240376e+02   7.0315389e+02   6.8029318e+02   6.5460597e+02   6.2693799e+02   5.9779165e+02   5.6772859e+02   5.3861036e+02   5.1242051e+02   4.9097993e+02   4.7578713e+02   4.6790912e+02   4.6790912e+02   4.7578713e+02   4.9097993e+02   5.1242051e+02   5.3861036e+02   5.6772859e+02   5.9779165e+02   6.2693799e+02   6.5460597e+02   6.8029318e+02   7.0315389e+02   7.2240376e+02   7.3742541e+02   7.4790979e+02   7.5384110e+02   7.5588762e+02   7.5600000e+02   7.5600000e+02
   1.8705000e+03   5.6519390e+02   5.6355510e+02   5.6040787e+02   5.5570167e+02   5.4945428e+02   5.4166572e+02   5.3226254e+02   5.2065158e+02   5.0784731e+02   4.9481672e+02   4.8211038e+02   4.7014618e+02   4.5926743e+02   4.4976200e+02   4.4186810e+02   4.3577826e+02   4.3163725e+02   4.2954255e+02   4.2954255e+02   4.3163725e+02   4.3577826e+02   4.4186810e+02   4.4976200e+02   4.5926743e+02   4.7014618e+02   4.8211038e+02   4.9481672e+02   5.0784731e+02   5.2065158e+02   5.3224549e+02   5.4166572e+02   5.4945428e+02   5.5570167e+02   5.6040787e+02   5.6355510e+02   5.6519390e+02
   1.8715000e+03   5.2299244e+02   5.2145481e+02   5.1863214e+02   5.1431799e+02   5.0843064e+02   5.0075626e+02   4.9044619e+02   4.7834841e+02   4.6581580e+02   4.5345410e+02   4.4166690e+02   4.3076070e+02   4.2098160e+02   4.1253236e+02   4.0557784e+02   4.0024837e+02   3.9664051e+02   3.9482084e+02   3.9482084e+02   3.9664051e+02   4.0024837e+02   4.0557784e+02   4.1253236e+02   4.2098160e+02   4.3076070e+02   4.4166690e+02   4.5345410e+02   4.6581580e+02   4.7834841e+02   4.9044619e+02   5.0075646e+02   5.0843064e+02   5.1431799e+02   5.1863214e+02   5.2145481e+02   5.2299244e+02
   1.8725000e+03   6.9002721e+02   6.8629065e+02   6.7915730e+02   6.6865290e+02   6.5510959e+02   6.3892587e+02   6.2060779e+02   6.0073203e+02   5.7991660e+02   5.5879611e+02   5.3801222e+02   5.1819295e+02   4.9993726e+02   4.8379705e+02   4.7025912e+02   4.5973065e+02   4.5253015e+02   4.4887527e+02   4.4887527e+02   4.5253015e+02   4.5973065e+02   4.7025912e+02   4.8379705e+02   4.9993726e+02   5.1819295e+02   5.3801222e+02   5.5879611e+02   5.7991660e+02   6.0073203e+02   6.2060779e+02   6.3892497e+02   6.5510945e+02   6.6865290e+02   6.7915729e+02   6.8629064e+02   6.9002719e+02
   1.8735000e+03   7.5200496e+02   7.4698189e+02   7.3863725e+02   7.2717698e+02   7.1276282e+02   6.9572450e+02   6.7653240e+02   6.5571586e+02   6.3388577e+02   6.1157472e+02   5.8917278e+02   5.6674982e+02   5.4501866e+02   5.2498947e+02   5.0761859e+02   4.9376665e+02   4.8412161e+02   4.7917511e+02   4.7917511e+02   4.8412161e+02   4.9376665e+02   5.0761859e+02   5.2498947e+02   5.4501866e+02   5.6674982e+02   5.8917278e+02   6.1157472e+02   6.3388577e+02   6.5571586e+02   6.7653240e+02   6.9572450e+02   7.1276282e+02   7.2717698e+02   7.3863725e+02   7.4698189e+02   7.5200496e+02
   1.8745000e+03   7.5600000e+02   7.5599998e+02   7.5584814e+02   7.5360792e+02   7.4739067e+02   7.3663844e+02   7.2138481e+02   7.0197870e+02   6.7906789e+02   6.5347549e+02   6.2608178e+02   5.9747926e+02   5.6808567e+02   5.3961140e+02   5.1400245e+02   4.9303197e+02   4.7817124e+02   4.7046636e+02   4.7046636e+02   4.7817124e+02   4.9303197e+02   5.1400245e+02   5.3961140e+02   5.6808567e+02   5.9747926e+02   6.2608178e+02   6.5347549e+02   6.7906789e+02   7.0197870e+02   7.2138481e+02   7.3663844e+02   7.4739067e+02   7.5360792e+02   7.5584814e+02   7.5599998e+02   7.5600000e+02
   1.8755000e+03   7.5600000e+02   7.5600000e+02   7.5600000e+02   7.5600000e+02   7.5600000e+02   7.5599487e+02   7.5479074e+02   7.4843115e+02   7.3498664e+02   7.1406982e+02   6.8626751e+02   6.5279040e+02   6.1473108e+02   5.7333651e+02   5.3272215e+02   4.9742905e+02   4.7142359e+02   4.5764817e+02   4.5764817e+02   4.7142359e+02   4.9742905e+02   5.3272215e+02   5.7333651e+02   6.1473108e+02   6.5279040e+02   6.8626751e+02   7.1406982e+02   7.3498664e+02   7.4843115e+02   7.5479074e+02   7.5599487e+02   7.5600000e+02   7.5600000e+02   7.5600000e+02   7.5600000e+02   7.5600000e+02
   1.8765000e+03   7.5600000e+02   7.5600000e+02   7.5600000e+02   7.5600000e+02   7.5600000e+02   7.5600000e+02   7.5600000e+02   7.5600000e+02   7.5599177e+02   7.5368266e+02   7.4092981e+02   7.1481106e+02   6.7743207e+02   6.3404810e+02   5.9096266e+02   5.5259266e+02   5.2126017e+02   5.0342919e+02   5.0342919e+02   5.2126017e+02   5.5259266e+02   5.9096266e+02   6.3404810e+02   6.7743207e+02   7.1481106e+02   7.4092981e+02   7.5368266e+02   7.5599177e+02   7.5600000e+02   7.5600000e+02   7.5600000e+02   7.5600000e+02   7.5600000e+02   7.5600000e+02   7.5600000e+02   7.5600000e+02
   1.8775000e+03   7.5600000e+02   7.5600000e+02   7.5600000e+02   7.5600000e+02   7.5600000e+02   7.5600000e+02   7.5600000e+02   7.5600000e+02   7.5600000e+02   7.5523429e+02   7.4661780e+02   7.2458187e+02   6.8892622e+02   6.4266028e+02   5.8946955e+02   5.3444586e+02   4.8904728e+02   4.6346117e+02   4.6346117e+02   4.8904728e+02   5.3444586e+02   5.8946955e+02   6.4266028e+02   6.8892622e+02   7.2458187e+02   7.4661780e+02   7.5523429e+02   7.5600000e+02   7.5600000e+02   7.5600000e+02   7.5600000e+02   7.5600000e+02   7.5600000e+02   7.5600000e+02   7.5600000e+02   7.5600000e+02
   1.8785000e+03   7.5600000e+02   7.5600000e+02   7.5600000e+02   7.5599997e+02   7.5564564e+02   7.5232820e+02   7.4405733e+02   7.2991178e+02   7.0937887e+02   6.8180694e+02   6.4738378e+02   6.0836115e+02   5.6748045e+02   5.2764101e+02   4.9168525e+02   4.6218508e+02   4.4125636e+02   4.3040088e+02   4.3040088e+02   4.4125636e+02   4.6218508e+02   4.9168525e+02   5.2764101e+02   5.6748045e+02   6.0836115e+02   6.4738378e+02   6.8180694e+02   7.0937887e+02   7.2991178e+02   7.4405733e+02   7.5232820e+02   7.5564564e+02   7.5599997e+02   7.5600000e+02   7.5600000e+02   7.5600000e+02
   1.8795000e+03   7.5597084e+02   7.5481312e+02   7.5095210e+02   7.4364021e+02   7.3221532e+02   7.1586495e+02   6.9438055e+02   6.6851903e+02   6.3927259e+02   6.0779915e+02   5.7536406e+02   5.4328034e+02   5.1285300e+02   4.8532332e+02   4.6181154e+02   4.4328260e+02   4.3049043e+02   4.2396366e+02   4.2396366e+02   4.3049043e+02   4.4328260e+02   4.6181154e+02   4.8532332e+02   5.1285300e+02   5.4328034e+02   5.7536406e+02   6.0779915e+02   6.3927259e+02   6.6851903e+02   6.9438055e+02   7.1586495e+02   7.3221532e+02   7.4364020e+02   7.5095210e+02   7.5481311e+02   7.5597084e+02
   1.8805000e+03   7.5600000e+02   7.5599972e+02   7.5569503e+02   7.5309980e+02   7.4677078e+02   7.3610419e+02   7.2072304e+02   7.0028089e+02   6.7425088e+02   6.4344254e+02   6.0942494e+02   5.7398808e+02   5.3901883e+02   5.0639685e+02   4.7788088e+02   4.5501890e+02   4.3905111e+02   4.3084327e+02   4.3084327e+02   4.3905111e+02   4.5501890e+02   4.7788088e+02   5.0639685e+02   5.3901883e+02   5.7398808e+02   6.0942494e+02   6.4344254e+02   6.7425088e+02   7.0028089e+02   7.2072304e+02   7.3610419e+02   7.4677078e+02   7.5309980e+02   7.5569503e+02   7.5599972e+02   7.5600000e+02
   1.8815000e+03   6.2720457e+02   6.2439582e+02   6.1975819e+02   6.1288409e+02   6.0402204e+02   5.9331600e+02   5.8100879e+02   5.6717941e+02   5.5243596e+02   5.3743864e+02   5.2270468e+02   5.0869598e+02   4.9583383e+02   4.8449490e+02   4.7500902e+02   4.6764688e+02   4.6261939e+02   4.6007013e+02   4.6007013e+02   4.6261939e+02   4.6764688e+02   4.7500902e+02   4.8449490e+02   4.9583383e+02   5.0869598e+02   5.2270468e+02   5.3743864e+02   5.5243596e+02   5.6717941e+02   5.8100611e+02   5.9331600e+02   6.0402204e+02   6.1288409e+02   6.1975819e+02   6.2439582e+02   6.2720457e+02
   1.8825000e+03   5.2270055e+02   5.2114530e+02   5.1852144e+02   5.1447499e+02   5.0902167e+02   5.0197555e+02   4.9278969e+02   4.8129024e+02   4.6919333e+02   4.5715310e+02   4.4560938e+02   4.3488878e+02   4.2525079e+02   4.1690684e+02   4.1002882e+02   4.0475270e+02   4.0117841e+02   3.9937493e+02   3.9937493e+02   4.0117841e+02   4.0475270e+02   4.1002882e+02   4.1690684e+02   4.2525079e+02   4.3488878e+02   4.4560938e+02   4.5715310e+02   4.6919333e+02   4.8129024e+02   4.9274042e+02   5.0197404e+02   5.0902167e+02   5.1447499e+02   5.1852144e+02   5.2114530e+02   5.2270055e+02
   1.8835000e+03   6.2619108e+02   6.2350947e+02   6.1794714e+02   6.0955954e+02   5.9839128e+02   5.8403837e+02   5.6712809e+02   5.4905927e+02   5.3057831e+02   5.1226875e+02   4.9463840e+02   4.7814354e+02   4.6319339e+02   4.5015210e+02   4.3933191e+02   4.3098425e+02   4.2531020e+02   4.2243869e+02   4.2243869e+02   4.2531020e+02   4.3098425e+02   4.3933191e+02   4.5015210e+02   4.6319339e+02   4.7814354e+02   4.9463840e+02   5.1226875e+02   5.3057831e+02   5.4905927e+02   5.6712809e+02   5.8403147e+02   5.9838564e+02   6.0955954e+02   6.1794714e+02   6.2350947e+02   6.2619108e+02
   1.8845000e+03   6.6768218e+02   6.6420624e+02   6.5790978e+02   6.4856065e+02   6.3645425e+02   6.2186214e+02   6.0504367e+02   5.8674940e+02   5.6764645e+02   5.4833630e+02   5.2940510e+02   5.1141770e+02   4.9489986e+02   4.8033438e+02   4.6814199e+02   4.5867576e+02   4.5220815e+02   4.4892803e+02   4.4892803e+02   4.5220815e+02   4.5867576e+02   4.6814199e+02   4.8033438e+02   4.9489986e+02   5.1141770e+02   5.2940510e+02   5.4833630e+02   5.6764645e+02   5.8674940e+02   6.0504367e+02   6.2186055e+02   6.3645425e+02   6.4856065e+02   6.5790978e+02   6.6420624e+02   6.6768218e+02
   1.8855000e+03   6.7887474e+02   6.7505906e+02   6.6774335e+02   6.5679582e+02   6.4228732e+02   6.2441444e+02   6.0445812e+02   5.8319998e+02   5.6130462e+02   5.3941358e+02   5.1814175e+02   4.9807187e+02   4.7974831e+02   4.6366422e+02   4.5024905e+02   4.3986251e+02   4.3278161e+02   4.2919170e+02   4.2919170e+02   4.3278161e+02   4.3986251e+02   4.5024905e+02   4.6366422e+02   4.7974831e+02   4.9807187e+02   5.1814175e+02   5.3941358e+02   5.6130462e+02   5.8319998e+02   6.0445812e+02   6.2441444e+02   6.4226632e+02   6.5679582e+02   6.6774335e+02   6.7505907e+02   6.7887474e+02
   1.8865000e+03   7.3723987e+02   7.3260707e+02   7.2384500e+02   7.1128220e+02   6.9528822e+02   6.7586304e+02   6.5348620e+02   6.2880082e+02   6.0258973e+02   5.7568790e+02   5.4896378e+02   5.2328171e+02   4.9947633e+02   4.7832011e+02   4.6050458e+02   4.4660826e+02   4.3708376e+02   4.3224424e+02   4.3224424e+02   4.3708376e+02   4.4660826e+02   4.6050458e+02   4.7832011e+02   4.9947633e+02   5.2328171e+02   5.4896377e+02   5.7568790e+02   6.0258973e+02   6.2880082e+02   6.5348620e+02   6.7586304e+02   6.9528822e+02   7.1128220e+02   7.2384500e+02   7.3260707e+02   7.3723987e+02
   1.8875000e+03   7.5600000e+02   7.5600000e+02   7.5600000e+02   7.5600000e+02   7.5598173e+02   7.5440708e+02   7.4827445e+02   7.3626627e+02   7.1792261e+02   6.9329107e+02   6.6253964e+02   6.2574585e+02   5.8528908e+02   5.4450963e+02   5.0680678e+02   4.7534374e+02   4.5276663e+02   4.4098046e+02   4.4098046e+02   4.5276663e+02   4.7534374e+02   5.0680678e+02   5.4450963e+02   5.8528908e+02   6.2574585e+02   6.6253964e+02   6.9329107e+02   7.1792261e+02   7.3626627e+02   7.4827445e+02   7.5440708e+02   7.5598173e+02   7.5600000e+02   7.5600000e+02   7.5600000e+02   7.5600000e+02
   1.8885000e+03   7.5600000e+02   7.5600000e+02   7.5600000e+02   7.5600000e+02   7.5600000e+02   7.5600000e+02   7.5600000e+02   7.5600000e+02   7.5598679e+02   7.5373130e+02   7.4186120e+02   7.1714046e+02   6.8003887e+02   6.3305408e+02   5.7856618e+02   5.2402023e+02   4.8021131e+02   4.5587309e+02   4.5587309e+02   4.8021131e+02   5.2402023e+02   5.7856618e+02   6.3305408e+02   6.8003887e+02   7.1714046e+02   7.4186120e+02   7.5373130e+02   7.5598679e+02   7.5600000e+02   7.5600000e+02   7.5600000e+02   7.5600000e+02   7.5600000e+02   7.5600000e+02   7.5600000e+02   7.5600000e+02
   1.8895000e+03   7.5600000e+02   7.5600000e+02   7.5600000e+02   7.5600000e+02   7.5600000e+02   7.5600000e+02   7.5600000e+02   7.5560497e+02   7.5066096e+02   7.3726563e+02   7.1383496e+02   6.7962993e+02   6.3436277e+02   5.8246803e+02   5.3029502e+02   4.8424594e+02   4.4998011e+02   4.3173019e+02   4.3173019e+02   4.4998011e+02   4.8424594e+02   5.3029502e+02   5.8246803e+02   6.3436277e+02   6.7962993e+02   7.1383496e+02   7.3726563e+02   7.5066096e+02   7.5560497e+02   7.5600000e+02   7.5600000e+02   7.5600000e+02   7.5600000e+02   7.5600000e+02   7.5600000e+02   7.5600000e+02
   1.8905000e+03   7.5600000e+02   7.5600000e+02   7.5600000e+02   7.5586927e+02   7.5361357e+02   7.4718955e+02   7.3563410e+02   7.1833483e+02   6.9455006e+02   6.6413551e+02   6.2876326e+02   5.9056943e+02   5.5188854e+02   5.1510306e+02   4.8249000e+02   4.5607093e+02   4.3748984e+02   4.2789908e+02   4.2789908e+02   4.3748984e+02   4.5607093e+02   4.8249000e+02   5.1510306e+02   5.5188854e+02   5.9056943e+02   6.2876326e+02   6.6413551e+02   6.9455006e+02   7.1833483e+02   7.3563410e+02   7.4718955e+02   7.5361357e+02   7.5586927e+02   7.5600000e+02   7.5600000e+02   7.5600000e+02
   1.8915000e+03   7.5600000e+02   7.5600000e+02   7.5599991e+02   7.5571891e+02   7.5278451e+02   7.4530988e+02   7.3279047e+02   7.1528723e+02   6.9327528e+02   6.6753823e+02   6.3901928e+02   6.0846769e+02   5.7632901e+02   5.4457705e+02   5.1561784e+02   4.9166970e+02   4.7459060e+02   4.6570055e+02   4.6570055e+02   4.7459060e+02   4.9166970e+02   5.1561784e+02   5.4457705e+02   5.7632901e+02   6.0846769e+02   6.3901928e+02   6.6753823e+02   6.9327528e+02   7.1528723e+02   7.3279047e+02   7.4530987e+02   7.5278451e+02   7.5571891e+02   7.5599991e+02   7.5600000e+02   7.5600000e+02
   1.8925000e+03   6.3770387e+02   6.3485389e+02   6.2993922e+02   6.2267835e+02   6.1329988e+02   6.0204617e+02   5.8922169e+02   5.7506822e+02   5.6009852e+02   5.4488112e+02   5.2991023e+02   5.1565096e+02   5.0253344e+02   4.9094883e+02   4.8124373e+02   4.7370204e+02   4.6854771e+02   4.6593298e+02   4.6593298e+02   4.6854771e+02   4.7370204e+02   4.8124373e+02   4.9094883e+02   5.0253344e+02   5.1565096e+02   5.2991023e+02   5.4488112e+02   5.6009852e+02   5.7506822e+02   5.8922046e+02   6.0204617e+02   6.1329988e+02   6.2267835e+02   6.2993922e+02   6.3485389e+02   6.3770387e+02
   1.8935000e+03   4.6399566e+02   4.6330390e+02   4.6145853e+02   4.5860991e+02   4.5465719e+02   4.4936769e+02   4.4197541e+02   4.3273921e+02   4.2310922e+02   4.1363157e+02   4.0464169e+02   3.9637219e+02   3.8900035e+02   3.8266329e+02   3.7747023e+02   3.7350435e+02   3.7082616e+02   3.6947741e+02   3.6947741e+02   3.7082616e+02   3.7350435e+02   3.7747023e+02   3.8266329e+02   3.8900035e+02   3.9637219e+02   4.0464169e+02   4.1363157e+02   4.2310922e+02   4.3273921e+02   4.4195922e+02   4.4936153e+02   4.5465719e+02   4.5860991e+02   4.6145853e+02   4.6330390e+02   4.6399566e+02
   1.8945000e+03   5.4275776e+02   5.4091152e+02   5.3708908e+02   5.3121126e+02   5.2307164e+02   5.1179023e+02   4.9810255e+02   4.8368459e+02   4.6924146e+02   4.5523068e+02   4.4199859e+02   4.2983000e+02   4.1896303e+02   4.0959992e+02   4.0190930e+02   3.9602185e+02   3.9204163e+02   3.9003424e+02   3.9003424e+02   3.9204163e+02   3.9602185e+02   4.0190930e+02   4.0959992e+02   4.1896303e+02   4.2983000e+02   4.4199859e+02   4.5523068e+02   4.6924146e+02   4.8368459e+02   4.9810255e+02   5.1178556e+02   5.2306192e+02   5.3121126e+02   5.3708908e+02   5.4091152e+02   5.4275775e+02
   1.8955000e+03   6.9616695e+02   6.9266595e+02   6.8528542e+02   6.7452880e+02   6.6082944e+02   6.4486688e+02   6.2740704e+02   6.0872860e+02   5.8905194e+02   5.6888565e+02   5.4884034e+02   5.2954995e+02   5.1164016e+02   4.9569891e+02   4.8225428e+02   4.7175864e+02   4.6455637e+02   4.6089578e+02   4.6089578e+02   4.6455637e+02   4.7175864e+02   4.8225428e+02   4.9569891e+02   5.1164016e+02   5.2954995e+02   5.4884034e+02   5.6888565e+02   5.8905194e+02   6.0872860e+02   6.2740704e+02   6.4486688e+02   6.6082944e+02   6.7452880e+02   6.8528542e+02   6.9266595e+02   6.9616695e+02
   1.8965000e+03   7.5244889e+02   7.4803165e+02   7.4033726e+02   7.2960731e+02   7.1590054e+02   6.9936798e+02   6.8031655e+02   6.5914608e+02   6.3618078e+02   6.1149803e+02   5.8554822e+02   5.5939827e+02   5.3420113e+02   5.1109938e+02   4.9116393e+02   4.7532542e+02   4.6433060e+02   4.5869775e+02   4.5869775e+02   4.6433060e+02   4.7532542e+02   4.9116393e+02   5.1109938e+02   5.3420113e+02   5.5939827e+02   5.8554822e+02   6.1149803e+02   6.3618078e+02   6.5914608e+02   6.8031655e+02   6.9936797e+02   7.1590054e+02   7.2960731e+02   7.4033726e+02   7.4803165e+02   7.5244889e+02
   1.8975000e+03   7.5600000e+02   7.5600000e+02   7.5600000e+02   7.5588555e+02   7.5370114e+02   7.4725825e+02   7.3579575e+02   7.1914913e+02   6.9752026e+02   6.7139572e+02   6.4120314e+02   6.0721069e+02   5.7138304e+02   5.3629274e+02   5.0449783e+02   4.7833350e+02   4.5973253e+02   4.5007251e+02   4.5007251e+02   4.5973254e+02   4.7833350e+02   5.0449783e+02   5.3629274e+02   5.7138304e+02   6.0721069e+02   6.4120314e+02   6.7139572e+02   6.9752026e+02   7.1914913e+02   7.3579575e+02   7.4725825e+02   7.5370114e+02   7.5588555e+02   7.5600000e+02   7.5600000e+02   7.5600000e+02
   1.8985000e+03   7.5600000e+02   7.5600000e+02   7.5600000e+02   7.5600000e+02   7.5600000e+02   7.5594022e+02   7.5365920e+02   7.4572183e+02   7.3084464e+02   7.0888738e+02   6.8049096e+02   6.4672242e+02   6.0823905e+02   5.6699679e+02   5.2716899e+02   4.9292366e+02   4.6786348e+02   4.5463924e+02   4.5463924e+02   4.6786348e+02   4.9292366e+02   5.2716899e+02   5.6699679e+02   6.0823905e+02   6.4672242e+02   6.8049096e+02   7.0888738e+02   7.3084464e+02   7.4572183e+02   7.5365920e+02   7.5594022e+02   7.5600000e+02   7.5600000e+02   7.5600000e+02   7.5600000e+02   7.5600000e+02
   1.8995000e+03   7.5600000e+02   7.5600000e+02   7.5600000e+02   7.5596575e+02   7.5439383e+02   7.4884119e+02   7.3826104e+02   7.2213537e+02   7.0024373e+02   6.7218491e+02   6.3828881e+02   6.0066200e+02   5.6179790e+02   5.2430074e+02   4.9069745e+02   4.6326834e+02   4.4387582e+02   4.3383662e+02   4.3383662e+02   4.4387582e+02   4.6326834e+02   4.9069745e+02   5.2430074e+02   5.6179790e+02   6.0066200e+02   6.3828881e+02   6.7218491e+02   7.0024373e+02   7.2213537e+02   7.3826104e+02   7.4884119e+02   7.5439383e+02   7.5596575e+02   7.5600000e+02   7.5600000e+02   7.5600000e+02
   1.9005000e+03   7.5600000e+02   7.5600000e+02   7.5600000e+02   7.5600000e+02   7.5576641e+02   7.5285161e+02   7.4504092e+02   7.3132871e+02   7.1116556e+02   6.8392625e+02   6.4962223e+02   6.1047856e+02   5.6929050e+02   5.2902649e+02   4.9260610e+02   4.6267769e+02   4.4142285e+02   4.3039171e+02   4.3039171e+02   4.4142285e+02   4.6267769e+02   4.9260610e+02   5.2902649e+02   5.6929050e+02   6.1047856e+02   6.4962223e+02   6.8392625e+02   7.1116556e+02   7.3132871e+02   7.4504092e+02   7.5285161e+02   7.5576641e+02   7.5600000e+02   7.5600000e+02   7.5600000e+02   7.5600000e+02
   1.9015000e+03   7.5600000e+02   7.5600000e+02   7.5600000e+02   7.5600000e+02   7.5584083e+02   7.5323039e+02   7.4571893e+02   7.3207193e+02   7.1133377e+02   6.8246774e+02   6.4671145e+02   6.0650629e+02   5.6462681e+02   5.2398666e+02   4.8741920e+02   4.5748649e+02   4.3628058e+02   4.2529701e+02   4.2529701e+02   4.3628058e+02   4.5748649e+02   4.8741920e+02   5.2398666e+02   5.6462681e+02   6.0650629e+02   6.4671145e+02   6.8246774e+02   7.1133377e+02   7.3207193e+02   7.4571893e+02   7.5323039e+02   7.5584083e+02   7.5600000e+02   7.5600000e+02   7.5600000e+02   7.5600000e+02
   1.9025000e+03   7.5600000e+02   7.5600000e+02   7.5600000e+02   7.5595553e+02   7.5421188e+02   7.4842713e+02   7.3749010e+02   7.2070225e+02   6.9727748e+02   6.6695400e+02   6.3140612e+02   5.9281990e+02   5.5359732e+02   5.1619510e+02   4.8297063e+02   4.5601774e+02   4.3704413e+02   4.2724291e+02   4.2724291e+02   4.3704413e+02   4.5601774e+02   4.8297063e+02   5.1619510e+02   5.5359732e+02   5.9281990e+02   6.3140612e+02   6.6695400e+02   6.9727748e+02   7.2070225e+02   7.3749010e+02   7.4842713e+02   7.5421188e+02   7.5595553e+02   7.5600000e+02   7.5600000e+02   7.5600000e+02
   1.9035000e+03   7.5600000e+02   7.5600000e+02   7.5600000e+02   7.5600000e+02   7.5589617e+02   7.5340504e+02   7.4587595e+02   7.3243742e+02   7.1307121e+02   6.8836241e+02   6.5930569e+02   6.2702244e+02   5.9208541e+02   5.5620520e+02   5.2255864e+02   4.9419178e+02   4.7370312e+02   4.6295905e+02   4.6295905e+02   4.7370312e+02   4.9419178e+02   5.2255864e+02   5.5620520e+02   5.9208541e+02   6.2702244e+02   6.5930569e+02   6.8836241e+02   7.1307121e+02   7.3243742e+02   7.4587595e+02   7.5340504e+02   7.5589617e+02   7.5600000e+02   7.5600000e+02   7.5600000e+02   7.5600000e+02
   1.9045000e+03   6.8153206e+02   6.7777092e+02   6.7096630e+02   6.6095011e+02   6.4825190e+02   6.3352084e+02   6.1772958e+02   6.0153290e+02   5.8531423e+02   5.6920857e+02   5.5331680e+02   5.3804422e+02   5.2385239e+02   5.1120128e+02   5.0051363e+02   4.9215143e+02   4.8641142e+02   4.8348923e+02   4.8348923e+02   4.8641142e+02   4.9215143e+02   5.0051363e+02   5.1120128e+02   5.2385239e+02   5.3804422e+02   5.5331680e+02   5.6920857e+02   5.8531423e+02   6.0153290e+02   6.1772958e+02   6.3352084e+02   6.4825190e+02   6.6095011e+02   6.7096630e+02   6.7777092e+02   6.8153206e+02
   1.9055000e+03   5.2655195e+02   5.2494990e+02   5.2221642e+02   5.1807585e+02   5.1246512e+02   5.0521888e+02   4.9577658e+02   4.8405746e+02   4.7174922e+02   4.5950332e+02   4.4776242e+02   4.3685614e+02   4.2704842e+02   4.1855535e+02   4.1155335e+02   4.0618030e+02   4.0254055e+02   4.0070321e+02   4.0070321e+02   4.0254055e+02   4.0618030e+02   4.1155335e+02   4.1855535e+02   4.2704842e+02   4.3685614e+02   4.4776242e+02   4.5950332e+02   4.7174922e+02   4.8405746e+02   4.9573336e+02   5.0521667e+02   5.1246512e+02   5.1807585e+02   5.2221642e+02   5.2494990e+02   5.2655195e+02
   1.9065000e+03   5.3600013e+02   5.3421599e+02   5.3056404e+02   5.2490092e+02   5.1704937e+02   5.0613269e+02   4.9279005e+02   4.7872742e+02   4.6464855e+02   4.5100371e+02   4.3812975e+02   4.2630109e+02   4.1574616e+02   4.0665863e+02   3.9919856e+02   3.9348999e+02   3.8963220e+02   3.8768675e+02   3.8768675e+02   3.8963220e+02   3.9348999e+02   3.9919856e+02   4.0665863e+02   4.1574616e+02   4.2630109e+02   4.3812975e+02   4.5100371e+02   4.6464855e+02   4.7872742e+02   4.9279005e+02   5.0612839e+02   5.1704086e+02   5.2490092e+02   5.3056404e+02   5.3421599e+02   5.3600013e+02
   1.9075000e+03   6.2572311e+02   6.2306896e+02   6.1792630e+02   6.1019691e+02   6.0001501e+02   5.8744093e+02   5.7210075e+02   5.5527116e+02   5.3782083e+02   5.2037099e+02   5.0345321e+02   4.8753923e+02   4.7305572e+02   4.6037864e+02   4.4983013e+02   4.4168059e+02   4.3612965e+02   4.3332075e+02   4.3332075e+02   4.3612965e+02   4.4168059e+02   4.4983013e+02   4.6037864e+02   4.7305572e+02   4.8753923e+02   5.0345321e+02   5.2037099e+02   5.3782083e+02   5.5527116e+02   5.7210075e+02   5.8739566e+02   6.0001501e+02   6.1019691e+02   6.1792629e+02   6.2306896e+02   6.2572311e+02
   1.9085000e+03   7.0261497e+02   6.9839896e+02   6.9086004e+02   6.7968755e+02   6.6538192e+02   6.4846755e+02   6.2940627e+02   6.0866311e+02   5.8684854e+02   5.6462961e+02   5.4268782e+02   5.2170297e+02   5.0232486e+02   4.8515544e+02   4.7073136e+02   4.5950006e+02   4.5181272e+02   4.4790706e+02   4.4790706e+02   4.5181272e+02   4.5950006e+02   4.7073136e+02   4.8515544e+02   5.0232486e+02   5.2170297e+02   5.4268782e+02   5.6462961e+02   5.8684854e+02   6.0866311e+02   6.2940627e+02   6.4846755e+02   6.6538192e+02   6.7968755e+02   6.9086004e+02   6.9839896e+02   7.0261497e+02
   1.9095000e+03   7.1807022e+02   7.1376718e+02   7.0530049e+02   6.9281832e+02   6.7667869e+02   6.5743517e+02   6.3574197e+02   6.1226670e+02   5.8772477e+02   5.6285645e+02   5.3840795e+02   5.1511339e+02   4.9367015e+02   4.7472093e+02   4.5883242e+02   4.4648001e+02   4.3803513e+02   4.3374698e+02   4.3374698e+02   4.3803513e+02   4.4648001e+02   4.5883242e+02   4.7472093e+02   4.9367015e+02   5.1511339e+02   5.3840795e+02   5.6285645e+02   5.8772477e+02   6.1226670e+02   6.3574197e+02   6.5743517e+02   6.7667869e+02   6.9281473e+02   7.0530049e+02   7.1376718e+02   7.1807022e+02
   1.9105000e+03   7.5490154e+02   7.5171212e+02   7.4568430e+02   7.3649897e+02   7.2391764e+02   7.0779556e+02   6.8792882e+02   6.6408109e+02   6.3698025e+02   6.0766036e+02   5.7730085e+02   5.4714537e+02   5.1844723e+02   4.9240548e+02   4.7011739e+02   4.5252079e+02   4.4035857e+02   4.3414819e+02   4.3414819e+02   4.4035857e+02   4.5252079e+02   4.7011739e+02   4.9240548e+02   5.1844723e+02   5.4714537e+02   5.7730085e+02   6.0766036e+02   6.3698025e+02   6.6408109e+02   6.8792881e+02   7.0779556e+02   7.2391764e+02   7.3649897e+02   7.4568430e+02   7.5171212e+02   7.5490154e+02
   1.9115000e+03   7.5600000e+02   7.5600000e+02   7.5600000e+02   7.5600000e+02   7.5600000e+02   7.5590926e+02   7.5342364e+02   7.4532928e+02   7.3035130e+02   7.0816637e+02   6.7903499e+02   6.4308143e+02   6.0140428e+02   5.5776750e+02   5.1635911e+02   4.8117810e+02   4.5563713e+02   4.4221336e+02   4.4221336e+02   4.5563713e+02   4.8117810e+02   5.1635911e+02   5.5776750e+02   6.0140428e+02   6.4308143e+02   6.7903499e+02   7.0816637e+02   7.3035129e+02   7.4532928e+02   7.5342364e+02   7.5590926e+02   7.5600000e+02   7.5600000e+02   7.5600000e+02   7.5600000e+02   7.5600000e+02
   1.9125000e+03   7.5600000e+02   7.5600000e+02   7.5600000e+02   7.5600000e+02   7.5600000e+02   7.5600000e+02   7.5600000e+02   7.5600000e+02   7.5600000e+02   7.5596767e+02   7.5227022e+02   7.3545990e+02   7.0279592e+02   6.5693756e+02   6.0324477e+02   5.4638570e+02   4.9746596e+02   4.6929156e+02   4.6929156e+02   4.9746596e+02   5.4638570e+02   6.0324477e+02   6.5693756e+02   7.0279592e+02   7.3545990e+02   7.5227022e+02   7.5596767e+02   7.5600000e+02   7.5600000e+02   7.5600000e+02   7.5600000e+02   7.5600000e+02   7.5600000e+02   7.5600000e+02   7.5600000e+02   7.5600000e+02
   1.9135000e+03   7.5600000e+02   7.5600000e+02   7.5600000e+02   7.5600000e+02   7.5600000e+02   7.5600000e+02   7.5600000e+02   7.5597412e+02   7.5368635e+02   7.4362669e+02   7.2317999e+02   6.9151800e+02   6.4802297e+02   5.9535412e+02   5.4054933e+02   4.9110796e+02   4.5380988e+02   4.3379297e+02   4.3379297e+02   4.5380987e+02   4.9110796e+02   5.4054933e+02   5.9535412e+02   6.4802297e+02   6.9151800e+02   7.2317999e+02   7.4362669e+02   7.5368635e+02   7.5597412e+02   7.5600000e+02   7.5600000e+02   7.5600000e+02   7.5600000e+02   7.5600000e+02   7.5600000e+02   7.5600000e+02
   1.9145000e+03   7.5600000e+02   7.5599975e+02   7.5568091e+02   7.5303804e+02   7.4662884e+02   7.3576207e+02   7.1987792e+02   6.9819398e+02   6.7080825e+02   6.3900754e+02   6.0437303e+02   5.6865714e+02   5.3368458e+02   5.0125116e+02   4.7303004e+02   4.5047748e+02   4.3476206e+02   4.2669380e+02   4.2669380e+02   4.3476206e+02   4.5047748e+02   4.7303004e+02   5.0125116e+02   5.3368458e+02   5.6865714e+02   6.0437303e+02   6.3900754e+02   6.7080825e+02   6.9819398e+02   7.1987792e+02   7.3576207e+02   7.4662884e+02   7.5303804e+02   7.5568091e+02   7.5599975e+02   7.5600000e+02
   1.9155000e+03   7.4128674e+02   7.3659290e+02   7.2760570e+02   7.1535811e+02   7.0050449e+02   6.8333022e+02   6.6415846e+02   6.4328482e+02   6.2085456e+02   5.9701732e+02   5.7253230e+02   5.4832232e+02   5.2534190e+02   5.0452029e+02   4.8671772e+02   4.7266583e+02   4.6295924e+02   4.5800062e+02   4.5800062e+02   4.6295924e+02   4.7266583e+02   4.8671772e+02   5.0452029e+02   5.2534190e+02   5.4832232e+02   5.7253230e+02   5.9701732e+02   6.2085456e+02   6.4328482e+02   6.6415846e+02   6.8333022e+02   7.0050449e+02   7.1535811e+02   7.2760570e+02   7.3659290e+02   7.4128674e+02
   1.9165000e+03   5.3015129e+02   5.2865549e+02   5.2606515e+02   5.2212324e+02   5.1681947e+02   5.1004796e+02   5.0151034e+02   4.9051858e+02   4.7860254e+02   4.6660336e+02   4.5501440e+02   4.4419436e+02   4.3442782e+02   4.2594717e+02   4.1893901e+02   4.1355384e+02   4.0990209e+02   4.0805761e+02   4.0805761e+02   4.0990209e+02   4.1355384e+02   4.1893901e+02   4.2594717e+02   4.3442782e+02   4.4419436e+02   4.5501440e+02   4.6660336e+02   4.7860254e+02   4.9051858e+02   5.0152675e+02   5.1004796e+02   5.1681947e+02   5.2212324e+02   5.2606515e+02   5.2865549e+02   5.3015129e+02
   1.9175000e+03   4.6592900e+02   4.6468634e+02   4.6234711e+02   4.5870356e+02   4.5355733e+02   4.4630920e+02   4.3653339e+02   4.2614877e+02   4.1577958e+02   4.0579923e+02   3.9645819e+02   3.8794255e+02   3.8039939e+02   3.7394499e+02   3.6867269e+02   3.6465715e+02   3.6194927e+02   3.6058735e+02   3.6058735e+02   3.6194927e+02   3.6465715e+02   3.6867269e+02   3.7394499e+02   3.8039939e+02   3.8794255e+02   3.9645819e+02   4.0579923e+02   4.1577958e+02   4.2614877e+02   4.3653339e+02   4.4624410e+02   4.5355696e+02   4.5870356e+02   4.6234711e+02   4.6468634e+02   4.6592900e+02
   1.9185000e+03   5.4140008e+02   5.3985371e+02   5.3652365e+02   5.3145424e+02   5.2456032e+02   5.1561432e+02   5.0361774e+02   4.9023542e+02   4.7651912e+02   4.6303569e+02   4.5019073e+02   4.3830348e+02   4.2763961e+02   4.1841909e+02   4.1082324e+02   4.0500028e+02   4.0105551e+02   3.9906642e+02   3.9906642e+02   4.0105551e+02   4.0500028e+02   4.1082324e+02   4.1841909e+02   4.2763961e+02   4.3830348e+02   4.5019073e+02   4.6303569e+02   4.7651912e+02   4.9023542e+02   5.0361774e+02   5.1556062e+02   5.2456032e+02   5.3145424e+02   5.3652365e+02   5.3985371e+02   5.4140008e+02
   1.9195000e+03   5.6847298e+02   5.6595555e+02   5.6132888e+02   5.5412404e+02   5.4407170e+02   5.3027652e+02   5.1472418e+02   4.9860411e+02   4.8253225e+02   4.6695773e+02   4.5224284e+02   4.3869579e+02   4.2658277e+02   4.1613326e+02   4.0753929e+02   4.0095617e+02   3.9650179e+02   3.9425400e+02   3.9425400e+02   3.9650179e+02   4.0095617e+02   4.0753929e+02   4.1613326e+02   4.2658277e+02   4.3869579e+02   4.5224284e+02   4.6695773e+02   4.8253225e+02   4.9860411e+02   5.1472418e+02   5.3027652e+02   5.4408086e+02   5.5412404e+02   5.6132888e+02   5.6595555e+02   5.6847298e+02
   1.9205000e+03   7.5599142e+02   7.5528416e+02   7.5203243e+02   7.4550925e+02   7.3531647e+02   7.2126812e+02   7.0330565e+02   6.8121381e+02   6.5484417e+02   6.2513826e+02   5.9343718e+02   5.6121290e+02   5.2999067e+02   5.0126146e+02   4.7641016e+02   4.5663454e+02   4.4289155e+02   4.3585173e+02   4.3585173e+02   4.4289155e+02   4.5663454e+02   4.7641016e+02   5.0126146e+02   5.2999067e+02   5.6121290e+02   5.9343718e+02   6.2513826e+02   6.5484417e+02   6.8121381e+02   7.0330565e+02   7.2126812e+02   7.3531647e+02   7.4550925e+02   7.5203243e+02   7.5528416e+02   7.5599142e+02
   1.9215000e+03   7.5600000e+02   7.5600000e+02   7.5600000e+02   7.5600000e+02   7.5598686e+02   7.5459287e+02   7.4869636e+02   7.3691429e+02   7.1878077e+02   6.9439212e+02   6.6409399e+02   6.2792514e+02   5.8782424e+02   5.4716744e+02   5.0942515e+02   4.7784005e+02   4.5513211e+02   4.4326545e+02   4.4326545e+02   4.5513211e+02   4.7784005e+02   5.0942515e+02   5.4716744e+02   5.8782424e+02   6.2792514e+02   6.6409399e+02   6.9439212e+02   7.1878077e+02   7.3691429e+02   7.4869636e+02   7.5459287e+02   7.5598686e+02   7.5600000e+02   7.5600000e+02   7.5600000e+02   7.5600000e+02
   1.9225000e+03   7.5600000e+02   7.5600000e+02   7.5600000e+02   7.5600000e+02   7.5600000e+02   7.5600000e+02   7.5599949e+02   7.5525228e+02   7.4919870e+02   7.3468121e+02   7.1071325e+02   6.7742195e+02   6.3492646e+02   5.8566629e+02   5.3568820e+02   4.9131408e+02   4.5817372e+02   4.4047592e+02   4.4047592e+02   4.5817372e+02   4.9131408e+02   5.3568820e+02   5.8566629e+02   6.3492646e+02   6.7742195e+02   7.1071325e+02   7.3468121e+02   7.4919870e+02   7.5525228e+02   7.5599949e+02   7.5600000e+02   7.5600000e+02   7.5600000e+02   7.5600000e+02   7.5600000e+02   7.5600000e+02
   1.9235000e+03   7.5600000e+02   7.5600000e+02   7.5600000e+02   7.5600000e+02   7.5600000e+02   7.5600000e+02   7.5598816e+02   7.5436259e+02   7.4657112e+02   7.3020965e+02   7.0419566e+02   6.6754582e+02   6.2146853e+02   5.7087208e+02   5.2135475e+02   4.7841193e+02   4.4681375e+02   4.3009007e+02   4.3009007e+02   4.4681375e+02   4.7841193e+02   5.2135475e+02   5.7087208e+02   6.2146853e+02   6.6754582e+02   7.0419566e+02   7.3020965e+02   7.4657112e+02   7.5436259e+02   7.5598816e+02   7.5600000e+02   7.5600000e+02   7.5600000e+02   7.5600000e+02   7.5600000e+02   7.5600000e+02
   1.9245000e+03   7.5600000e+02   7.5600000e+02   7.5600000e+02   7.5600000e+02   7.5600000e+02   7.5600000e+02   7.5599986e+02   7.5527207e+02   7.4927179e+02   7.3480885e+02   7.1090748e+02   6.7775572e+02   6.3558691e+02   5.8657769e+02   5.3672439e+02   4.9238534e+02   4.5923432e+02   4.4151988e+02   4.4151988e+02   4.5923431e+02   4.9238534e+02   5.3672439e+02   5.8657769e+02   6.3558691e+02   6.7775572e+02   7.1090748e+02   7.3480885e+02   7.4927179e+02   7.5527207e+02   7.5599986e+02   7.5600000e+02   7.5600000e+02   7.5600000e+02   7.5600000e+02   7.5600000e+02   7.5600000e+02
   1.9255000e+03   7.5600000e+02   7.5600000e+02   7.5600000e+02   7.5600000e+02   7.5594628e+02   7.5334483e+02   7.4470349e+02   7.2925761e+02   7.0766605e+02   6.8154372e+02   6.5313474e+02   6.2491545e+02   5.9922783e+02   5.7789020e+02   5.6179636e+02   5.5018401e+02   5.4188302e+02   5.3753059e+02   5.3753059e+02   5.4188302e+02   5.5018401e+02   5.6179636e+02   5.7789020e+02   5.9922783e+02   6.2491545e+02   6.5313474e+02   6.8154372e+02   7.0766605e+02   7.2925761e+02   7.4470349e+02   7.5334483e+02   7.5594628e+02   7.5600000e+02   7.5600000e+02   7.5600000e+02   7.5600000e+02
   1.9265000e+03   6.7768615e+02   6.7400173e+02   6.6747876e+02   6.5785276e+02   6.4560145e+02   6.3121283e+02   6.1544487e+02   5.9895231e+02   5.8194930e+02   5.6465858e+02   5.4753961e+02   5.3110303e+02   5.1586299e+02   5.0231157e+02   4.9088818e+02   4.8197175e+02   4.7585745e+02   4.7274822e+02   4.7274822e+02   4.7585745e+02   4.8197175e+02   4.9088818e+02   5.0231157e+02   5.1586299e+02   5.3110303e+02   5.4753961e+02   5.6465858e+02   5.8194930e+02   5.9895231e+02   6.1544487e+02   6.3121283e+02   6.4560145e+02   6.5785276e+02   6.6747876e+02   6.7400173e+02   6.7768615e+02
   1.9275000e+03   5.5813336e+02   5.5633378e+02   5.5249188e+02   5.4661882e+02   5.3862432e+02   5.2806438e+02   5.1452433e+02   4.9989025e+02   4.8502204e+02   4.7045357e+02   4.5659138e+02   4.4376487e+02   4.3225486e+02   4.2229858e+02   4.1409394e+02   4.0780114e+02   4.0353701e+02   4.0138594e+02   4.0138594e+02   4.0353701e+02   4.0780114e+02   4.1409394e+02   4.2229858e+02   4.3225486e+02   4.4376487e+02   4.5659138e+02   4.7045357e+02   4.8502204e+02   4.9989025e+02   5.1452433e+02   5.2808007e+02   5.3862432e+02   5.4661882e+02   5.5249188e+02   5.5633378e+02   5.5813336e+02
   1.9285000e+03   6.1554806e+02   6.1267002e+02   6.0767985e+02   6.0022080e+02   5.9034020e+02   5.7796288e+02   5.6273714e+02   5.4607502e+02   5.2887713e+02   5.1175164e+02   4.9521028e+02   4.7970276e+02   4.6562822e+02   4.5333840e+02   4.4313315e+02   4.3525764e+02   4.2990051e+02   4.2719061e+02   4.2719061e+02   4.2990051e+02   4.3525764e+02   4.4313315e+02   4.5333840e+02   4.6562822e+02   4.7970276e+02   4.9521028e+02   5.1175164e+02   5.2887713e+02   5.4607502e+02   5.6273714e+02   5.7797232e+02   5.9034020e+02   6.0022080e+02   6.0767985e+02   6.1267002e+02   6.1554806e+02
   1.9295000e+03   6.4707931e+02   6.4359253e+02   6.3741888e+02   6.2813840e+02   6.1585613e+02   6.0022876e+02   5.8226515e+02   5.6309583e+02   5.4343304e+02   5.2387866e+02   5.0497659e+02   4.8722891e+02   4.7109324e+02   4.5697853e+02   4.4524193e+02   4.3617437e+02   4.3000171e+02   4.2687620e+02   4.2687620e+02   4.3000171e+02   4.3617437e+02   4.4524193e+02   4.5697853e+02   4.7109324e+02   4.8722891e+02   5.0497659e+02   5.2387866e+02   5.4343304e+02   5.6309583e+02   5.8226515e+02   6.0022876e+02   6.1584645e+02   6.2813840e+02   6.3741887e+02   6.4359253e+02   6.4707931e+02
   1.9305000e+03   7.1184660e+02   7.0735200e+02   6.9877674e+02   6.8602801e+02   6.6932143e+02   6.4955840e+02   6.2751514e+02   6.0388155e+02   5.7936647e+02   5.5468501e+02   5.3055068e+02   5.0765683e+02   4.8665812e+02   4.6815706e+02   4.5267930e+02   4.4066746e+02   4.3246534e+02   4.2830384e+02   4.2830384e+02   4.3246534e+02   4.4066746e+02   4.5267930e+02   4.6815706e+02   4.8665812e+02   5.0765683e+02   5.3055068e+02   5.5468501e+02   5.7936647e+02   6.0388155e+02   6.2751514e+02   6.4955840e+02   6.6932143e+02   6.8602726e+02   6.9877674e+02   7.0735200e+02   7.1184659e+02
   1.9315000e+03   7.5600000e+02   7.5600000e+02   7.5600000e+02   7.5595149e+02   7.5422461e+02   7.4841528e+02   7.3760021e+02   7.2142888e+02   6.9996747e+02   6.7346280e+02   6.4189940e+02   6.0618466e+02   5.6874642e+02   5.3223134e+02   4.9924858e+02   4.7216857e+02   4.5294643e+02   4.4297736e+02   4.4297736e+02   4.5294643e+02   4.7216857e+02   4.9924858e+02   5.3223134e+02   5.6874642e+02   6.0618466e+02   6.4189940e+02   6.7346280e+02   6.9996747e+02   7.2142888e+02   7.3760021e+02   7.4841528e+02   7.5422461e+02   7.5595149e+02   7.5600000e+02   7.5600000e+02   7.5600000e+02
   1.9325000e+03   7.5600000e+02   7.5600000e+02   7.5600000e+02   7.5600000e+02   7.5600000e+02   7.5600000e+02   7.5600000e+02   7.5600000e+02   7.5514662e+02   7.4777124e+02   7.2991562e+02   7.0082322e+02   6.6156478e+02   6.1341942e+02   5.5997599e+02   5.0962067e+02   4.7061235e+02   4.4935697e+02   4.4935697e+02   4.7061235e+02   5.0962067e+02   5.5997599e+02   6.1341942e+02   6.6156478e+02   7.0082322e+02   7.2991562e+02   7.4777124e+02   7.5514662e+02   7.5600000e+02   7.5600000e+02   7.5600000e+02   7.5600000e+02   7.5600000e+02   7.5600000e+02   7.5600000e+02   7.5600000e+02
   1.9335000e+03   7.5600000e+02   7.5600000e+02   7.5600000e+02   7.5600000e+02   7.5600000e+02   7.5600000e+02   7.5600000e+02   7.5598291e+02   7.5387861e+02   7.4405354e+02   7.2397375e+02   6.9336585e+02   6.5318065e+02   6.0426785e+02   5.5164712e+02   5.0316671e+02   4.6611788e+02   4.4607970e+02   4.4607970e+02   4.6611788e+02   5.0316671e+02   5.5164712e+02   6.0426785e+02   6.5318065e+02   6.9336585e+02   7.2397375e+02   7.4405354e+02   7.5387861e+02   7.5598291e+02   7.5600000e+02   7.5600000e+02   7.5600000e+02   7.5600000e+02   7.5600000e+02   7.5600000e+02   7.5600000e+02
   1.9345000e+03   7.5600000e+02   7.5600000e+02   7.5600000e+02   7.5600000e+02   7.5600000e+02   7.5600000e+02   7.5566783e+02   7.5158552e+02   7.4054691e+02   7.2109320e+02   6.9231456e+02   6.5348448e+02   6.0749069e+02   5.5887550e+02   5.1246237e+02   4.7287485e+02   4.4405564e+02   4.2889573e+02   4.2889573e+02   4.4405564e+02   4.7287485e+02   5.1246237e+02   5.5887550e+02   6.0749069e+02   6.5348448e+02   6.9231456e+02   7.2109320e+02   7.4054691e+02   7.5158552e+02   7.5566783e+02   7.5600000e+02   7.5600000e+02   7.5600000e+02   7.5600000e+02   7.5600000e+02   7.5600000e+02
   1.9355000e+03   7.5600000e+02   7.5600000e+02   7.5600000e+02   7.5600000e+02   7.5590483e+02   7.5360997e+02   7.4647808e+02   7.3351398e+02   7.1448717e+02   6.8966057e+02   6.5955673e+02   6.2433960e+02   5.8559439e+02   5.4649274e+02   5.1030590e+02   4.8008416e+02   4.5838658e+02   4.4705931e+02   4.4705931e+02   4.5838658e+02   4.8008416e+02   5.1030590e+02   5.4649274e+02   5.8559439e+02   6.2433960e+02   6.5955673e+02   6.8966057e+02   7.1448717e+02   7.3351398e+02   7.4647808e+02   7.5360997e+02   7.5590483e+02   7.5600000e+02   7.5600000e+02   7.5600000e+02   7.5600000e+02
   1.9365000e+03   6.5092147e+02   6.4797267e+02   6.4264673e+02   6.3480772e+02   6.2471823e+02   6.1271239e+02   5.9919364e+02   5.8462224e+02   5.6941803e+02   5.5398672e+02   5.3878291e+02   5.2426721e+02   5.1087893e+02   4.9902838e+02   4.8907960e+02   4.8133564e+02   4.7603830e+02   4.7334768e+02   4.7334768e+02   4.7603830e+02   4.8133564e+02   4.8907960e+02   4.9902838e+02   5.1087893e+02   5.2426721e+02   5.3878291e+02   5.5398672e+02   5.6941803e+02   5.8462224e+02   5.9919364e+02   6.1271239e+02   6.2471823e+02   6.3480772e+02   6.4264673e+02   6.4797267e+02   6.5092147e+02
   1.9375000e+03   4.9001307e+02   4.8878700e+02   4.8654077e+02   4.8301644e+02   4.7818559e+02   4.7178926e+02   4.6292703e+02   4.5234559e+02   4.4138569e+02   4.3061406e+02   4.2038775e+02   4.1096653e+02   4.0255293e+02   3.9530847e+02   3.8936220e+02   3.8481626e+02   3.8174316e+02   3.8019523e+02   3.8019523e+02   3.8174316e+02   3.8481626e+02   3.8936220e+02   3.9530847e+02   4.0255293e+02   4.1096653e+02   4.2038775e+02   4.3061406e+02   4.4138569e+02   4.5234559e+02   4.6292703e+02   4.7177595e+02   4.7818559e+02   4.8301644e+02   4.8654077e+02   4.8878700e+02   4.9001307e+02
   1.9385000e+03   5.0542192e+02   5.0370406e+02   5.0074784e+02   4.9611965e+02   4.8965648e+02   4.8068288e+02   4.6903652e+02   4.5668284e+02   4.4430837e+02   4.3234061e+02   4.2108295e+02   4.1077178e+02   4.0159843e+02   3.9372068e+02   3.8726651e+02   3.8233828e+02   3.7901029e+02   3.7733407e+02   3.7733407e+02   3.7901029e+02   3.8233828e+02   3.8726651e+02   3.9372068e+02   4.0159843e+02   4.1077178e+02   4.2108295e+02   4.3234061e+02   4.4430837e+02   4.5668284e+02   4.6903652e+02   4.8062938e+02   4.8965491e+02   4.9611965e+02   5.0074784e+02   5.0370406e+02   5.0542191e+02
   1.9395000e+03   6.3878861e+02   6.3593781e+02   6.3024820e+02   6.2175249e+02   6.1055556e+02   5.9661246e+02   5.7999020e+02   5.6201811e+02   5.4346238e+02   5.2492860e+02   5.0696282e+02   4.9005924e+02   4.7466738e+02   4.6118890e+02   4.4996904e+02   4.4129811e+02   4.3538961e+02   4.3239929e+02   4.3239929e+02   4.3538961e+02   4.4129811e+02   4.4996904e+02   4.6118890e+02   4.7466738e+02   4.9005924e+02   5.0696282e+02   5.2492860e+02   5.4346238e+02   5.6201811e+02   5.7999020e+02   5.9662425e+02   6.1055556e+02   6.2175249e+02   6.3024820e+02   6.3593781e+02   6.3878861e+02
   1.9405000e+03   7.4669806e+02   7.4223026e+02   7.3385045e+02   7.2237381e+02   7.0800648e+02   6.9083699e+02   6.7091470e+02   6.4811733e+02   6.2288305e+02   5.9607698e+02   5.6868510e+02   5.4174724e+02   5.1630531e+02   4.9335446e+02   4.7379768e+02   4.5840850e+02   4.4779603e+02   4.4238220e+02   4.4238220e+02   4.4779603e+02   4.5840850e+02   4.7379768e+02   4.9335446e+02   5.1630531e+02   5.4174724e+02   5.6868510e+02   5.9607698e+02   6.2288305e+02   6.4811733e+02   6.7091470e+02   6.9083699e+02   7.0800648e+02   7.2237381e+02   7.3385045e+02   7.4223026e+02   7.4669806e+02
   1.9415000e+03   7.5600000e+02   7.5596566e+02   7.5472173e+02   7.5042489e+02   7.4233181e+02   7.3011419e+02   7.1368288e+02   6.9296377e+02   6.6775191e+02   6.3826583e+02   6.0589879e+02   5.7230210e+02   5.3922982e+02   5.0842776e+02   4.8153764e+02   4.5999538e+02   4.4495581e+02   4.3723095e+02   4.3723095e+02   4.4495581e+02   4.5999538e+02   4.8153764e+02   5.0842776e+02   5.3922982e+02   5.7230210e+02   6.0589879e+02   6.3826583e+02   6.6775191e+02   6.9296377e+02   7.1368288e+02   7.3011419e+02   7.4233181e+02   7.5042489e+02   7.5472173e+02   7.5596566e+02   7.5600000e+02
   1.9425000e+03   7.5600000e+02   7.5600000e+02   7.5600000e+02   7.5600000e+02   7.5597935e+02   7.5452517e+02   7.4857920e+02   7.3674989e+02   7.1847882e+02   6.9368371e+02   6.6219423e+02   6.2442626e+02   5.8317771e+02   5.4179653e+02   5.0366333e+02   4.7191666e+02   4.4917402e+02   4.3731074e+02   4.3731074e+02   4.4917402e+02   4.7191666e+02   5.0366333e+02   5.4179653e+02   5.8317771e+02   6.2442626e+02   6.6219423e+02   6.9368371e+02   7.1847882e+02   7.3674989e+02   7.4857920e+02   7.5452517e+02   7.5597935e+02   7.5600000e+02   7.5600000e+02   7.5600000e+02   7.5600000e+02
   1.9435000e+03   7.5600000e+02   7.5600000e+02   7.5600000e+02   7.5600000e+02   7.5600000e+02   7.5600000e+02   7.5600000e+02   7.5545670e+02   7.4998134e+02   7.3605629e+02   7.1256776e+02   6.7964132e+02   6.3753469e+02   5.8827150e+02   5.3792335e+02   4.9301082e+02   4.5936923e+02   4.4137407e+02   4.4137407e+02   4.5936923e+02   4.9301082e+02   5.3792335e+02   5.8827150e+02   6.3753469e+02   6.7964132e+02   7.1256776e+02   7.3605629e+02   7.4998134e+02   7.5545670e+02   7.5600000e+02   7.5600000e+02   7.5600000e+02   7.5600000e+02   7.5600000e+02   7.5600000e+02   7.5600000e+02
   1.9445000e+03   7.5600000e+02   7.5600000e+02   7.5600000e+02   7.5600000e+02   7.5600000e+02   7.5600000e+02   7.5600000e+02   7.5599432e+02   7.5454923e+02   7.4592387e+02   7.2682080e+02   6.9622429e+02   6.5366445e+02   6.0090690e+02   5.4508663e+02   4.9420550e+02   4.5557468e+02   4.3476913e+02   4.3476913e+02   4.5557468e+02   4.9420550e+02   5.4508663e+02   6.0090690e+02   6.5366445e+02   6.9622429e+02   7.2682080e+02   7.4592387e+02   7.5454923e+02   7.5599432e+02   7.5600000e+02   7.5600000e+02   7.5600000e+02   7.5600000e+02   7.5600000e+02   7.5600000e+02   7.5600000e+02
   1.9455000e+03   7.5600000e+02   7.5600000e+02   7.5600000e+02   7.5600000e+02   7.5600000e+02   7.5600000e+02   7.5600000e+02   7.5600000e+02   7.5599813e+02   7.5438661e+02   7.4347140e+02   7.1937471e+02   6.8280197e+02   6.3723487e+02   5.8672031e+02   5.3538439e+02   4.9326261e+02   4.6960153e+02   4.6960153e+02   4.9326261e+02   5.3538439e+02   5.8672031e+02   6.3723487e+02   6.8280197e+02   7.1937471e+02   7.4347140e+02   7.5438661e+02   7.5599813e+02   7.5600000e+02   7.5600000e+02   7.5600000e+02   7.5600000e+02   7.5600000e+02   7.5600000e+02   7.5600000e+02   7.5600000e+02
   1.9465000e+03   7.5599970e+02   7.5561292e+02   7.5235836e+02   7.4451593e+02   7.3207504e+02   7.1548505e+02   6.9555803e+02   6.7341625e+02   6.5034669e+02   6.2768779e+02   6.0668740e+02   5.8838917e+02   5.7351553e+02   5.6235011e+02   5.5451370e+02   5.4877588e+02   5.4484332e+02   5.4284084e+02   5.4284084e+02   5.4484332e+02   5.4877588e+02   5.5451370e+02   5.6235011e+02   5.7351553e+02   5.8838917e+02   6.0668740e+02   6.2768779e+02   6.5034669e+02   6.7341625e+02   6.9555803e+02   7.1548505e+02   7.3207504e+02   7.4451593e+02   7.5235836e+02   7.5561292e+02   7.5599970e+02
   1.9475000e+03   5.7860662e+02   5.7649277e+02   5.7279773e+02   5.6716194e+02   5.5971840e+02   5.5039403e+02   5.3886541e+02   5.2510507e+02   5.1063486e+02   4.9613136e+02   4.8209968e+02   4.6895039e+02   4.5703058e+02   4.4663677e+02   4.3801754e+02   4.3137504e+02   4.2685996e+02   4.2457716e+02   4.2457716e+02   4.2685996e+02   4.3137504e+02   4.3801754e+02   4.4663677e+02   4.5703058e+02   4.6895039e+02   4.8209968e+02   4.9613136e+02   5.1063486e+02   5.2510507e+02   5.3882492e+02   5.5039296e+02   5.5971840e+02   5.6716194e+02   5.7279772e+02   5.7649277e+02   5.7860662e+02
   1.9485000e+03   5.1067761e+02   5.0928302e+02   5.0609296e+02   5.0114276e+02   4.9422180e+02   4.8445269e+02   4.7229877e+02   4.5950518e+02   4.4674054e+02   4.3441858e+02   4.2283948e+02   4.1223903e+02   4.0281055e+02   3.9471492e+02   3.8808387e+02   3.8301874e+02   3.7959992e+02   3.7787694e+02   3.7787694e+02   3.7959992e+02   3.8301874e+02   3.8808387e+02   3.9471492e+02   4.0281055e+02   4.1223904e+02   4.2283948e+02   4.3441858e+02   4.4674054e+02   4.5950518e+02   4.7229877e+02   4.8443968e+02   4.9421410e+02   5.0114276e+02   5.0609296e+02   5.0928302e+02   5.1067761e+02
   1.9495000e+03   6.4191391e+02   6.3862979e+02   6.3293904e+02   6.2450296e+02   6.1345174e+02   5.9982559e+02   5.8358902e+02   5.6590174e+02   5.4756287e+02   5.2918865e+02   5.1132923e+02   4.9448859e+02   4.7912555e+02   4.6565164e+02   4.5442536e+02   4.4573730e+02   4.3981687e+02   4.3681785e+02   4.3681785e+02   4.3981687e+02   4.4573730e+02   4.5442536e+02   4.6565164e+02   4.7912555e+02   4.9448859e+02   5.1132923e+02   5.2918865e+02   5.4756287e+02   5.6590174e+02   5.8358902e+02   5.9983282e+02   6.1345174e+02   6.2450295e+02   6.3293904e+02   6.3862979e+02   6.4191390e+02
   1.9505000e+03   7.3360575e+02   7.2892794e+02   7.2031844e+02   7.0800901e+02   6.9284780e+02   6.7510760e+02   6.5475233e+02   6.3199535e+02   6.0748865e+02   5.8202227e+02   5.5645498e+02   5.3166592e+02   5.0852019e+02   4.8782781e+02   4.7032077e+02   4.5661729e+02   4.4720223e+02   4.4240889e+02   4.4240889e+02   4.4720223e+02   4.5661729e+02   4.7032077e+02   4.8782781e+02   5.0852019e+02   5.3166592e+02   5.5645498e+02   5.8202227e+02   6.0748865e+02   6.3199535e+02   6.5475233e+02   6.7510760e+02   6.9284780e+02   7.0800901e+02   7.2031844e+02   7.2892794e+02   7.3360575e+02
   1.9515000e+03   7.5599994e+02   7.5582156e+02   7.5375336e+02   7.4846691e+02   7.3942648e+02   7.2637332e+02   7.0924451e+02   6.8792948e+02   6.6214770e+02   6.3249499e+02   6.0037093e+02   5.6734757e+02   5.3507596e+02   5.0518580e+02   4.7920092e+02   4.5844757e+02   4.4398906e+02   4.3657174e+02   4.3657174e+02   4.4398906e+02   4.5844757e+02   4.7920092e+02   5.0518580e+02   5.3507596e+02   5.6734757e+02   6.0037093e+02   6.3249499e+02   6.6214770e+02   6.8792948e+02   7.0924451e+02   7.2637332e+02   7.3942648e+02   7.4846691e+02   7.5375336e+02   7.5582156e+02   7.5599994e+02
   1.9525000e+03   7.5600000e+02   7.5600000e+02   7.5600000e+02   7.5600000e+02   7.5597658e+02   7.5446569e+02   7.4843603e+02   7.3652692e+02   7.1821313e+02   6.9344771e+02   6.6215137e+02   6.2462844e+02   5.8359553e+02   5.4239204e+02   5.0439871e+02   4.7275152e+02   4.5007392e+02   4.3824347e+02   4.3824347e+02   4.5007392e+02   4.7275152e+02   5.0439871e+02   5.4239204e+02   5.8359553e+02   6.2462844e+02   6.6215137e+02   6.9344771e+02   7.1821313e+02   7.3652692e+02   7.4843603e+02   7.5446569e+02   7.5597658e+02   7.5600000e+02   7.5600000e+02   7.5600000e+02   7.5600000e+02
   1.9535000e+03   7.5600000e+02   7.5600000e+02   7.5600000e+02   7.5600000e+02   7.5600000e+02   7.5600000e+02   7.5600000e+02   7.5600000e+02   7.5583489e+02   7.5129221e+02   7.3635774e+02   7.0931389e+02   6.7103750e+02   6.2346456e+02   5.6911070e+02   5.1643363e+02   4.7493872e+02   4.5212331e+02   4.5212331e+02   4.7493872e+02   5.1643363e+02   5.6911070e+02   6.2346456e+02   6.7103750e+02   7.0931389e+02   7.3635774e+02   7.5129221e+02   7.5583489e+02   7.5600000e+02   7.5600000e+02   7.5600000e+02   7.5600000e+02   7.5600000e+02   7.5600000e+02   7.5600000e+02   7.5600000e+02
   1.9545000e+03   7.5600000e+02   7.5600000e+02   7.5600000e+02   7.5600000e+02   7.5600000e+02   7.5600000e+02   7.5600000e+02   7.5600000e+02   7.5600000e+02   7.5600000e+02   7.5480836e+02   7.4299996e+02   7.1402922e+02   6.6841727e+02   6.0997514e+02   5.4446825e+02   4.8755708e+02   4.5465822e+02   4.5465822e+02   4.8755708e+02   5.4446825e+02   6.0997514e+02   6.6841727e+02   7.1402922e+02   7.4299996e+02   7.5480836e+02   7.5600000e+02   7.5600000e+02   7.5600000e+02   7.5600000e+02   7.5600000e+02   7.5600000e+02   7.5600000e+02   7.5600000e+02   7.5600000e+02   7.5600000e+02
   1.9555000e+03   7.5600000e+02   7.5600000e+02   7.5600000e+02   7.5600000e+02   7.5600000e+02   7.5600000e+02   7.5600000e+02   7.5600000e+02   7.5600000e+02   7.5600000e+02   7.5563270e+02   7.4619145e+02   7.1814482e+02   6.7316773e+02   6.1987199e+02   5.6873918e+02   5.2539873e+02   4.9913353e+02   4.9913353e+02   5.2539873e+02   5.6873918e+02   6.1987199e+02   6.7316773e+02   7.1814482e+02   7.4619145e+02   7.5563270e+02   7.5600000e+02   7.5600000e+02   7.5600000e+02   7.5600000e+02   7.5600000e+02   7.5600000e+02   7.5600000e+02   7.5600000e+02   7.5600000e+02   7.5600000e+02
   1.9565000e+03   7.5582333e+02   7.5303804e+02   7.4668941e+02   7.3637533e+02   7.2229594e+02   7.0498922e+02   6.8514611e+02   6.6366283e+02   6.4151952e+02   6.1974176e+02   5.9922021e+02   5.8072006e+02   5.6471510e+02   5.5113788e+02   5.3950759e+02   5.3020506e+02   5.2371807e+02   5.2038216e+02   5.2038216e+02   5.2371807e+02   5.3020506e+02   5.3950759e+02   5.5113788e+02   5.6471510e+02   5.8072006e+02   5.9922021e+02   6.1974176e+02   6.4151952e+02   6.6366283e+02   6.8514611e+02   7.0498922e+02   7.2229594e+02   7.3637533e+02   7.4668941e+02   7.5303804e+02   7.5582333e+02
   1.9575000e+03   4.8493500e+02   4.8391891e+02   4.8190004e+02   4.7881469e+02   4.7457018e+02   4.6898536e+02   4.6153870e+02   4.5177321e+02   4.4145193e+02   4.3119346e+02   4.2139352e+02   4.1233059e+02   4.0421537e+02   3.9721520e+02   3.9146206e+02   3.8705981e+02   3.8408291e+02   3.8258212e+02   3.8258212e+02   3.8408291e+02   3.8705981e+02   3.9146206e+02   3.9721520e+02   4.0421537e+02   4.1233059e+02   4.2139352e+02   4.3119346e+02   4.4145193e+02   4.5177321e+02   4.6147399e+02   4.6898536e+02   4.7457018e+02   4.7881469e+02   4.8190004e+02   4.8391891e+02   4.8493500e+02
   1.9585000e+03   4.6129044e+02   4.6006236e+02   4.5762001e+02   4.5377299e+02   4.4827932e+02   4.4020620e+02   4.3021562e+02   4.1979079e+02   4.0949222e+02   3.9964337e+02   3.9046473e+02   3.8212375e+02   3.7475191e+02   3.6845553e+02   3.6332089e+02   3.5941183e+02   3.5677945e+02   3.5545498e+02   3.5545498e+02   3.5677945e+02   3.5941183e+02   3.6332089e+02   3.6845553e+02   3.7475191e+02   3.8212375e+02   3.9046473e+02   3.9964337e+02   4.0949222e+02   4.1979079e+02   4.3021562e+02   4.4020473e+02   4.4827183e+02   4.5377299e+02   4.5762001e+02   4.6006236e+02   4.6129044e+02
   1.9595000e+03   6.9047583e+02   6.8680143e+02   6.7972107e+02   6.6932984e+02   6.5603358e+02   6.4037812e+02   6.2302276e+02   6.0428574e+02   5.8457593e+02   5.6445583e+02   5.4454070e+02   5.2544876e+02   5.0778371e+02   4.9210636e+02   4.7891418e+02   4.6863339e+02   4.6158838e+02   4.5800977e+02   4.5800977e+02   4.6158838e+02   4.6863339e+02   4.7891418e+02   4.9210636e+02   5.0778371e+02   5.2544876e+02   5.4454070e+02   5.6445583e+02   5.8457593e+02   6.0428574e+02   6.2302276e+02   6.4037812e+02   6.5603358e+02   6.6932984e+02   6.7972107e+02   6.8680143e+02   6.9047584e+02
   1.9605000e+03   7.4049149e+02   7.3603329e+02   7.2731105e+02   7.1522331e+02   7.0041969e+02   6.8308326e+02   6.6336956e+02   6.4123271e+02   6.1697560e+02   5.9138608e+02   5.6536690e+02   5.3987588e+02   5.1587010e+02   4.9426188e+02   4.7588067e+02   4.6143433e+02   4.5148042e+02   4.4640450e+02   4.4640450e+02   4.5148042e+02   4.6143433e+02   4.7588067e+02   4.9426188e+02   5.1587010e+02   5.3987588e+02   5.6536690e+02   5.9138608e+02   6.1697560e+02   6.4123271e+02   6.6336956e+02   6.8308326e+02   7.0041969e+02   7.1522331e+02   7.2731105e+02   7.3603329e+02   7.4049149e+02
   1.9615000e+03   7.5599998e+02   7.5592286e+02   7.5434332e+02   7.4962086e+02   7.4111152e+02   7.2852891e+02   7.1179295e+02   6.9082418e+02   6.6537586e+02   6.3581899e+02   6.0355835e+02   5.7021108e+02   5.3748668e+02   5.0708069e+02   4.8058391e+02   4.5938440e+02   4.4459714e+02   4.3700586e+02   4.3700586e+02   4.4459714e+02   4.5938440e+02   4.8058391e+02   5.0708069e+02   5.3748668e+02   5.7021108e+02   6.0355835e+02   6.3581899e+02   6.6537586e+02   6.9082418e+02   7.1179295e+02   7.2852891e+02   7.4111152e+02   7.4962086e+02   7.5434331e+02   7.5592286e+02   7.5599998e+02
   1.9625000e+03   7.5600000e+02   7.5600000e+02   7.5600000e+02   7.5600000e+02   7.5600000e+02   7.5600000e+02   7.5600000e+02   7.5583640e+02   7.5181163e+02   7.3928375e+02   7.1694178e+02   6.8546361e+02   6.4679299e+02   6.0295508e+02   5.5620657e+02   5.1295206e+02   4.7980787e+02   4.6185769e+02   4.6185769e+02   4.7980787e+02   5.1295206e+02   5.5620657e+02   6.0295508e+02   6.4679299e+02   6.8546361e+02   7.1694178e+02   7.3928375e+02   7.5181163e+02   7.5583640e+02   7.5600000e+02   7.5600000e+02   7.5600000e+02   7.5600000e+02   7.5600000e+02   7.5600000e+02   7.5600000e+02
   1.9635000e+03   7.5600000e+02   7.5600000e+02   7.5600000e+02   7.5600000e+02   7.5600000e+02   7.5600000e+02   7.5600000e+02   7.5600000e+02   7.5600000e+02   7.5589714e+02   7.5101507e+02   7.3272255e+02   6.9916123e+02   6.5310518e+02   5.9940179e+02   5.4261939e+02   4.9439502e+02   4.6681196e+02   4.6681196e+02   4.9439502e+02   5.4261939e+02   5.9940179e+02   6.5310518e+02   6.9916123e+02   7.3272255e+02   7.5101507e+02   7.5589714e+02   7.5600000e+02   7.5600000e+02   7.5600000e+02   7.5600000e+02   7.5600000e+02   7.5600000e+02   7.5600000e+02   7.5600000e+02   7.5600000e+02
   1.9645000e+03   7.5600000e+02   7.5600000e+02   7.5600000e+02   7.5600000e+02   7.5600000e+02   7.5600000e+02   7.5600000e+02   7.5594465e+02   7.5318167e+02   7.4243406e+02   7.2135801e+02   6.8918392e+02   6.4527033e+02   5.9269838e+02   5.3840577e+02   4.8965794e+02   4.5299137e+02   4.3334551e+02   4.3334551e+02   4.5299137e+02   4.8965794e+02   5.3840577e+02   5.9269838e+02   6.4527033e+02   6.8918392e+02   7.2135801e+02   7.4243406e+02   7.5318167e+02   7.5594465e+02   7.5600000e+02   7.5600000e+02   7.5600000e+02   7.5600000e+02   7.5600000e+02   7.5600000e+02   7.5600000e+02
   1.9655000e+03   7.5600000e+02   7.5600000e+02   7.5600000e+02   7.5600000e+02   7.5600000e+02   7.5600000e+02   7.5600000e+02   7.5598668e+02   7.5398605e+02   7.4433259e+02   7.2438555e+02   6.9374067e+02   6.5304226e+02   6.0311035e+02   5.4967600e+02   5.0062218e+02   4.6322292e+02   4.4301833e+02   4.4301833e+02   4.6322292e+02   5.0062218e+02   5.4967600e+02   6.0311035e+02   6.5304226e+02   6.9374067e+02   7.2438555e+02   7.4433259e+02   7.5398604e+02   7.5598668e+02   7.5600000e+02   7.5600000e+02   7.5600000e+02   7.5600000e+02   7.5600000e+02   7.5600000e+02   7.5600000e+02
   1.9665000e+03   7.5600000e+02   7.5600000e+02   7.5600000e+02   7.5600000e+02   7.5600000e+02   7.5600000e+02   7.5600000e+02   7.5600000e+02   7.5506102e+02   7.4601769e+02   7.2462163e+02   6.9244218e+02   6.5453050e+02   6.1755057e+02   5.8763360e+02   5.6843523e+02   5.5909510e+02   5.5471516e+02   5.5471516e+02   5.5909510e+02   5.6843523e+02   5.8763360e+02   6.1755057e+02   6.5453050e+02   6.9244218e+02   7.2462163e+02   7.4601769e+02   7.5506101e+02   7.5600000e+02   7.5600000e+02   7.5600000e+02   7.5600000e+02   7.5600000e+02   7.5600000e+02   7.5600000e+02   7.5600000e+02
   1.9675000e+03   7.3366712e+02   7.2793382e+02   7.1777228e+02   7.0392421e+02   6.8777904e+02   6.6997042e+02   6.5113155e+02   6.3188167e+02   6.1282686e+02   5.9451744e+02   5.7739509e+02   5.6168546e+02   5.4720611e+02   5.3412786e+02   5.2295057e+02   5.1412108e+02   5.0801368e+02   5.0489337e+02   5.0489337e+02   5.0801368e+02   5.1412108e+02   5.2295057e+02   5.3412786e+02   5.4720611e+02   5.6168546e+02   5.7739509e+02   5.9451744e+02   6.1282686e+02   6.3188167e+02   6.5113155e+02   6.6997042e+02   6.8777904e+02   7.0392421e+02   7.1777228e+02   7.2793382e+02   7.3366712e+02
   1.9685000e+03   5.2724561e+02   5.2611981e+02   5.2330370e+02   5.1901899e+02   5.1320819e+02   5.0568725e+02   4.9576149e+02   4.8376377e+02   4.7123162e+02   4.5880571e+02   4.4691583e+02   4.3588490e+02   4.2597465e+02   4.1739778e+02   4.1032993e+02   4.0490864e+02   4.0123608e+02   3.9938310e+02   3.9938310e+02   4.0123608e+02   4.0490864e+02   4.1032993e+02   4.1739778e+02   4.2597465e+02   4.3588490e+02   4.4691583e+02   4.5880571e+02   4.7123162e+02   4.8376377e+02   4.9574508e+02   5.0567991e+02   5.1320819e+02   5.1901899e+02   5.2330370e+02   5.2611981e+02   5.2724561e+02
   1.9695000e+03   5.8204814e+02   5.7980291e+02   5.7518914e+02   5.6816674e+02   5.5860233e+02   5.4576873e+02   5.3041693e+02   5.1415748e+02   4.9773200e+02   4.8165912e+02   4.6635653e+02   4.5218224e+02   4.3944503e+02   4.2841286e+02   4.1931264e+02   4.1232320e+02   4.0758693e+02   4.0519490e+02   4.0519490e+02   4.0758693e+02   4.1232320e+02   4.1931264e+02   4.2841286e+02   4.3944503e+02   4.5218224e+02   4.6635653e+02   4.8165912e+02   4.9773200e+02   5.1415748e+02   5.3041693e+02   5.4576587e+02   5.5859355e+02   5.6816674e+02   5.7518914e+02   5.7980291e+02   5.8204813e+02
   1.9705000e+03   6.9592079e+02   6.9242565e+02   6.8505651e+02   6.7431557e+02   6.6063375e+02   6.4468474e+02   6.2723441e+02   6.0856157e+02   5.8889165e+02   5.6873500e+02   5.4870205e+02   5.2942600e+02   5.1153149e+02   4.9560530e+02   4.8217438e+02   4.7169004e+02   4.6449580e+02   4.6083938e+02   4.6083938e+02   4.6449580e+02   4.7169004e+02   4.8217438e+02   4.9560530e+02   5.1153149e+02   5.2942600e+02   5.4870205e+02   5.6873500e+02   5.8889165e+02   6.0856157e+02   6.2723441e+02   6.4468474e+02   6.6063375e+02   6.7431557e+02   6.8505651e+02   6.9242566e+02   6.9592079e+02
   1.9715000e+03   7.2215216e+02   7.1789139e+02   7.0955213e+02   6.9745495e+02   6.8239954e+02   6.6508834e+02   6.4574784e+02   6.2444774e+02   6.0165353e+02   5.7805382e+02   5.5442157e+02   5.3155128e+02   5.1022529e+02   4.9117919e+02   4.7507688e+02   4.6247911e+02   4.5382716e+02   4.4942249e+02   4.4942249e+02   4.5382716e+02   4.6247911e+02   4.7507688e+02   4.9117919e+02   5.1022529e+02   5.3155128e+02   5.5442157e+02   5.7805382e+02   6.0165353e+02   6.2444774e+02   6.4574784e+02   6.6508834e+02   6.8239954e+02   6.9745495e+02   7.0955213e+02   7.1789139e+02   7.2215216e+02
   1.9725000e+03   7.5600000e+02   7.5599609e+02   7.5536831e+02   7.5197117e+02   7.4475993e+02   7.3334259e+02   7.1764463e+02   6.9776829e+02   6.7391324e+02   6.4604308e+02   6.1467612e+02   5.8147064e+02   5.4829451e+02   5.1704346e+02   4.8952532e+02   4.6734146e+02   4.5178757e+02   4.4377485e+02   4.4377485e+02   4.5178757e+02   4.6734146e+02   4.8952532e+02   5.1704346e+02   5.4829451e+02   5.8147064e+02   6.1467612e+02   6.4604308e+02   6.7391324e+02   6.9776829e+02   7.1764463e+02   7.3334259e+02   7.4475993e+02   7.5197117e+02   7.5536831e+02   7.5599609e+02   7.5600000e+02
   1.9735000e+03   7.5600000e+02   7.5599998e+02   7.5585260e+02   7.5380553e+02   7.4807137e+02   7.3801270e+02   7.2340494e+02   7.0415510e+02   6.8032922e+02   6.5169682e+02   6.1910107e+02   5.8436581e+02   5.4950155e+02   5.1655353e+02   4.8747404e+02   4.6399202e+02   4.4750942e+02   4.3901666e+02   4.3901666e+02   4.4750942e+02   4.6399202e+02   4.8747404e+02   5.1655353e+02   5.4950155e+02   5.8436581e+02   6.1910107e+02   6.5169682e+02   6.8032922e+02   7.0415510e+02   7.2340494e+02   7.3801270e+02   7.4807137e+02   7.5380553e+02   7.5585260e+02   7.5599998e+02   7.5600000e+02
   1.9745000e+03   7.5600000e+02   7.5600000e+02   7.5600000e+02   7.5600000e+02   7.5594996e+02   7.5402513e+02   7.4743179e+02   7.3497096e+02   7.1615978e+02   6.9091657e+02   6.5895545e+02   6.2103420e+02   5.8000430e+02   5.3910445e+02   5.0158401e+02   4.7044592e+02   4.4818578e+02   4.3658816e+02   4.3658816e+02   4.4818578e+02   4.7044593e+02   5.0158401e+02   5.3910445e+02   5.8000430e+02   6.2103420e+02   6.5895545e+02   6.9091657e+02   7.1615978e+02   7.3497096e+02   7.4743179e+02   7.5402513e+02   7.5594996e+02   7.5600000e+02   7.5600000e+02   7.5600000e+02   7.5600000e+02
   1.9755000e+03   7.5600000e+02   7.5600000e+02   7.5600000e+02   7.5600000e+02   7.5600000e+02   7.5600000e+02   7.5581818e+02   7.5237441e+02   7.4212498e+02   7.2365820e+02   6.9661323e+02   6.6085357e+02   6.1693908e+02   5.6909292e+02   5.2249450e+02   4.8220942e+02   4.5262972e+02   4.3698337e+02   4.3698337e+02   4.5262972e+02   4.8220942e+02   5.2249450e+02   5.6909292e+02   6.1693908e+02   6.6085357e+02   6.9661323e+02   7.2365820e+02   7.4212498e+02   7.5237441e+02   7.5581818e+02   7.5600000e+02   7.5600000e+02   7.5600000e+02   7.5600000e+02   7.5600000e+02   7.5600000e+02
   1.9765000e+03   7.5600000e+02   7.5600000e+02   7.5600000e+02   7.5600000e+02   7.5600000e+02   7.5600000e+02   7.5593271e+02   7.5339670e+02   7.4425219e+02   7.2657183e+02   6.9938192e+02   6.6167982e+02   6.1549787e+02   5.6565312e+02   5.1741009e+02   4.7588032e+02   4.4546682e+02   4.2941322e+02   4.2941322e+02   4.4546682e+02   4.7588032e+02   5.1741009e+02   5.6565312e+02   6.1549787e+02   6.6167982e+02   6.9938192e+02   7.2657183e+02   7.4425219e+02   7.5339670e+02   7.5593271e+02   7.5600000e+02   7.5600000e+02   7.5600000e+02   7.5600000e+02   7.5600000e+02   7.5600000e+02
   1.9775000e+03   7.5600000e+02   7.5600000e+02   7.5600000e+02   7.5600000e+02   7.5600000e+02   7.5599987e+02   7.5549048e+02   7.5080928e+02   7.3916742e+02   7.1946799e+02   6.9141067e+02   6.5460501e+02   6.1041222e+02   5.6318705e+02   5.1777241e+02   4.7884220e+02   4.5041324e+02   4.3542100e+02   4.3542100e+02   4.5041324e+02   4.7884220e+02   5.1777241e+02   5.6318705e+02   6.1041222e+02   6.5460501e+02   6.9141067e+02   7.1946799e+02   7.3916742e+02   7.5080928e+02   7.5549048e+02   7.5599987e+02   7.5600000e+02   7.5600000e+02   7.5600000e+02   7.5600000e+02   7.5600000e+02
   1.9785000e+03   7.5600000e+02   7.5600000e+02   7.5598333e+02   7.5463098e+02   7.4927363e+02   7.3893645e+02   7.2366347e+02   7.0399077e+02   6.8087863e+02   6.5550433e+02   6.2922353e+02   6.0333635e+02   5.7889210e+02   5.5617595e+02   5.3553330e+02   5.1844588e+02   5.0624341e+02   4.9989003e+02   4.9989003e+02   5.0624341e+02   5.1844588e+02   5.3553330e+02   5.5617595e+02   5.7889210e+02   6.0333635e+02   6.2922353e+02   6.5550433e+02   6.8087863e+02   7.0399077e+02   7.2366347e+02   7.3893645e+02   7.4927362e+02   7.5463098e+02   7.5598333e+02   7.5600000e+02   7.5600000e+02
   1.9795000e+03   5.8578979e+02   5.8362051e+02   5.7989721e+02   5.7431219e+02   5.6694920e+02   5.5781964e+02   5.4682126e+02   5.3360284e+02   5.1945565e+02   5.0516039e+02   4.9124913e+02   4.7815237e+02   4.6623632e+02   4.5581624e+02   4.4715426e+02   4.4046715e+02   4.3591745e+02   4.3361484e+02   4.3361484e+02   4.3591745e+02   4.4046715e+02   4.4715426e+02   4.5581624e+02   4.6623632e+02   4.7815237e+02   4.9124913e+02   5.0516039e+02   5.1945565e+02   5.3360284e+02   5.4683370e+02   5.5781963e+02   5.6694920e+02   5.7431219e+02   5.7989721e+02   5.8362051e+02   5.8578979e+02
   1.9805000e+03   4.9282024e+02   4.9138936e+02   4.8868123e+02   4.8444871e+02   4.7853198e+02   4.7035609e+02   4.5942559e+02   4.4777293e+02   4.3608620e+02   4.2478610e+02   4.1416474e+02   4.0444570e+02   3.9580783e+02   3.8839634e+02   3.8232826e+02   3.7769851e+02   3.7457245e+02   3.7299913e+02   3.7299913e+02   3.7457245e+02   3.7769851e+02   3.8232826e+02   3.8839634e+02   3.9580783e+02   4.0444570e+02   4.1416474e+02   4.2478610e+02   4.3608620e+02   4.4777293e+02   4.5942559e+02   4.7028340e+02   4.7853198e+02   4.8444871e+02   4.8868123e+02   4.9138936e+02   4.9282024e+02
   1.9815000e+03   6.3937386e+02   6.3648351e+02   6.3095400e+02   6.2271669e+02   6.1192301e+02   5.9870440e+02   5.8285050e+02   5.6551953e+02   5.4751334e+02   5.2944922e+02   5.1187736e+02   4.9529720e+02   4.8016624e+02   4.6689229e+02   4.5582654e+02   4.4726471e+02   4.4142753e+02   4.3847130e+02   4.3847130e+02   4.4142753e+02   4.4726471e+02   4.5582654e+02   4.6689229e+02   4.8016624e+02   4.9529720e+02   5.1187736e+02   5.2944922e+02   5.4751334e+02   5.6551953e+02   5.8285050e+02   5.9866721e+02   6.1192301e+02   6.2271669e+02   6.3095400e+02   6.3648351e+02   6.3937386e+02
   1.9825000e+03   7.3187109e+02   7.2745999e+02   7.1881249e+02   7.0645508e+02   6.9139595e+02   6.7404664e+02   6.5463954e+02   6.3320067e+02   6.0998095e+02   5.8568672e+02   5.6113934e+02   5.3720533e+02   5.1475128e+02   4.9459913e+02   4.7749515e+02   4.6407591e+02   4.5483950e+02   4.5013278e+02   4.5013278e+02   4.5483950e+02   4.6407591e+02   4.7749515e+02   4.9459913e+02   5.1475128e+02   5.3720533e+02   5.6113934e+02   5.8568672e+02   6.0998095e+02   6.3320067e+02   6.5463954e+02   6.7404664e+02   6.9139595e+02   7.0645508e+02   7.1881249e+02   7.2745999e+02   7.3187109e+02
   1.9835000e+03   7.5492907e+02   7.5176531e+02   7.4578050e+02   7.3662728e+02   7.2407301e+02   7.0798678e+02   6.8817039e+02   6.6437395e+02   6.3730474e+02   6.0799777e+02   5.7763375e+02   5.4746008e+02   5.1873400e+02   4.9265933e+02   4.7033858e+02   4.5271313e+02   4.4052926e+02   4.3430756e+02   4.3430756e+02   4.4052926e+02   4.5271313e+02   4.7033858e+02   4.9265933e+02   5.1873400e+02   5.4746008e+02   5.7763375e+02   6.0799777e+02   6.3730474e+02   6.6437395e+02   6.8817039e+02   7.0798678e+02   7.2407301e+02   7.3662728e+02   7.4578049e+02   7.5176531e+02   7.5492907e+02
   1.9845000e+03   7.5600000e+02   7.5600000e+02   7.5600000e+02   7.5600000e+02   7.5589416e+02   7.5351369e+02   7.4629648e+02   7.3326096e+02   7.1415650e+02   6.8920047e+02   6.5878694e+02   6.2300504e+02   5.8384227e+02   5.4447710e+02   5.0815120e+02   4.7787440e+02   4.5616690e+02   4.4484240e+02   4.4484240e+02   4.5616690e+02   4.7787440e+02   5.0815120e+02   5.4447710e+02   5.8384227e+02   6.2300504e+02   6.5878694e+02   6.8920047e+02   7.1415650e+02   7.3326096e+02   7.4629648e+02   7.5351369e+02   7.5589416e+02   7.5600000e+02   7.5600000e+02   7.5600000e+02   7.5600000e+02
   1.9855000e+03   7.5600000e+02   7.5600000e+02   7.5600000e+02   7.5600000e+02   7.5600000e+02   7.5600000e+02   7.5600000e+02   7.5599999e+02   7.5523162e+02   7.4808819e+02   7.3046441e+02   7.0149556e+02   6.6215486e+02   6.1356862e+02   5.5959437e+02   5.0876944e+02   4.6941247e+02   4.4797090e+02   4.4797090e+02   4.6941247e+02   5.0876944e+02   5.5959437e+02   6.1356862e+02   6.6215486e+02   7.0149556e+02   7.3046441e+02   7.4808819e+02   7.5523162e+02   7.5599999e+02   7.5600000e+02   7.5600000e+02   7.5600000e+02   7.5600000e+02   7.5600000e+02   7.5600000e+02   7.5600000e+02
   1.9865000e+03   7.5600000e+02   7.5600000e+02   7.5600000e+02   7.5600000e+02   7.5600000e+02   7.5600000e+02   7.5600000e+02   7.5600000e+02   7.5600000e+02   7.5591778e+02   7.5143434e+02   7.3390346e+02   7.0069925e+02   6.5312687e+02   5.9344766e+02   5.3022662e+02   4.7778190e+02   4.4816900e+02   4.4816900e+02   4.7778190e+02   5.3022662e+02   5.9344766e+02   6.5312687e+02   7.0069925e+02   7.3390346e+02   7.5143434e+02   7.5591778e+02   7.5600000e+02   7.5600000e+02   7.5600000e+02   7.5600000e+02   7.5600000e+02   7.5600000e+02   7.5600000e+02   7.5600000e+02   7.5600000e+02
   1.9875000e+03   7.5600000e+02   7.5600000e+02   7.5600000e+02   7.5600000e+02   7.5600000e+02   7.5600000e+02   7.5600000e+02   7.5600000e+02   7.5599926e+02   7.5488716e+02   7.4530564e+02   7.2250990e+02   6.8629472e+02   6.3900996e+02   5.8308953e+02   5.2614921e+02   4.7996800e+02   4.5417071e+02   4.5417071e+02   4.7996800e+02   5.2614921e+02   5.8308953e+02   6.3900996e+02   6.8629472e+02   7.2250990e+02   7.4530564e+02   7.5488716e+02   7.5599926e+02   7.5600000e+02   7.5600000e+02   7.5600000e+02   7.5600000e+02   7.5600000e+02   7.5600000e+02   7.5600000e+02   7.5600000e+02
   1.9885000e+03   7.5600000e+02   7.5600000e+02   7.5600000e+02   7.5600000e+02   7.5591497e+02   7.5329552e+02   7.4508845e+02   7.3052173e+02   7.0997242e+02   6.8461689e+02   6.5617997e+02   6.2666267e+02   5.9802281e+02   5.7175196e+02   5.4807350e+02   5.2782592e+02   5.1302442e+02   5.0521356e+02   5.0521356e+02   5.1302442e+02   5.2782592e+02   5.4807350e+02   5.7175196e+02   5.9802281e+02   6.2666267e+02   6.5617997e+02   6.8461689e+02   7.0997242e+02   7.3052173e+02   7.4508845e+02   7.5329552e+02   7.5591497e+02   7.5600000e+02   7.5600000e+02   7.5600000e+02   7.5600000e+02
   1.9895000e+03   5.9298072e+02   5.9088569e+02   5.8704538e+02   5.8129165e+02   5.7371599e+02   5.6438128e+02   5.5329413e+02   5.4001769e+02   5.2579357e+02   5.1138511e+02   4.9732862e+02   4.8406770e+02   4.7197953e+02   4.6138977e+02   4.5257742e+02   4.4576672e+02   4.4112937e+02   4.3878170e+02   4.3878170e+02   4.4112937e+02   4.4576672e+02   4.5257742e+02   4.6138977e+02   4.7197953e+02   4.8406770e+02   4.9732862e+02   5.1138511e+02   5.2579357e+02   5.4001769e+02   5.5324331e+02   5.6438128e+02   5.7371599e+02   5.8129165e+02   5.8704538e+02   5.9088569e+02   5.9298072e+02
   1.9905000e+03   5.0862743e+02   5.0734774e+02   5.0445313e+02   4.9998790e+02   4.9380518e+02   4.8541677e+02   4.7416930e+02   4.6192858e+02   4.4955584e+02   4.3752556e+02   4.2616771e+02   4.1573605e+02   4.0643605e+02   3.9843661e+02   3.9187545e+02   3.8686057e+02   3.8347174e+02   3.8176441e+02   3.8176441e+02   3.8347174e+02   3.8686057e+02   3.9187545e+02   3.9843661e+02   4.0643605e+02   4.1573605e+02   4.2616771e+02   4.3752556e+02   4.4955584e+02   4.6192858e+02   4.7416930e+02   4.8543577e+02   4.9380518e+02   4.9998790e+02   5.0445313e+02   5.0734774e+02   5.0862742e+02
   1.9915000e+03   6.8845130e+02   6.8454145e+02   6.7761531e+02   6.6734652e+02   6.5418240e+02   6.3859599e+02   6.2116639e+02   6.0228033e+02   5.8244625e+02   5.6224355e+02   5.4228844e+02   5.2319802e+02   5.0556531e+02   4.8993990e+02   4.7680967e+02   4.6658330e+02   4.5958205e+02   4.5602682e+02   4.5602682e+02   4.5958205e+02   4.6658330e+02   4.7680967e+02   4.8993990e+02   5.0556531e+02   5.2319802e+02   5.4228844e+02   5.6224355e+02   5.8244625e+02   6.0228033e+02   6.2116639e+02   6.3859599e+02   6.5418240e+02   6.6734652e+02   6.7761531e+02   6.8454145e+02   6.8845130e+02
   1.9925000e+03   7.3232091e+02   7.2742528e+02   7.1876327e+02   7.0639052e+02   6.9133357e+02   6.7403910e+02   6.5477698e+02   6.3364835e+02   6.1076707e+02   5.8678412e+02   5.6250887e+02   5.3880203e+02   5.1653006e+02   4.9651764e+02   4.7951797e+02   4.6616923e+02   4.5697790e+02   4.5229343e+02   4.5229343e+02   4.5697790e+02   4.6616923e+02   4.7951797e+02   4.9651764e+02   5.1653006e+02   5.3880203e+02   5.6250887e+02   5.8678412e+02   6.1076707e+02   6.3364835e+02   6.5477698e+02   6.7403910e+02   6.9133357e+02   7.0639052e+02   7.1876327e+02   7.2742527e+02   7.3232090e+02
   1.9935000e+03   7.5599682e+02   7.5549780e+02   7.5261770e+02   7.4645533e+02   7.3660360e+02   7.2288438e+02   7.0526062e+02   6.8370288e+02   6.5795908e+02   6.2864129e+02   5.9709251e+02   5.6482141e+02   5.3339974e+02   5.0437885e+02   4.7920066e+02   4.5912336e+02   4.4514864e+02   4.3798441e+02   4.3798441e+02   4.4514864e+02   4.5912336e+02   4.7920066e+02   5.0437885e+02   5.3339974e+02   5.6482141e+02   5.9709251e+02   6.2864129e+02   6.5795908e+02   6.8370288e+02   7.0526062e+02   7.2288438e+02   7.3660360e+02   7.4645533e+02   7.5261770e+02   7.5549780e+02   7.5599682e+02
   1.9945000e+03   7.5600000e+02   7.5600000e+02   7.5600000e+02   7.5600000e+02   7.5600000e+02   7.5600000e+02   7.5563254e+02   7.5125449e+02   7.3977921e+02   7.2035809e+02   6.9340581e+02   6.6019927e+02   6.2227079e+02   5.8061908e+02   5.3890864e+02   5.0216927e+02   4.7486580e+02   4.6033127e+02   4.6033127e+02   4.7486580e+02   5.0216927e+02   5.3890864e+02   5.8061908e+02   6.2227079e+02   6.6019927e+02   6.9340581e+02   7.2035809e+02   7.3977921e+02   7.5125449e+02   7.5563254e+02   7.5600000e+02   7.5600000e+02   7.5600000e+02   7.5600000e+02   7.5600000e+02   7.5600000e+02
   1.9955000e+03   7.5600000e+02   7.5600000e+02   7.5600000e+02   7.5600000e+02   7.5600000e+02   7.5600000e+02   7.5600000e+02   7.5600000e+02   7.5600000e+02   7.5576610e+02   7.4961283e+02   7.2995379e+02   6.9559805e+02   6.4931281e+02   5.9529422e+02   5.3843031e+02   4.9076995e+02   4.6369397e+02   4.6369397e+02   4.9076995e+02   5.3843031e+02   5.9529422e+02   6.4931281e+02   6.9559805e+02   7.2995379e+02   7.4961284e+02   7.5576610e+02   7.5600000e+02   7.5600000e+02   7.5600000e+02   7.5600000e+02   7.5600000e+02   7.5600000e+02   7.5600000e+02   7.5600000e+02   7.5600000e+02
   1.9965000e+03   7.5600000e+02   7.5600000e+02   7.5600000e+02   7.5600000e+02   7.5600000e+02   7.5600000e+02   7.5600000e+02   7.5600000e+02   7.5600000e+02   7.5503187e+02   7.4598985e+02   7.2370939e+02   6.8732047e+02   6.3777265e+02   5.7778685e+02   5.1784232e+02   4.6977903e+02   4.4311917e+02   4.4311917e+02   4.6977903e+02   5.1784232e+02   5.7778685e+02   6.3777265e+02   6.8732048e+02   7.2370939e+02   7.4598985e+02   7.5503187e+02   7.5600000e+02   7.5600000e+02   7.5600000e+02   7.5600000e+02   7.5600000e+02   7.5600000e+02   7.5600000e+02   7.5600000e+02   7.5600000e+02
   1.9975000e+03   7.5600000e+02   7.5600000e+02   7.5600000e+02   7.5600000e+02   7.5600000e+02   7.5600000e+02   7.5600000e+02   7.5598594e+02   7.5406177e+02   7.4458702e+02   7.2473370e+02   6.9374797e+02   6.5141665e+02   5.9939315e+02   5.4455347e+02   4.9468660e+02   4.5687496e+02   4.3652747e+02   4.3652747e+02   4.5687496e+02   4.9468660e+02   5.4455347e+02   5.9939315e+02   6.5141665e+02   6.9374797e+02   7.2473370e+02   7.4458702e+02   7.5406177e+02   7.5598594e+02   7.5600000e+02   7.5600000e+02   7.5600000e+02   7.5600000e+02   7.5600000e+02   7.5600000e+02   7.5600000e+02
   1.9985000e+03   7.5600000e+02   7.5600000e+02   7.5600000e+02   7.5599775e+02   7.5525101e+02   7.5099957e+02   7.4174029e+02   7.2681973e+02   7.0600978e+02   6.7917790e+02   6.4607904e+02   6.0843516e+02   5.6890167e+02   5.3030136e+02   4.9541072e+02   4.6675256e+02   4.4640788e+02   4.3585129e+02   4.3585129e+02   4.4640788e+02   4.6675256e+02   4.9541072e+02   5.3030136e+02   5.6890167e+02   6.0843516e+02   6.4607904e+02   6.7917790e+02   7.0600977e+02   7.2681973e+02   7.4174029e+02   7.5099957e+02   7.5525101e+02   7.5599775e+02   7.5600000e+02   7.5600000e+02   7.5600000e+02
   1.9995000e+03   6.0110981e+02   5.9881572e+02   5.9474563e+02   5.8867716e+02   5.8071503e+02   5.7093012e+02   5.5932846e+02   5.4566247e+02   5.3105984e+02   5.1627347e+02   5.0184300e+02   4.8821556e+02   4.7578153e+02   4.6488036e+02   4.5580074e+02   4.4877963e+02   4.4399707e+02   4.4157502e+02   4.4157502e+02   4.4399707e+02   4.4877963e+02   4.5580074e+02   4.6488036e+02   4.7578153e+02   4.8821556e+02   5.0184300e+02   5.1627347e+02   5.3105984e+02   5.4566247e+02   5.5933752e+02   5.7093012e+02   5.8071503e+02   5.8867716e+02   5.9474563e+02   5.9881572e+02   6.0110981e+02
   2.0005000e+03   5.3607492e+02   5.3497793e+02   5.3221475e+02   5.2801081e+02   5.2235467e+02   5.1514320e+02   5.0601211e+02   4.9445701e+02   4.8207895e+02   4.6965808e+02   4.5767809e+02   4.4649944e+02   4.3641182e+02   4.2765176e+02   4.2041432e+02   4.1485043e+02   4.1107842e+02   4.0917252e+02   4.0917252e+02   4.1107842e+02   4.1485043e+02   4.2041432e+02   4.2765176e+02   4.3641182e+02   4.4649944e+02   4.5767809e+02   4.6965808e+02   4.8207895e+02   4.9445701e+02   5.0603247e+02   5.1514320e+02   5.2235467e+02   5.2801081e+02   5.3221475e+02   5.3497793e+02   5.3607492e+02
   2.0015000e+03   6.5988860e+02   6.5700862e+02   6.5080432e+02   6.4159627e+02   6.2959882e+02   6.1497150e+02   5.9791607e+02   5.7941336e+02   5.6017084e+02   5.4080711e+02   5.2190359e+02   5.0400457e+02   4.8761786e+02   4.7320259e+02   4.6116153e+02   4.5182803e+02   4.4545586e+02   4.4222773e+02   4.4222773e+02   4.4545586e+02   4.5182803e+02   4.6116153e+02   4.7320259e+02   4.8761786e+02   5.0400457e+02   5.2190359e+02   5.4080711e+02   5.6017084e+02   5.7941336e+02   5.9791607e+02   6.1497558e+02   6.2959882e+02   6.4159627e+02   6.5080432e+02   6.5700862e+02   6.5988860e+02
   2.0025000e+03   7.2915517e+02   7.2480887e+02   7.1595793e+02   7.0339353e+02   6.8822897e+02   6.7105850e+02   6.5226736e+02   6.3219925e+02   6.1102860e+02   5.8887231e+02   5.6636355e+02   5.4429204e+02   5.2347483e+02   5.0470546e+02   4.8871691e+02   4.7613632e+02   4.6745569e+02   4.6303052e+02   4.6303052e+02   4.6745569e+02   4.7613632e+02   4.8871691e+02   5.0470546e+02   5.2347483e+02   5.4429204e+02   5.6636355e+02   5.8887231e+02   6.1102860e+02   6.3219925e+02   6.5226736e+02   6.7105850e+02   6.8822897e+02   7.0339353e+02   7.1595792e+02   7.2480887e+02   7.2915516e+02
   2.0035000e+03   7.4690173e+02   7.4180813e+02   7.3287236e+02   7.2091449e+02   7.0622804e+02   6.8914499e+02   6.7001957e+02   6.4927305e+02   6.2731933e+02   6.0436747e+02   5.8058858e+02   5.5681521e+02   5.3403822e+02   5.1324182e+02   4.9534736e+02   4.8116399e+02   4.7132812e+02   4.6629798e+02   4.6629798e+02   4.7132812e+02   4.8116399e+02   4.9534736e+02   5.1324182e+02   5.3403822e+02   5.5681521e+02   5.8058858e+02   6.0436747e+02   6.2731933e+02   6.4927305e+02   6.7001957e+02   6.8914499e+02   7.0622804e+02   7.2091449e+02   7.3287236e+02   7.4180813e+02   7.4690173e+02
   2.0045000e+03   7.5600000e+02   7.5600000e+02   7.5599881e+02   7.5547170e+02   7.5189397e+02   7.4373065e+02   7.3062539e+02   7.1269429e+02   6.9044863e+02   6.6465858e+02   6.3622632e+02   6.0578935e+02   5.7387469e+02   5.4251835e+02   5.1403454e+02   4.9054540e+02   4.7382342e+02   4.6513029e+02   4.6513029e+02   4.7382342e+02   4.9054540e+02   5.1403454e+02   5.4251835e+02   5.7387469e+02   6.0578935e+02   6.3622632e+02   6.6465858e+02   6.9044863e+02   7.1269429e+02   7.3062539e+02   7.4373065e+02   7.5189397e+02   7.5547170e+02   7.5599881e+02   7.5600000e+02   7.5600000e+02
   2.0055000e+03   7.5600000e+02   7.5600000e+02   7.5600000e+02   7.5600000e+02   7.5600000e+02   7.5600000e+02   7.5595479e+02   7.5345850e+02   7.4413830e+02   7.2644458e+02   7.0053341e+02   6.6773047e+02   6.2998857e+02   5.8874138e+02   5.4651170e+02   5.0866775e+02   4.8023289e+02   4.6500513e+02   4.6500513e+02   4.8023289e+02   5.0866775e+02   5.4651170e+02   5.8874138e+02   6.2998857e+02   6.6773047e+02   7.0053341e+02   7.2644458e+02   7.4413830e+02   7.5345850e+02   7.5595479e+02   7.5600000e+02   7.5600000e+02   7.5600000e+02   7.5600000e+02   7.5600000e+02   7.5600000e+02
   2.0065000e+03   7.5600000e+02   7.5600000e+02   7.5600000e+02   7.5600000e+02   7.5600000e+02   7.5599787e+02   7.5512892e+02   7.4944431e+02   7.3668427e+02   7.1628633e+02   6.8870532e+02   6.5505168e+02   6.1627095e+02   5.7382222e+02   5.3210492e+02   4.9581407e+02   4.6905753e+02   4.5487631e+02   4.5487631e+02   4.6905753e+02   4.9581407e+02   5.3210492e+02   5.7382222e+02   6.1627095e+02   6.5505168e+02   6.8870532e+02   7.1628633e+02   7.3668427e+02   7.4944431e+02   7.5512892e+02   7.5599787e+02   7.5600000e+02   7.5600000e+02   7.5600000e+02   7.5600000e+02   7.5600000e+02
   2.0075000e+03   7.5600000e+02   7.5600000e+02   7.5600000e+02   7.5600000e+02   7.5600000e+02   7.5600000e+02   7.5598401e+02   7.5422757e+02   7.4621901e+02   7.2979228e+02   7.0430618e+02   6.6981533e+02   6.2633377e+02   5.7748008e+02   5.2895626e+02   4.8646100e+02   4.5499873e+02   4.3827770e+02   4.3827770e+02   4.5499873e+02   4.8646100e+02   5.2895626e+02   5.7748008e+02   6.2633377e+02   6.6981533e+02   7.0430618e+02   7.2979228e+02   7.4621901e+02   7.5422757e+02   7.5598401e+02   7.5600000e+02   7.5600000e+02   7.5600000e+02   7.5600000e+02   7.5600000e+02   7.5600000e+02
   2.0085000e+03   7.5600000e+02   7.5600000e+02   7.5600000e+02   7.5600000e+02   7.5600000e+02   7.5600000e+02   7.5595095e+02   7.5362481e+02   7.4478132e+02   7.2758547e+02   7.0154686e+02   6.6674608e+02   6.2329122e+02   5.7494294e+02   5.2721747e+02   4.8558870e+02   4.5484678e+02   4.3853290e+02   4.3853290e+02   4.5484678e+02   4.8558870e+02   5.2721747e+02   5.7494294e+02   6.2329122e+02   6.6674608e+02   7.0154686e+02   7.2758547e+02   7.4478132e+02   7.5362481e+02   7.5595095e+02   7.5600000e+02   7.5600000e+02   7.5600000e+02   7.5600000e+02   7.5600000e+02   7.5600000e+02
   2.0095000e+03   7.5600000e+02   7.5600000e+02   7.5600000e+02   7.5600000e+02   7.5587642e+02   7.5344439e+02   7.4615532e+02   7.3273394e+02   7.1222791e+02   6.8355729e+02   6.4786354e+02   6.0760128e+02   5.6557185e+02   5.2472364e+02   4.8792831e+02   4.5778537e+02   4.3641925e+02   4.2534933e+02   4.2534933e+02   4.3641925e+02   4.5778537e+02   4.8792831e+02   5.2472364e+02   5.6557185e+02   6.0760128e+02   6.4786354e+02   6.8355729e+02   7.1222791e+02   7.3273394e+02   7.4615532e+02   7.5344439e+02   7.5587642e+02   7.5600000e+02   7.5600000e+02   7.5600000e+02   7.5600000e+02
   2.0105000e+03   7.5600000e+02   7.5599921e+02   7.5550117e+02   7.5241645e+02   7.4555891e+02   7.3437235e+02   7.1848196e+02   6.9744509e+02   6.7087809e+02   6.3983080e+02   6.0585413e+02   5.7068660e+02   5.3615072e+02   5.0405076e+02   4.7607115e+02   4.5368054e+02   4.3806512e+02   4.3004597e+02   4.3004597e+02   4.3806512e+02   4.5368054e+02   4.7607115e+02   5.0405076e+02   5.3615072e+02   5.7068660e+02   6.0585413e+02   6.3983080e+02   6.7087809e+02   6.9744509e+02   7.1848196e+02   7.3437235e+02   7.4555891e+02   7.5241645e+02   7.5550117e+02   7.5599921e+02   7.5600000e+02
   2.0115000e+03   6.9744084e+02   6.9363773e+02   6.8606437e+02   6.7505177e+02   6.6115187e+02   6.4524928e+02   6.2821738e+02   6.1053265e+02   5.9246941e+02   5.7409272e+02   5.5577001e+02   5.3805657e+02   5.2153236e+02   5.0675727e+02   4.9425195e+02   4.8445748e+02   4.7772359e+02   4.7429549e+02   4.7429549e+02   4.7772359e+02   4.8445748e+02   4.9425195e+02   5.0675727e+02   5.2153236e+02   5.3805657e+02   5.5577001e+02   5.7409272e+02   5.9246941e+02   6.1053265e+02   6.2821738e+02   6.4524928e+02   6.6115187e+02   6.7505177e+02   6.8606437e+02   6.9363773e+02   6.9744084e+02
   2.0125000e+03   5.1679691e+02   5.1569866e+02   5.1324319e+02   5.0945430e+02   5.0435333e+02   4.9777051e+02   4.8924876e+02   4.7833700e+02   4.6669509e+02   4.5505935e+02   4.4388046e+02   4.3348733e+02   4.2413879e+02   4.1604220e+02   4.0936728e+02   4.0424592e+02   4.0077709e+02   3.9902625e+02   3.9902625e+02   4.0077709e+02   4.0424592e+02   4.0936728e+02   4.1604220e+02   4.2413879e+02   4.3348733e+02   4.4388046e+02   4.5505935e+02   4.6669509e+02   4.7833700e+02   4.8927236e+02   4.9777051e+02   5.0435333e+02   5.0945430e+02   5.1324319e+02   5.1569866e+02   5.1679691e+02
   2.0135000e+03   5.2058836e+02   5.1887567e+02   5.1553939e+02   5.1041404e+02   5.0328704e+02   4.9337364e+02   4.8088901e+02   4.6769284e+02   4.5448120e+02   4.4169002e+02   4.2964167e+02   4.1858914e+02   4.0874235e+02   4.0027566e+02   3.9333230e+02   3.8802500e+02   3.8443952e+02   3.8263290e+02   3.8263290e+02   3.8443952e+02   3.8802500e+02   3.9333230e+02   4.0027566e+02   4.0874235e+02   4.1858914e+02   4.2964167e+02   4.4169002e+02   4.5448120e+02   4.6769284e+02   4.8088901e+02   4.9335287e+02   5.0328347e+02   5.1041404e+02   5.1553939e+02   5.1887567e+02   5.2058835e+02
