# Supplementary material for: Global solar wind variations over the last four centuries
Source: Sci Rep. 2017 Jan 31;7:41548. doi: 10.1038/srep41548 (PMC5282500; doi:10.1038/srep41548)
Supplement: Supplementary Dataset 1B [file srep41548-s3.txt]

%Global solar wind variations over the last four centuries
%M.J. Owens1, M. Lockwood1, P. Riley2
%1Space and Atmospheric Electricity Group, Department of Meteorology, University of Reading, Earley Gate, PO Box 243, Reading RG6 6BB, UK
%2Predictive Science Inc., 9990 Mesa Rim Rd, Suite 170, San Diego, CA 92121, USA
%
%Supplementary data: Reconstructed heliospheric magnetic field intensity at 1 AU as a function of latitude and time
%
%Column 1: Decimal year
%Columns 2 - HMF intensity [nT] at latitudes from -87.5 degrees to 87.5 degrees in 5 degree steps
%i.e., latitudes of [-87.5:5:87.5]
%
%Contact m.j.owens@reading.ac.uk for more informaiton
%
   1.6175000e+03   5.4605683e+00   5.4738459e+00   5.4998827e+00   5.5377141e+00   5.5859661e+00   5.6434172e+00   5.7107033e+00   5.7897492e+00   5.8839061e+00   5.9992255e+00   6.1439294e+00   6.3247690e+00   6.5461874e+00   6.8065473e+00   7.0926768e+00   7.3748933e+00   7.6076861e+00   7.7409332e+00   7.7409332e+00   7.6076861e+00   7.3748933e+00   7.0926768e+00   6.8065473e+00   6.5461873e+00   6.3247690e+00   6.1439294e+00   5.9992255e+00   5.8839061e+00   5.7897492e+00   5.7107033e+00   5.6434172e+00   5.5859661e+00   5.5377141e+00   5.4998827e+00   5.4738459e+00   5.4605683e+00
   1.6185000e+03   3.5184954e+00   3.5270508e+00   3.5438275e+00   3.5682040e+00   3.5992939e+00   3.6359939e+00   3.6770392e+00   3.7212529e+00   3.7699823e+00   3.8266893e+00   3.8956189e+00   3.9827615e+00   4.0979818e+00   4.2488238e+00   4.4348791e+00   4.6407246e+00   4.8285306e+00   4.9438224e+00   4.9438224e+00   4.8285306e+00   4.6407246e+00   4.4348791e+00   4.2488238e+00   4.0979818e+00   3.9827615e+00   3.8956189e+00   3.8266893e+00   3.7699823e+00   3.7212529e+00   3.6770392e+00   3.6359939e+00   3.5992939e+00   3.5682040e+00   3.5438275e+00   3.5270508e+00   3.5184954e+00
   1.6195000e+03   2.7117882e+00   2.7183820e+00   2.7313122e+00   2.7500998e+00   2.7740615e+00   2.8023471e+00   2.8340009e+00   2.8690269e+00   2.9091270e+00   2.9564811e+00   3.0138275e+00   3.0847220e+00   3.1748495e+00   3.2885916e+00   3.4236039e+00   3.5673767e+00   3.6941268e+00   3.7701345e+00   3.7701345e+00   3.6941268e+00   3.5673767e+00   3.4236039e+00   3.2885916e+00   3.1748495e+00   3.0847220e+00   3.0138275e+00   2.9564811e+00   2.9091270e+00   2.8690269e+00   2.8340009e+00   2.8023471e+00   2.7740615e+00   2.7500998e+00   2.7313122e+00   2.7183820e+00   2.7117882e+00
   1.6205000e+03   2.3504403e+00   2.3565090e+00   2.3688454e+00   2.3877854e+00   2.4136887e+00   2.4469619e+00   2.4880377e+00   2.5374338e+00   2.5958228e+00   2.6634858e+00   2.7400366e+00   2.8240960e+00   2.9129426e+00   3.0022969e+00   3.0863534e+00   3.1582729e+00   3.2111327e+00   3.2391942e+00   3.2391942e+00   3.2111327e+00   3.1582729e+00   3.0863534e+00   3.0022969e+00   2.9129426e+00   2.8240960e+00   2.7400366e+00   2.6634858e+00   2.5958228e+00   2.5374338e+00   2.4880377e+00   2.4469619e+00   2.4136887e+00   2.3877854e+00   2.3688454e+00   2.3565090e+00   2.3504403e+00
   1.6215000e+03   2.3963928e+00   2.4170653e+00   2.4574757e+00   2.5159966e+00   2.5904647e+00   2.6785697e+00   2.7782585e+00   2.8892121e+00   3.0092784e+00   3.1339745e+00   3.2590979e+00   3.3804146e+00   3.4937697e+00   3.5952121e+00   3.6811543e+00   3.7485187e+00   3.7948474e+00   3.8184481e+00   3.8184481e+00   3.7948474e+00   3.7485187e+00   3.6811543e+00   3.5952121e+00   3.4937697e+00   3.3804146e+00   3.2590979e+00   3.1339745e+00   3.0092784e+00   2.8892121e+00   2.7782822e+00   2.6785697e+00   2.5904647e+00   2.5159966e+00   2.4574757e+00   2.4170653e+00   2.3963928e+00
   1.6225000e+03   2.2718028e+00   2.3080432e+00   2.3780183e+00   2.4774149e+00   2.6009488e+00   2.7433149e+00   2.9003300e+00   3.0695847e+00   3.2446603e+00   3.4197831e+00   3.5896891e+00   3.7495732e+00   3.8951088e+00   4.0224836e+00   4.1284331e+00   4.2102940e+00   4.2660176e+00   4.2942293e+00   4.2942293e+00   4.2660176e+00   4.2102940e+00   4.1284331e+00   4.0224836e+00   3.8951088e+00   3.7495732e+00   3.5896891e+00   3.4197831e+00   3.2446603e+00   3.0695847e+00   2.9002921e+00   2.7433149e+00   2.6009488e+00   2.4774149e+00   2.3780183e+00   2.3080432e+00   2.2718028e+00
   1.6235000e+03   2.1533870e+00   2.1868200e+00   2.2515326e+00   2.3438344e+00   2.4592666e+00   2.5935483e+00   2.7445127e+00   2.9067686e+00   3.0745272e+00   3.2424158e+00   3.4054117e+00   3.5588941e+00   3.6986830e+00   3.8210893e+00   3.9229532e+00   4.0016761e+00   4.0552831e+00   4.0824218e+00   4.0824218e+00   4.0552831e+00   4.0016761e+00   3.9229532e+00   3.8210893e+00   3.6986830e+00   3.5588941e+00   3.4054117e+00   3.2424158e+00   3.0745272e+00   2.9067686e+00   2.7445127e+00   2.5936201e+00   2.4592666e+00   2.3438344e+00   2.2515326e+00   2.1868200e+00   2.1533869e+00
   1.6245000e+03   2.4226303e+00   2.4594171e+00   2.5307850e+00   2.6329892e+00   2.7616250e+00   2.9133872e+00   3.0845306e+00   3.2682973e+00   3.4583851e+00   3.6487353e+00   3.8336449e+00   4.0078516e+00   4.1665905e+00   4.3056428e+00   4.4213897e+00   4.5108713e+00   4.5718075e+00   4.6026657e+00   4.6026657e+00   4.5718075e+00   4.5108713e+00   4.4213897e+00   4.3056428e+00   4.1665905e+00   4.0078516e+00   3.8336449e+00   3.6487353e+00   3.4583851e+00   3.2682973e+00   3.0845306e+00   2.9134122e+00   2.7616333e+00   2.6329892e+00   2.5307850e+00   2.4594171e+00   2.4226302e+00
   1.6255000e+03   2.5980147e+00   2.6382530e+00   2.7161449e+00   2.8272979e+00   2.9663952e+00   3.1283748e+00   3.3107672e+00   3.5066903e+00   3.7092684e+00   3.9120150e+00   4.1088683e+00   4.2942408e+00   4.4630853e+00   4.6109398e+00   4.7339850e+00   4.8290826e+00   4.8938382e+00   4.9266241e+00   4.9266241e+00   4.8938382e+00   4.8290826e+00   4.7339850e+00   4.6109398e+00   4.4630853e+00   4.2942408e+00   4.1088683e+00   3.9120150e+00   3.7092684e+00   3.5066903e+00   3.3107672e+00   3.1284987e+00   2.9663952e+00   2.8272979e+00   2.7161450e+00   2.6382530e+00   2.5980147e+00
   1.6265000e+03   3.0141699e+00   3.0499157e+00   3.1196504e+00   3.2204148e+00   3.3486590e+00   3.5017125e+00   3.6775835e+00   3.8695340e+00   4.0711214e+00   4.2757698e+00   4.4770051e+00   4.6686227e+00   4.8448326e+00   5.0003842e+00   5.1306845e+00   5.2319009e+00   5.3010744e+00   5.3361731e+00   5.3361731e+00   5.3010744e+00   5.2319009e+00   5.1306845e+00   5.0003842e+00   4.8448326e+00   4.6686227e+00   4.4770051e+00   4.2757698e+00   4.0711214e+00   3.8695340e+00   3.6775835e+00   3.5017794e+00   3.3486612e+00   3.2204148e+00   3.1196504e+00   3.0499157e+00   3.0141698e+00
   1.6275000e+03   3.1343289e+00   3.1643066e+00   3.2232998e+00   3.3098331e+00   3.4226648e+00   3.5617963e+00   3.7232839e+00   3.9020499e+00   4.0923629e+00   4.2880283e+00   4.4826613e+00   4.6699056e+00   4.8436471e+00   4.9981958e+00   5.1284736e+00   5.2301762e+00   5.2999241e+00   5.3353947e+00   5.3353947e+00   5.2999241e+00   5.2301762e+00   5.1284736e+00   4.9981958e+00   4.8436471e+00   4.6699056e+00   4.4826613e+00   4.2880283e+00   4.0923629e+00   3.9020499e+00   3.7232839e+00   3.5617963e+00   3.4226519e+00   3.3098331e+00   3.2232998e+00   3.1643066e+00   3.1343289e+00
   1.6285000e+03   3.3565185e+00   3.3778337e+00   3.4204731e+00   3.4849968e+00   3.5733283e+00   3.6852680e+00   3.8190686e+00   3.9718357e+00   4.1395138e+00   4.3170426e+00   4.4985598e+00   4.6776456e+00   4.8476132e+00   5.0018040e+00   5.1339367e+00   5.2384424e+00   5.3107929e+00   5.3477983e+00   5.3477983e+00   5.3107929e+00   5.2384424e+00   5.1339367e+00   5.0018040e+00   4.8476132e+00   4.6776456e+00   4.4985598e+00   4.3170426e+00   4.1395138e+00   3.9718357e+00   3.8190686e+00   3.6852680e+00   3.5733283e+00   3.4850091e+00   3.4204731e+00   3.3778337e+00   3.3565185e+00
   1.6295000e+03   3.4001367e+00   3.4177163e+00   3.4531634e+00   3.5076013e+00   3.5832333e+00   3.6802928e+00   3.7981218e+00   3.9349430e+00   4.0877776e+00   4.2524670e+00   4.4237752e+00   4.5955673e+00   4.7610727e+00   4.9132399e+00   5.0451300e+00   5.1504061e+00   5.2237864e+00   5.2614655e+00   5.2614655e+00   5.2237864e+00   5.1504061e+00   5.0451300e+00   4.9132399e+00   4.7610727e+00   4.5955673e+00   4.4237752e+00   4.2524670e+00   4.0877776e+00   3.9349430e+00   3.7981218e+00   3.6802928e+00   3.5832333e+00   3.5076352e+00   3.4531637e+00   3.4177163e+00   3.4001367e+00
   1.6305000e+03   3.2047456e+00   3.2180886e+00   3.2451661e+00   3.2871946e+00   3.3460873e+00   3.4226101e+00   3.5169790e+00   3.6285770e+00   3.7557606e+00   3.8957283e+00   4.0444563e+00   4.1967457e+00   4.3463817e+00   4.4864390e+00   4.6097398e+00   4.7094142e+00   4.7795437e+00   4.8157661e+00   4.8157661e+00   4.7795437e+00   4.7094142e+00   4.6097398e+00   4.4864390e+00   4.3463817e+00   4.1967457e+00   4.0444563e+00   3.8957283e+00   3.7557606e+00   3.6285770e+00   3.5169790e+00   3.4226101e+00   3.3460873e+00   3.2872054e+00   3.2451671e+00   3.2180886e+00   3.2047456e+00
   1.6315000e+03   2.6821562e+00   2.6907647e+00   2.7083945e+00   2.7361368e+00   2.7751578e+00   2.8264369e+00   2.8907676e+00   2.9685428e+00   3.0595264e+00   3.1626069e+00   3.2755639e+00   3.3948990e+00   3.5157843e+00   3.6322010e+00   3.7373140e+00   3.8240918e+00   3.8861129e+00   3.9184669e+00   3.9184669e+00   3.8861129e+00   3.8240918e+00   3.7373140e+00   3.6322010e+00   3.5157843e+00   3.3948990e+00   3.2755639e+00   3.1626069e+00   3.0595264e+00   2.9685428e+00   2.8907676e+00   2.8264369e+00   2.7751578e+00   2.7361368e+00   2.7083986e+00   2.6907647e+00   2.6821562e+00
   1.6325000e+03   2.3647370e+00   2.3714118e+00   2.3850733e+00   2.4064419e+00   2.4363794e+00   2.4757703e+00   2.5254861e+00   2.5862215e+00   2.6582883e+00   2.7413609e+00   2.8341885e+00   2.9343195e+00   3.0379143e+00   3.1397277e+00   3.2333695e+00   3.3118956e+00   3.3686965e+00   3.3985464e+00   3.3985464e+00   3.3686965e+00   3.3118956e+00   3.2333695e+00   3.1397277e+00   3.0379143e+00   2.9343195e+00   2.8341885e+00   2.7413609e+00   2.6582883e+00   2.5862215e+00   2.5254861e+00   2.4757703e+00   2.4363794e+00   2.4064419e+00   2.3850720e+00   2.3714118e+00   2.3647370e+00
   1.6335000e+03   2.3719590e+00   2.3795430e+00   2.3952067e+00   2.4200406e+00   2.4550241e+00   2.5010736e+00   2.5589145e+00   2.6288947e+00   2.7107857e+00   2.8035623e+00   2.9051975e+00   3.0125194e+00   3.1211677e+00   3.2257274e+00   3.3200787e+00   3.3979228e+00   3.4535423e+00   3.4825381e+00   3.4825381e+00   3.4535423e+00   3.3979228e+00   3.3200787e+00   3.2257274e+00   3.1211677e+00   3.0125194e+00   2.9051975e+00   2.8035623e+00   2.7107857e+00   2.6288947e+00   2.5589145e+00   2.5010736e+00   2.4550241e+00   2.4200406e+00   2.3952100e+00   2.3795431e+00   2.3719590e+00
   1.6345000e+03   2.3951099e+00   2.4058608e+00   2.4280719e+00   2.4633295e+00   2.5126145e+00   2.5764553e+00   2.6547636e+00   2.7466896e+00   2.8505310e+00   2.9636898e+00   3.0826924e+00   3.2032847e+00   3.3205927e+00   3.4293799e+00   3.5243827e+00   3.6006699e+00   3.6540825e+00   3.6815817e+00   3.6815817e+00   3.6540825e+00   3.6006699e+00   3.5243827e+00   3.4293799e+00   3.3205927e+00   3.2032847e+00   3.0826924e+00   2.9636898e+00   2.8505310e+00   2.7466896e+00   2.6547636e+00   2.5764553e+00   2.5126145e+00   2.4633295e+00   2.4280791e+00   2.4058611e+00   2.3951099e+00
   1.6355000e+03   2.2687072e+00   2.2808993e+00   2.3057640e+00   2.3447481e+00   2.3987986e+00   2.4679985e+00   2.5517233e+00   2.6485265e+00   2.7561311e+00   2.8714767e+00   2.9908197e+00   3.1098772e+00   3.2240180e+00   3.3284926e+00   3.4187011e+00   3.4904826e+00   3.5404004e+00   3.5660001e+00   3.5660001e+00   3.5404004e+00   3.4904826e+00   3.4187011e+00   3.3284926e+00   3.2240180e+00   3.1098772e+00   2.9908197e+00   2.8714767e+00   2.7561311e+00   2.6485265e+00   2.5517233e+00   2.4679985e+00   2.3987986e+00   2.3447481e+00   2.3057546e+00   2.2808993e+00   2.2687072e+00
   1.6365000e+03   1.9014442e+00   1.9111425e+00   1.9306156e+00   1.9601911e+00   2.0009487e+00   2.0533613e+00   2.1170544e+00   2.1911172e+00   2.2739956e+00   2.3634862e+00   2.4567763e+00   2.5505340e+00   2.6410548e+00   2.7244380e+00   2.7968352e+00   2.8547052e+00   2.8950791e+00   2.9158287e+00   2.9158287e+00   2.8950791e+00   2.8547052e+00   2.7968352e+00   2.7244380e+00   2.6410548e+00   2.5505340e+00   2.4567763e+00   2.3634862e+00   2.2739956e+00   2.1911172e+00   2.1170544e+00   2.0533613e+00   2.0009487e+00   1.9602067e+00   1.9306156e+00   1.9111425e+00   1.9014442e+00
   1.6375000e+03   1.9087963e+00   1.9203386e+00   1.9431047e+00   1.9765397e+00   2.0199143e+00   2.0724544e+00   2.1335866e+00   2.2039724e+00   2.2817119e+00   2.3644457e+00   2.4495005e+00   2.5338844e+00   2.6144118e+00   2.6878428e+00   2.7510521e+00   2.8012312e+00   2.8360671e+00   2.8539142e+00   2.8539142e+00   2.8360671e+00   2.8012312e+00   2.7510521e+00   2.6878428e+00   2.6144118e+00   2.5338844e+00   2.4495005e+00   2.3644457e+00   2.2817119e+00   2.2039724e+00   2.1336601e+00   2.0724544e+00   2.0199143e+00   1.9765397e+00   1.9431047e+00   1.9203386e+00   1.9087963e+00
   1.6385000e+03   2.2229830e+00   2.2445499e+00   2.2866519e+00   2.3474768e+00   2.4247002e+00   2.5158764e+00   2.6190657e+00   2.7340660e+00   2.8569710e+00   2.9835279e+00   3.1095541e+00   3.2309121e+00   3.3436146e+00   3.4439430e+00   3.5285704e+00   3.5946672e+00   3.6400138e+00   3.6630778e+00   3.6630778e+00   3.6400138e+00   3.5946672e+00   3.5285704e+00   3.4439430e+00   3.3436146e+00   3.2309121e+00   3.1095541e+00   2.9835279e+00   2.8569710e+00   2.7340660e+00   2.6190624e+00   2.5158764e+00   2.4247002e+00   2.3474768e+00   2.2866519e+00   2.2445499e+00   2.2229830e+00
   1.6395000e+03   2.3472430e+00   2.3839906e+00   2.4550580e+00   2.5562873e+00   2.6826266e+00   2.8291553e+00   2.9929395e+00   3.1692734e+00   3.3515839e+00   3.5339999e+00   3.7110633e+00   3.8777559e+00   4.0295532e+00   4.1624547e+00   4.2730349e+00   4.3584906e+00   4.4166744e+00   4.4461326e+00   4.4461326e+00   4.4166744e+00   4.3584906e+00   4.2730349e+00   4.1624547e+00   4.0295532e+00   3.8777559e+00   3.7110633e+00   3.5339999e+00   3.3515839e+00   3.1692734e+00   2.9929395e+00   2.8291609e+00   2.6826266e+00   2.5562873e+00   2.4550580e+00   2.3839906e+00   2.3472430e+00
   1.6405000e+03   2.4374210e+00   2.4675577e+00   2.5263443e+00   2.6112605e+00   2.7193551e+00   2.8487846e+00   2.9967883e+00   3.1578466e+00   3.3264979e+00   3.4972547e+00   3.6647659e+00   3.8239369e+00   3.9700448e+00   4.0988246e+00   4.2065584e+00   4.2901709e+00   4.3472676e+00   4.3762288e+00   4.3762288e+00   4.3472676e+00   4.2901709e+00   4.2065584e+00   4.0988246e+00   3.9700448e+00   3.8239369e+00   3.6647659e+00   3.4972547e+00   3.3264979e+00   3.1578466e+00   2.9967883e+00   2.8487924e+00   2.7193635e+00   2.6112605e+00   2.5263443e+00   2.4675577e+00   2.4374210e+00
   1.6415000e+03   2.3995655e+00   2.4228687e+00   2.4685051e+00   2.5348291e+00   2.6198306e+00   2.7218708e+00   2.8406622e+00   2.9723816e+00   3.1126485e+00   3.2568882e+00   3.4003931e+00   3.5384782e+00   3.6666341e+00   3.7806556e+00   3.8767840e+00   3.9518402e+00   4.0033194e+00   4.0294983e+00   4.0294983e+00   4.0033194e+00   3.9518402e+00   3.8767840e+00   3.7806556e+00   3.6666341e+00   3.5384782e+00   3.4003931e+00   3.2568882e+00   3.1126485e+00   2.9723816e+00   2.8406622e+00   2.7218670e+00   2.6198306e+00   2.5348291e+00   2.4685051e+00   2.4228687e+00   2.3995655e+00
   1.6425000e+03   2.4873358e+00   2.5073712e+00   2.5467987e+00   2.6045480e+00   2.6793546e+00   2.7704873e+00   2.8781717e+00   2.9991551e+00   3.1297378e+00   3.2657688e+00   3.4027515e+00   3.5360265e+00   3.6609389e+00   3.7730259e+00   3.8682012e+00   3.9429252e+00   3.9943914e+00   4.0206251e+00   4.0206251e+00   3.9943914e+00   3.9429252e+00   3.8682012e+00   3.7730259e+00   3.6609389e+00   3.5360265e+00   3.4027515e+00   3.2657688e+00   3.1297378e+00   2.9991551e+00   2.8781717e+00   2.7704642e+00   2.6793546e+00   2.6045480e+00   2.5467987e+00   2.5073712e+00   2.4873358e+00
   1.6435000e+03   2.5740387e+00   2.5936635e+00   2.6324661e+00   2.6898041e+00   2.7652363e+00   2.8595822e+00   2.9710532e+00   3.0966249e+00   3.2326174e+00   3.3747477e+00   3.5183089e+00   3.6583667e+00   3.7899550e+00   3.9082794e+00   4.0089241e+00   4.0880545e+00   4.1426045e+00   4.1704327e+00   4.1704327e+00   4.1426045e+00   4.0880545e+00   4.0089241e+00   3.9082794e+00   3.7899550e+00   3.6583667e+00   3.5183089e+00   3.3747477e+00   3.2326174e+00   3.0966249e+00   2.9710532e+00   2.8595822e+00   2.7652467e+00   2.6898041e+00   2.6324661e+00   2.5936635e+00   2.5740387e+00
   1.6445000e+03   2.5566934e+00   2.5741635e+00   2.6090163e+00   2.6614420e+00   2.7327281e+00   2.8226552e+00   2.9295524e+00   3.0508910e+00   3.1832895e+00   3.3226558e+00   3.4643657e+00   3.6034609e+00   3.7348541e+00   3.8535636e+00   3.9549367e+00   4.0348894e+00   4.0901329e+00   4.1183507e+00   4.1183507e+00   4.0901329e+00   4.0348894e+00   3.9549367e+00   3.8535636e+00   3.7348541e+00   3.6034609e+00   3.4643657e+00   3.3226558e+00   3.1832895e+00   3.0508910e+00   2.9295524e+00   2.8226552e+00   2.7327281e+00   2.6614401e+00   2.6090163e+00   2.5741635e+00   2.5566934e+00
   1.6455000e+03   2.3100601e+00   2.3230363e+00   2.3491486e+00   2.3891238e+00   2.4444364e+00   2.5150426e+00   2.6002201e+00   2.6984376e+00   2.8073412e+00   2.9238094e+00   3.0440596e+00   3.1637930e+00   3.2783846e+00   3.3831189e+00   3.4734368e+00   3.5452341e+00   3.5951280e+00   3.6207002e+00   3.6207002e+00   3.5951280e+00   3.5452341e+00   3.4734368e+00   3.3831189e+00   3.2783846e+00   3.1637930e+00   3.0440596e+00   2.9238094e+00   2.8073412e+00   2.6984376e+00   2.6002201e+00   2.5150426e+00   2.4444364e+00   2.3891492e+00   2.3491489e+00   2.3230363e+00   2.3100601e+00
   1.6465000e+03   2.1176196e+00   2.1272230e+00   2.1466647e+00   2.1767337e+00   2.2187504e+00   2.2730949e+00   2.3397100e+00   2.4179216e+00   2.5063398e+00   2.6028106e+00   2.7044195e+00   2.8075586e+00   2.9080620e+00   3.0014208e+00   3.0830664e+00   3.1487098e+00   3.1947099e+00   3.2184087e+00   3.2184087e+00   3.1947099e+00   3.1487098e+00   3.0830664e+00   3.0014208e+00   2.9080620e+00   2.8075586e+00   2.7044195e+00   2.6028106e+00   2.5063398e+00   2.4179216e+00   2.3397100e+00   2.2730949e+00   2.2187504e+00   2.1767442e+00   2.1466653e+00   2.1272230e+00   2.1176196e+00
   1.6475000e+03   2.0094264e+00   2.0182656e+00   2.0363128e+00   2.0647030e+00   2.1044313e+00   2.1559382e+00   2.2192245e+00   2.2936943e+00   2.3780623e+00   2.4702993e+00   2.5676326e+00   2.6666029e+00   2.7631964e+00   2.8530472e+00   2.9317164e+00   2.9950295e+00   3.0394247e+00   3.0623102e+00   3.0623102e+00   3.0394247e+00   2.9950295e+00   2.9317164e+00   2.8530472e+00   2.7631964e+00   2.6666029e+00   2.5676326e+00   2.4702993e+00   2.3780623e+00   2.2936943e+00   2.2192245e+00   2.1559382e+00   2.1044313e+00   2.0647030e+00   2.0363156e+00   2.0182656e+00   2.0094264e+00
   1.6485000e+03   2.1919220e+00   2.2042634e+00   2.2294136e+00   2.2687877e+00   2.3232388e+00   2.3927299e+00   2.4764978e+00   2.5729618e+00   2.6797385e+00   2.7937118e+00   2.9111465e+00   3.0278388e+00   3.1393069e+00   3.2410054e+00   3.3285742e+00   3.3981001e+00   3.4463705e+00   3.4711003e+00   3.4711003e+00   3.4463705e+00   3.3981001e+00   3.3285742e+00   3.2410054e+00   3.1393069e+00   3.0278388e+00   2.9111465e+00   2.7937118e+00   2.6797385e+00   2.5729618e+00   2.4764978e+00   2.3927300e+00   2.3232388e+00   2.2687877e+00   2.2294073e+00   2.2042634e+00   2.1919220e+00
   1.6495000e+03   2.3021602e+00   2.3202503e+00   2.3570813e+00   2.4141551e+00   2.4913948e+00   2.5876119e+00   2.7005430e+00   2.8270002e+00   2.9630771e+00   3.1043656e+00   3.2461621e+00   3.3836628e+00   3.5121341e+00   3.6270926e+00   3.7244780e+00   3.8007943e+00   3.8532809e+00   3.8800123e+00   3.8800123e+00   3.8532809e+00   3.8007943e+00   3.7244780e+00   3.6270926e+00   3.5121341e+00   3.3836628e+00   3.2461621e+00   3.1043656e+00   2.9630771e+00   2.8270002e+00   2.7005430e+00   2.5876119e+00   2.4913948e+00   2.4141551e+00   2.3570931e+00   2.3202506e+00   2.3021602e+00
   1.6505000e+03   1.9830621e+00   1.9971880e+00   2.0260402e+00   2.0709872e+00   2.1322061e+00   2.2090164e+00   2.2998613e+00   2.4023814e+00   2.5135481e+00   2.6298211e+00   2.7473141e+00   2.8619629e+00   2.9696832e+00   3.0665414e+00   3.1489267e+00   3.2136953e+00   3.2583437e+00   3.2811148e+00   3.2811148e+00   3.2583437e+00   3.2136953e+00   3.1489267e+00   3.0665414e+00   2.9696832e+00   2.8619629e+00   2.7473141e+00   2.6298211e+00   2.5135481e+00   2.4023814e+00   2.2998613e+00   2.2090164e+00   2.1322061e+00   2.0709872e+00   2.0260497e+00   1.9971883e+00   1.9830621e+00
   1.6515000e+03   1.4273339e+00   1.4332765e+00   1.4454082e+00   1.4645004e+00   1.4912654e+00   1.5260701e+00   1.5690059e+00   1.6197743e+00   1.6776043e+00   1.7411971e+00   1.8087049e+00   1.8777540e+00   1.9455251e+00   2.0088899e+00   2.0646189e+00   2.1096360e+00   2.1412884e+00   2.1576320e+00   2.1576320e+00   2.1412884e+00   2.1096360e+00   2.0646189e+00   2.0088899e+00   1.9455251e+00   1.8777540e+00   1.8087049e+00   1.7411971e+00   1.6776043e+00   1.6197743e+00   1.5690059e+00   1.5260701e+00   1.4912654e+00   1.4645004e+00   1.4454161e+00   1.4332765e+00   1.4273339e+00
   1.6525000e+03   1.2666099e+00   1.2724879e+00   1.2842118e+00   1.3017533e+00   1.3251176e+00   1.3545051e+00   1.3904441e+00   1.4324700e+00   1.4798158e+00   1.5313538e+00   1.5855636e+00   1.6405596e+00   1.6941494e+00   1.7439450e+00   1.7875127e+00   1.8225577e+00   1.8471301e+00   1.8597908e+00   1.8597908e+00   1.8471301e+00   1.8225577e+00   1.7875127e+00   1.7439450e+00   1.6941494e+00   1.6405596e+00   1.5855636e+00   1.5313538e+00   1.4798158e+00   1.4324700e+00   1.3904441e+00   1.3545004e+00   1.3251176e+00   1.3017533e+00   1.2842118e+00   1.2724879e+00   1.2666099e+00
   1.6535000e+03   1.2527922e+00   1.2729565e+00   1.3118611e+00   1.3670537e+00   1.4355286e+00   1.5142380e+00   1.6005757e+00   1.6934168e+00   1.7895535e+00   1.8857120e+00   1.9789900e+00   2.0667475e+00   2.1466145e+00   2.2165031e+00   2.2746280e+00   2.3195323e+00   2.3500965e+00   2.3655697e+00   2.3655697e+00   2.3500965e+00   2.3195323e+00   2.2746280e+00   2.2165031e+00   2.1466145e+00   2.0667475e+00   1.9789900e+00   1.8857120e+00   1.7895535e+00   1.6934168e+00   1.6006242e+00   1.5142380e+00   1.4355286e+00   1.3670537e+00   1.3118611e+00   1.2729565e+00   1.2527922e+00
   1.6545000e+03   1.2840681e+00   1.3041450e+00   1.3429790e+00   1.3983045e+00   1.4673750e+00   1.5475186e+00   1.6371807e+00   1.7336902e+00   1.8334714e+00   1.9333136e+00   2.0302288e+00   2.1214701e+00   2.2045608e+00   2.2773103e+00   2.3378416e+00   2.3846213e+00   2.4164719e+00   2.4325978e+00   2.4325978e+00   2.4164719e+00   2.3846213e+00   2.3378416e+00   2.2773103e+00   2.2045608e+00   2.1214701e+00   2.0302288e+00   1.9333136e+00   1.8334714e+00   1.7336902e+00   1.6371807e+00   1.5475257e+00   1.4673750e+00   1.3983045e+00   1.3429790e+00   1.3041450e+00   1.2840681e+00
   1.6555000e+03   1.4065528e+00   1.4279280e+00   1.4693906e+00   1.5287601e+00   1.6034654e+00   1.6915509e+00   1.7908995e+00   1.8975709e+00   2.0079089e+00   2.1183975e+00   2.2257255e+00   2.3268398e+00   2.4189745e+00   2.4996819e+00   2.5668619e+00   2.6187970e+00   2.6541646e+00   2.6720740e+00   2.6720740e+00   2.6541646e+00   2.6187970e+00   2.5668619e+00   2.4996819e+00   2.4189745e+00   2.3268398e+00   2.2257255e+00   2.1183975e+00   2.0079089e+00   1.8975709e+00   1.7908995e+00   1.6915696e+00   1.6034685e+00   1.5287601e+00   1.4693906e+00   1.4279280e+00   1.4065528e+00
   1.6565000e+03   1.5562644e+00   1.5805023e+00   1.6274056e+00   1.6942704e+00   1.7778210e+00   1.8749008e+00   1.9838063e+00   2.1009387e+00   2.2220407e+00   2.3432282e+00   2.4608728e+00   2.5716420e+00   2.6725236e+00   2.7608551e+00   2.8343575e+00   2.8911625e+00   2.9298410e+00   2.9494236e+00   2.9494236e+00   2.9298410e+00   2.8911625e+00   2.8343575e+00   2.7608551e+00   2.6725236e+00   2.5716420e+00   2.4608728e+00   2.3432282e+00   2.2220407e+00   2.1009387e+00   1.9838063e+00   1.8749387e+00   1.7778210e+00   1.6942704e+00   1.6274056e+00   1.5805023e+00   1.5562644e+00
   1.6575000e+03   1.7276247e+00   1.7461410e+00   1.7824215e+00   1.8352084e+00   1.9031004e+00   1.9856768e+00   2.0809226e+00   2.1855562e+00   2.2961210e+00   2.4090081e+00   2.5205884e+00   2.6273258e+00   2.7258741e+00   2.8131657e+00   2.8864899e+00   2.9435736e+00   2.9826449e+00   3.0024905e+00   3.0024905e+00   2.9826449e+00   2.9435736e+00   2.8864899e+00   2.8131657e+00   2.7258741e+00   2.6273258e+00   2.5205884e+00   2.4090081e+00   2.2961210e+00   2.1855562e+00   2.0809226e+00   1.9856768e+00   1.9031233e+00   1.8352084e+00   1.7824215e+00   1.7461410e+00   1.7276247e+00
   1.6585000e+03   1.8479728e+00   1.8622227e+00   1.8905540e+00   1.9329045e+00   1.9900581e+00   2.0615405e+00   2.1457298e+00   2.2403789e+00   2.3426668e+00   2.4493371e+00   2.5568471e+00   2.6615136e+00   2.7596606e+00   2.8477639e+00   2.9225946e+00   2.9813618e+00   3.0218382e+00   3.0424764e+00   3.0424764e+00   3.0218382e+00   2.9813618e+00   2.9225946e+00   2.8477639e+00   2.7596606e+00   2.6615136e+00   2.5568471e+00   2.4493371e+00   2.3426668e+00   2.2403789e+00   2.1457298e+00   2.0615405e+00   1.9900581e+00   1.9329321e+00   1.8905540e+00   1.8622227e+00   1.8479728e+00
   1.6595000e+03   1.9499982e+00   1.9612681e+00   1.9839307e+00   2.0185892e+00   2.0664743e+00   2.1274839e+00   2.2009237e+00   2.2854044e+00   2.3788427e+00   2.4785197e+00   2.5811798e+00   2.6831597e+00   2.7805496e+00   2.8693907e+00   2.9458773e+00   3.0065992e+00   3.0487554e+00   3.0703491e+00   3.0703491e+00   3.0487554e+00   3.0065992e+00   2.9458773e+00   2.8693907e+00   2.7805496e+00   2.6831597e+00   2.5811798e+00   2.4785197e+00   2.3788427e+00   2.2854044e+00   2.2009237e+00   2.1274839e+00   2.0664743e+00   2.0186055e+00   1.9839309e+00   1.9612681e+00   1.9499982e+00
   1.6605000e+03   2.1717980e+00   2.1824319e+00   2.2039841e+00   2.2374852e+00   2.2841642e+00   2.3442869e+00   2.4175727e+00   2.5030408e+00   2.5989419e+00   2.7027501e+00   2.8112089e+00   2.9204335e+00   3.0260736e+00   3.1235379e+00   3.2082708e+00   3.2760689e+00   3.3234104e+00   3.3477493e+00   3.3477493e+00   3.3234104e+00   3.2760689e+00   3.2082708e+00   3.1235379e+00   3.0260736e+00   2.9204335e+00   2.8112089e+00   2.7027501e+00   2.5989419e+00   2.5030408e+00   2.4175727e+00   2.3442869e+00   2.2841642e+00   2.2374852e+00   2.2039859e+00   2.1824319e+00   2.1717980e+00
   1.6615000e+03   2.3268015e+00   2.3372286e+00   2.3585866e+00   2.3922795e+00   2.4393975e+00   2.5004259e+00   2.5753050e+00   2.6632591e+00   2.7626968e+00   2.8711655e+00   2.9853613e+00   3.1012092e+00   3.2140277e+00   3.3187594e+00   3.4102968e+00   3.4838575e+00   3.5353862e+00   3.5619302e+00   3.5619302e+00   3.5353862e+00   3.4838575e+00   3.4102968e+00   3.3187594e+00   3.2140277e+00   3.1012092e+00   2.9853613e+00   2.8711655e+00   2.7626968e+00   2.6632591e+00   2.5753050e+00   2.5004259e+00   2.4393975e+00   2.3922795e+00   2.3585806e+00   2.3372286e+00   2.3268015e+00
   1.6625000e+03   2.0817418e+00   2.0888228e+00   2.1034638e+00   2.1267235e+00   2.1594894e+00   2.2025359e+00   2.2564000e+00   2.3212157e+00   2.3965492e+00   2.4812293e+00   2.5732062e+00   2.6694740e+00   2.7660812e+00   2.8582860e+00   2.9408730e+00   3.0085889e+00   3.0567454e+00   3.0817776e+00   3.0817776e+00   3.0567454e+00   3.0085889e+00   2.9408730e+00   2.8582860e+00   2.7660812e+00   2.6694740e+00   2.5732062e+00   2.4812293e+00   2.3965492e+00   2.3212157e+00   2.2564000e+00   2.2025359e+00   2.1594894e+00   2.1267235e+00   2.1034674e+00   2.0888229e+00   2.0817418e+00
   1.6635000e+03   1.4995933e+00   1.5032406e+00   1.5104434e+00   1.5211654e+00   1.5355020e+00   1.5537507e+00   1.5765846e+00   1.6048903e+00   1.6396328e+00   1.6817603e+00   1.7319653e+00   1.7903146e+00   1.8557518e+00   1.9255540e+00   1.9949673e+00   2.0573038e+00   2.1048893e+00   2.1307619e+00   2.1307619e+00   2.1048893e+00   2.0573038e+00   1.9949673e+00   1.9255540e+00   1.8557518e+00   1.7903146e+00   1.7319653e+00   1.6817603e+00   1.6396328e+00   1.6048903e+00   1.5765846e+00   1.5537507e+00   1.5355020e+00   1.5211654e+00   1.5104434e+00   1.5032406e+00   1.4995933e+00
   1.6645000e+03   1.2477640e+00   1.2507980e+00   1.2567476e+00   1.2653922e+00   1.2764405e+00   1.2898165e+00   1.3057257e+00   1.3245841e+00   1.3470567e+00   1.3741974e+00   1.4076897e+00   1.4489094e+00   1.4985124e+00   1.5557649e+00   1.6175003e+00   1.6773200e+00   1.7259243e+00   1.7534803e+00   1.7534803e+00   1.7259243e+00   1.6773200e+00   1.6175003e+00   1.5557649e+00   1.4985124e+00   1.4489094e+00   1.4076897e+00   1.3741974e+00   1.3470567e+00   1.3245841e+00   1.3057257e+00   1.2898165e+00   1.2764405e+00   1.2653922e+00   1.2567476e+00   1.2507980e+00   1.2477640e+00
   1.6655000e+03   1.2250598e+00   1.2285526e+00   1.2356264e+00   1.2464586e+00   1.2612772e+00   1.2802870e+00   1.3036266e+00   1.3314484e+00   1.3637940e+00   1.4004470e+00   1.4408295e+00   1.4838949e+00   1.5280462e+00   1.5711320e+00   1.6105441e+00   1.6434608e+00   1.6672117e+00   1.6796678e+00   1.6796678e+00   1.6672117e+00   1.6434608e+00   1.6105441e+00   1.5711320e+00   1.5280462e+00   1.4838949e+00   1.4408295e+00   1.4004470e+00   1.3637940e+00   1.3314484e+00   1.3036266e+00   1.2802870e+00   1.2612772e+00   1.2464586e+00   1.2356264e+00   1.2285526e+00   1.2250598e+00
   1.6665000e+03   1.2298773e+00   1.2376937e+00   1.2530904e+00   1.2756526e+00   1.3048353e+00   1.3400558e+00   1.3808652e+00   1.4276174e+00   1.4791218e+00   1.5337421e+00   1.5896912e+00   1.6450069e+00   1.6976237e+00   1.7454622e+00   1.7865377e+00   1.8190819e+00   1.8416391e+00   1.8531861e+00   1.8531861e+00   1.8416391e+00   1.8190819e+00   1.7865377e+00   1.7454622e+00   1.6976237e+00   1.6450069e+00   1.5896912e+00   1.5337421e+00   1.4791218e+00   1.4276174e+00   1.3808962e+00   1.3400558e+00   1.3048353e+00   1.2756526e+00   1.2530904e+00   1.2376937e+00   1.2298773e+00
   1.6675000e+03   1.3216329e+00   1.3351731e+00   1.3616303e+00   1.3999196e+00   1.4486893e+00   1.5066295e+00   1.5733317e+00   1.6472394e+00   1.7257058e+00   1.8061428e+00   1.8859363e+00   1.9625123e+00   2.0334164e+00   2.0963747e+00   2.1493648e+00   2.1906854e+00   2.2189997e+00   2.2333903e+00   2.2333903e+00   2.2189997e+00   2.1906854e+00   2.1493648e+00   2.0963747e+00   2.0334164e+00   1.9625123e+00   1.8859363e+00   1.8061428e+00   1.7257058e+00   1.6472394e+00   1.5733317e+00   1.5066359e+00   1.4486893e+00   1.3999196e+00   1.3616303e+00   1.3351731e+00   1.3216329e+00
   1.6685000e+03   1.4450300e+00   1.4669907e+00   1.5095888e+00   1.5705839e+00   1.6473338e+00   1.7378277e+00   1.8398933e+00   1.9494818e+00   2.0628370e+00   2.1763468e+00   2.2866096e+00   2.3904886e+00   2.4851424e+00   2.5680564e+00   2.6370733e+00   2.6904282e+00   2.7267628e+00   2.7451618e+00   2.7451618e+00   2.7267628e+00   2.6904282e+00   2.6370733e+00   2.5680564e+00   2.4851424e+00   2.3904886e+00   2.2866096e+00   2.1763468e+00   2.0628370e+00   1.9494818e+00   1.8398933e+00   1.7378471e+00   1.6473382e+00   1.5705839e+00   1.5095888e+00   1.4669907e+00   1.4450300e+00
   1.6695000e+03   1.6055473e+00   1.6259074e+00   1.6655104e+00   1.7224152e+00   1.7942299e+00   1.8786433e+00   1.9746685e+00   2.0793514e+00   2.1889128e+00   2.2997642e+00   2.4084291e+00   2.5116182e+00   2.6062854e+00   2.6896853e+00   2.7594309e+00   2.8135410e+00   2.8504862e+00   2.8692218e+00   2.8692218e+00   2.8504862e+00   2.8135410e+00   2.7594309e+00   2.6896853e+00   2.6062854e+00   2.5116182e+00   2.4084291e+00   2.2997642e+00   2.1889128e+00   2.0793514e+00   1.9746685e+00   1.8786632e+00   1.7942299e+00   1.7224152e+00   1.6655104e+00   1.6259074e+00   1.6055473e+00
   1.6705000e+03   1.7700349e+00   1.7865212e+00   1.8189350e+00   1.8663558e+00   1.9278004e+00   2.0032652e+00   2.0912187e+00   2.1888333e+00   2.2929979e+00   2.4003323e+00   2.5073220e+00   2.6104464e+00   2.7062953e+00   2.7916820e+00   2.8637454e+00   2.9200558e+00   2.9587007e+00   2.9783615e+00   2.9783615e+00   2.9587007e+00   2.9200558e+00   2.8637454e+00   2.7916820e+00   2.7062953e+00   2.6104464e+00   2.5073220e+00   2.4003323e+00   2.2929979e+00   2.1888333e+00   2.0912187e+00   2.0032652e+00   1.9278224e+00   1.8663558e+00   1.8189350e+00   1.7865212e+00   1.7700349e+00
   1.6715000e+03   1.8705422e+00   1.8833146e+00   1.9087881e+00   1.9470641e+00   1.9990986e+00   2.0647409e+00   2.1427775e+00   2.2313658e+00   2.3280401e+00   2.4298150e+00   2.5333148e+00   2.6349160e+00   2.7309028e+00   2.8176315e+00   2.8917003e+00   2.9501238e+00   2.9904913e+00   3.0111138e+00   3.0111138e+00   2.9904913e+00   2.9501238e+00   2.8917003e+00   2.8176315e+00   2.7309028e+00   2.6349160e+00   2.5333148e+00   2.4298150e+00   2.3280401e+00   2.2313658e+00   2.1427775e+00   2.0647409e+00   1.9990986e+00   1.9470897e+00   1.9087881e+00   1.8833146e+00   1.8705422e+00
   1.6725000e+03   1.9626692e+00   1.9729109e+00   1.9935570e+00   2.0252551e+00   2.0692757e+00   2.1257351e+00   2.1942287e+00   2.2737004e+00   2.3623994e+00   2.4578966e+00   2.5571473e+00   2.6565968e+00   2.7523339e+00   2.8402951e+00   2.9164901e+00   2.9772806e+00   3.0196384e+00   3.0413834e+00   3.0413834e+00   3.0196384e+00   2.9772806e+00   2.9164901e+00   2.8402951e+00   2.7523339e+00   2.6565968e+00   2.5571473e+00   2.4578966e+00   2.3623994e+00   2.2737004e+00   2.1942287e+00   2.1257351e+00   2.0692757e+00   2.0252748e+00   1.9935571e+00   1.9729109e+00   1.9626692e+00
   1.6735000e+03   2.1788250e+00   2.1887868e+00   2.2090068e+00   2.2405012e+00   2.2845091e+00   2.3414242e+00   2.4111550e+00   2.4929573e+00   2.5853365e+00   2.6860052e+00   2.7918963e+00   2.8992378e+00   3.0037003e+00   3.1006197e+00   3.1852887e+00   3.2533038e+00   3.3009356e+00   3.3254678e+00   3.3254678e+00   3.3009356e+00   3.2533038e+00   3.1852887e+00   3.1006197e+00   3.0037003e+00   2.8992378e+00   2.7918963e+00   2.6860052e+00   2.5853365e+00   2.4929573e+00   2.4111550e+00   2.3414242e+00   2.2845091e+00   2.2405012e+00   2.2090080e+00   2.1887868e+00   2.1788250e+00
   1.6745000e+03   2.2897287e+00   2.2994178e+00   2.3192821e+00   2.3506539e+00   2.3946215e+00   2.4517582e+00   2.5221624e+00   2.6052782e+00   2.6997737e+00   2.8034643e+00   2.9132908e+00   3.0253692e+00   3.1351325e+00   3.2375525e+00   3.3274704e+00   3.3999944e+00   3.4509348e+00   3.4772197e+00   3.4772197e+00   3.4509348e+00   3.3999944e+00   3.3274704e+00   3.2375525e+00   3.1351325e+00   3.0253692e+00   2.9132908e+00   2.8034643e+00   2.6997737e+00   2.6052782e+00   2.5221624e+00   2.4517582e+00   2.3946215e+00   2.3506539e+00   2.3192767e+00   2.2994178e+00   2.2897287e+00
   1.6755000e+03   1.6533073e+00   1.6578447e+00   1.6671534e+00   1.6817382e+00   1.7021733e+00   1.7290978e+00   1.7631586e+00   1.8048979e+00   1.8546138e+00   1.9121749e+00   1.9768055e+00   2.0468752e+00   2.1197362e+00   2.1916912e+00   2.2581690e+00   2.3141225e+00   2.3547149e+00   2.3760791e+00   2.3760791e+00   2.3547149e+00   2.3141225e+00   2.2581690e+00   2.1916912e+00   2.1197362e+00   2.0468752e+00   1.9768055e+00   1.9121749e+00   1.8546138e+00   1.8048979e+00   1.7631586e+00   1.7290978e+00   1.7021733e+00   1.6817382e+00   1.6671542e+00   1.6578447e+00   1.6533073e+00
   1.6765000e+03   1.1595527e+00   1.1623722e+00   1.1679011e+00   1.1759346e+00   1.1861806e+00   1.1982761e+00   1.2119746e+00   1.2276313e+00   1.2459058e+00   1.2677698e+00   1.2947939e+00   1.3293088e+00   1.3730112e+00   1.4264465e+00   1.4876879e+00   1.5506485e+00   1.6044584e+00   1.6360168e+00   1.6360168e+00   1.6044584e+00   1.5506485e+00   1.4876879e+00   1.4264465e+00   1.3730112e+00   1.3293088e+00   1.2947939e+00   1.2677698e+00   1.2459058e+00   1.2276313e+00   1.2119746e+00   1.1982761e+00   1.1861806e+00   1.1759346e+00   1.1679011e+00   1.1623722e+00   1.1595527e+00
   1.6775000e+03   1.2790729e+00   1.2822968e+00   1.2888433e+00   1.2988648e+00   1.3125445e+00   1.3300902e+00   1.3517013e+00   1.3775355e+00   1.4076804e+00   1.4422108e+00   1.4811619e+00   1.5239627e+00   1.5693282e+00   1.6151374e+00   1.6584416e+00   1.6956642e+00   1.7231271e+00   1.7377440e+00   1.7377440e+00   1.7231271e+00   1.6956642e+00   1.6584416e+00   1.6151374e+00   1.5693282e+00   1.5239627e+00   1.4811619e+00   1.4422108e+00   1.4076804e+00   1.3775355e+00   1.3517013e+00   1.3300902e+00   1.3125445e+00   1.2988648e+00   1.2888433e+00   1.2822968e+00   1.2790729e+00
   1.6785000e+03   1.3138029e+00   1.3216947e+00   1.3372784e+00   1.3602136e+00   1.3900593e+00   1.4263856e+00   1.4690707e+00   1.5184068e+00   1.5728571e+00   1.6308519e+00   1.6905240e+00   1.7497757e+00   1.8063609e+00   1.8579905e+00   1.9024577e+00   1.9377715e+00   1.9622962e+00   1.9748621e+00   1.9748621e+00   1.9622962e+00   1.9377715e+00   1.9024577e+00   1.8579905e+00   1.8063609e+00   1.7497757e+00   1.6905240e+00   1.6308519e+00   1.5728571e+00   1.5184068e+00   1.4690982e+00   1.4263856e+00   1.3900593e+00   1.3602136e+00   1.3372784e+00   1.3216947e+00   1.3138029e+00
   1.6795000e+03   1.5465187e+00   1.5613321e+00   1.5903783e+00   1.6326911e+00   1.6871250e+00   1.7529783e+00   1.8298585e+00   1.9150522e+00   2.0058291e+00   2.0992367e+00   2.1922247e+00   2.2817496e+00   2.3648749e+00   2.4388624e+00   2.5012624e+00   2.5499931e+00   2.5834245e+00   2.6004267e+00   2.6004267e+00   2.5834245e+00   2.5499931e+00   2.5012624e+00   2.4388624e+00   2.3648749e+00   2.2817496e+00   2.1922247e+00   2.0992367e+00   2.0058291e+00   1.9150522e+00   1.8298585e+00   1.7530197e+00   1.6871261e+00   1.6326911e+00   1.5903783e+00   1.5613321e+00   1.5465187e+00
   1.6805000e+03   1.7636352e+00   1.7856893e+00   1.8287001e+00   1.8908229e+00   1.9698958e+00   2.0646190e+00   2.1728092e+00   2.2904468e+00   2.4135354e+00   2.5380754e+00   2.6601731e+00   2.7761288e+00   2.8825174e+00   2.9762523e+00   3.0546429e+00   3.1154660e+00   3.1569936e+00   3.1780552e+00   3.1780552e+00   3.1569936e+00   3.1154660e+00   3.0546429e+00   2.9762523e+00   2.8825174e+00   2.7761288e+00   2.6601731e+00   2.5380754e+00   2.4135354e+00   2.2904468e+00   2.1728092e+00   2.0646190e+00   1.9699042e+00   1.8908229e+00   1.8287001e+00   1.7856893e+00   1.7636352e+00
   1.6815000e+03   1.9036219e+00   1.9193079e+00   1.9505585e+00   1.9975950e+00   2.0611983e+00   2.1402326e+00   2.2327950e+00   2.3362589e+00   2.4474278e+00   2.5627098e+00   2.6782854e+00   2.7902578e+00   2.8947973e+00   2.9882852e+00   3.0674357e+00   3.1294391e+00   3.1720688e+00   3.1937769e+00   3.1937769e+00   3.1720688e+00   3.1294391e+00   3.0674357e+00   2.9882852e+00   2.8947973e+00   2.7902578e+00   2.6782854e+00   2.5627098e+00   2.4474278e+00   2.3362589e+00   2.2327950e+00   2.1402326e+00   2.0611983e+00   1.9976182e+00   1.9505588e+00   1.9193079e+00   1.9036219e+00
   1.6825000e+03   2.1065519e+00   2.1186221e+00   2.1430058e+00   2.1807472e+00   2.2329218e+00   2.2994392e+00   2.3795440e+00   2.4717156e+00   2.5736721e+00   2.6824377e+00   2.7944526e+00   2.9057135e+00   3.0119557e+00   3.1088575e+00   3.1922764e+00   3.2584955e+00   3.3044637e+00   3.3280112e+00   3.3280112e+00   3.3044637e+00   3.2584955e+00   3.1922764e+00   3.1088575e+00   3.0119557e+00   2.9057135e+00   2.7944526e+00   2.6824377e+00   2.5736721e+00   2.4717156e+00   2.3795440e+00   2.2994392e+00   2.2329218e+00   2.1807472e+00   2.1430090e+00   2.1186221e+00   2.1065519e+00
   1.6835000e+03   2.2599819e+00   2.2706514e+00   2.2924747e+00   2.3268375e+00   2.3747861e+00   2.4366928e+00   2.5123504e+00   2.6008159e+00   2.7003385e+00   2.8083405e+00   2.9214556e+00   3.0356295e+00   3.1462885e+00   3.2485737e+00   3.3376393e+00   3.4089967e+00   3.4588697e+00   3.4845252e+00   3.4845252e+00   3.4588697e+00   3.4089967e+00   3.3376393e+00   3.2485737e+00   3.1462885e+00   3.0356295e+00   2.9214556e+00   2.8083405e+00   2.7003385e+00   2.6008159e+00   2.5123504e+00   2.4366928e+00   2.3747861e+00   2.3268375e+00   2.2924669e+00   2.2706514e+00   2.2599818e+00
   1.6845000e+03   1.2989936e+00   1.3022795e+00   1.3089603e+00   1.3192691e+00   1.3335710e+00   1.3523338e+00   1.3761008e+00   1.4054167e+00   1.4407315e+00   1.4822510e+00   1.5297422e+00   1.5823093e+00   1.6381757e+00   1.6945547e+00   1.7477040e+00   1.7932253e+00   1.8266972e+00   1.8444643e+00   1.8444643e+00   1.8266972e+00   1.7932253e+00   1.7477040e+00   1.6945547e+00   1.6381757e+00   1.5823093e+00   1.5297422e+00   1.4822510e+00   1.4407315e+00   1.4054167e+00   1.3761008e+00   1.3523338e+00   1.3335710e+00   1.3192691e+00   1.3089603e+00   1.3022795e+00   1.2989936e+00
   1.6855000e+03   1.1894307e+00   1.1923229e+00   1.1979942e+00   1.2062348e+00   1.2167447e+00   1.2291832e+00   1.2435731e+00   1.2603153e+00   1.2800230e+00   1.3035540e+00   1.3321364e+00   1.3677529e+00   1.4119368e+00   1.4647717e+00   1.5239455e+00   1.5834320e+00   1.6333123e+00   1.6622016e+00   1.6622016e+00   1.6333123e+00   1.5834320e+00   1.5239455e+00   1.4647717e+00   1.4119368e+00   1.3677529e+00   1.3321364e+00   1.3035540e+00   1.2800230e+00   1.2603153e+00   1.2435731e+00   1.2291832e+00   1.2167447e+00   1.2062348e+00   1.1979942e+00   1.1923229e+00   1.1894307e+00
   1.6865000e+03   1.3517956e+00   1.3564758e+00   1.3658699e+00   1.3800542e+00   1.3991312e+00   1.4232139e+00   1.4524622e+00   1.4869435e+00   1.5262851e+00   1.5698371e+00   1.6165660e+00   1.6650011e+00   1.7132439e+00   1.7590253e+00   1.7998512e+00   1.8332260e+00   1.8569095e+00   1.8692092e+00   1.8692092e+00   1.8569095e+00   1.8332260e+00   1.7998512e+00   1.7590253e+00   1.7132439e+00   1.6650011e+00   1.6165660e+00   1.5698371e+00   1.5262851e+00   1.4869435e+00   1.4524657e+00   1.4232142e+00   1.3991312e+00   1.3800542e+00   1.3658699e+00   1.3564758e+00   1.3517956e+00
   1.6875000e+03   1.6133398e+00   1.6279207e+00   1.6564319e+00   1.6977376e+00   1.7503979e+00   1.8128627e+00   1.8840367e+00   1.9638375e+00   2.0494928e+00   2.1380993e+00   2.2267182e+00   2.3123963e+00   2.3922459e+00   2.4635470e+00   2.5238427e+00   2.5710324e+00   2.6034546e+00   2.6199594e+00   2.6199594e+00   2.6034546e+00   2.5710324e+00   2.5238427e+00   2.4635470e+00   2.3922459e+00   2.3123963e+00   2.2267182e+00   2.1380993e+00   2.0494928e+00   1.9638375e+00   1.8840169e+00   1.8128627e+00   1.7503979e+00   1.6977376e+00   1.6564319e+00   1.6279207e+00   1.6133398e+00
   1.6885000e+03   1.8518870e+00   1.8744623e+00   1.9184497e+00   1.9818492e+00   2.0622327e+00   2.1574980e+00   2.2666054e+00   2.3856228e+00   2.5104344e+00   2.6369642e+00   2.7612248e+00   2.8794140e+00   2.9879943e+00   3.0837651e+00   3.1639326e+00   3.2261759e+00   3.2686968e+00   3.2902676e+00   3.2902676e+00   3.2686968e+00   3.2261759e+00   3.1639326e+00   3.0837651e+00   2.9879943e+00   2.8794140e+00   2.7612248e+00   2.6369642e+00   2.5104344e+00   2.3856228e+00   2.2666054e+00   2.1574941e+00   2.0622327e+00   1.9818492e+00   1.9184497e+00   1.8744623e+00   1.8518870e+00
   1.6895000e+03   2.0561352e+00   2.0742796e+00   2.1099127e+00   2.1619112e+00   2.2289348e+00   2.3100492e+00   2.4052211e+00   2.5114410e+00   2.6253187e+00   2.7431778e+00   2.8611380e+00   2.9752636e+00   3.0816928e+00   3.1767785e+00   3.2572219e+00   3.3201994e+00   3.3634840e+00   3.3855184e+00   3.3855184e+00   3.3634840e+00   3.3201994e+00   3.2572219e+00   3.1767785e+00   3.0816928e+00   2.9752636e+00   2.8611380e+00   2.7431778e+00   2.6253187e+00   2.5114410e+00   2.4052211e+00   2.3100299e+00   2.2289348e+00   2.1619112e+00   2.1099127e+00   2.0742795e+00   2.0561352e+00
   1.6905000e+03   2.2419721e+00   2.2563304e+00   2.2847533e+00   2.3267877e+00   2.3819682e+00   2.4504031e+00   2.5326876e+00   2.6266810e+00   2.7299416e+00   2.8394088e+00   2.9515128e+00   3.0623098e+00   3.1676484e+00   3.2633698e+00   3.3455196e+00   3.4105669e+00   3.4556462e+00   3.4787112e+00   3.4787112e+00   3.4556462e+00   3.4105669e+00   3.3455196e+00   3.2633698e+00   3.1676484e+00   3.0623098e+00   2.9515128e+00   2.8394088e+00   2.7299416e+00   2.6266810e+00   2.5326876e+00   2.4504519e+00   2.3819690e+00   2.3267877e+00   2.2847533e+00   2.2563304e+00   2.2419721e+00
   1.6915000e+03   1.0443244e+00   1.0470239e+00   1.0525082e+00   1.0609260e+00   1.0724503e+00   1.0872931e+00   1.1057473e+00   1.1281821e+00   1.1548965e+00   1.1860191e+00   1.2213738e+00   1.2603137e+00   1.3015600e+00   1.3430992e+00   1.3822119e+00   1.4156944e+00   1.4403048e+00   1.4533752e+00   1.4533752e+00   1.4403048e+00   1.4156944e+00   1.3822119e+00   1.3430992e+00   1.3015600e+00   1.2603137e+00   1.2213738e+00   1.1860191e+00   1.1548965e+00   1.1281821e+00   1.1057473e+00   1.0872931e+00   1.0724503e+00   1.0609260e+00   1.0525082e+00   1.0470239e+00   1.0443244e+00
   1.6925000e+03   1.3331299e+00   1.3363714e+00   1.3427280e+00   1.3519687e+00   1.3639185e+00   1.3786431e+00   1.3963836e+00   1.4175667e+00   1.4427970e+00   1.4729064e+00   1.5092210e+00   1.5530142e+00   1.6045508e+00   1.6626371e+00   1.7237896e+00   1.7817372e+00   1.8279700e+00   1.8538538e+00   1.8538538e+00   1.8279700e+00   1.7817372e+00   1.7237896e+00   1.6626371e+00   1.6045508e+00   1.5530142e+00   1.5092210e+00   1.4729064e+00   1.4427970e+00   1.4175667e+00   1.3963836e+00   1.3786431e+00   1.3639185e+00   1.3519687e+00   1.3427280e+00   1.3363714e+00   1.3331299e+00
   1.6935000e+03   1.4557874e+00   1.4617714e+00   1.4739257e+00   1.4928222e+00   1.5193110e+00   1.5537565e+00   1.5962732e+00   1.6466070e+00   1.7040386e+00   1.7673230e+00   1.8346558e+00   1.9036890e+00   1.9716008e+00   2.0352377e+00   2.0913163e+00   2.1366843e+00   2.1686243e+00   2.1851279e+00   2.1851279e+00   2.1686243e+00   2.1366843e+00   2.0913163e+00   2.0352377e+00   1.9716008e+00   1.9036890e+00   1.8346558e+00   1.7673230e+00   1.7040386e+00   1.6466070e+00   1.5962732e+00   1.5537565e+00   1.5193110e+00   1.4928248e+00   1.4739262e+00   1.4617714e+00   1.4557874e+00
   1.6945000e+03   1.8068477e+00   1.8221393e+00   1.8529458e+00   1.9002378e+00   1.9639894e+00   2.0429981e+00   2.1352491e+00   2.2380210e+00   2.3480681e+00   2.4618043e+00   2.5754669e+00   2.6852621e+00   2.7875024e+00   2.8787234e+00   2.9558096e+00   3.0161044e+00   3.0575135e+00   3.0785887e+00   3.0785887e+00   3.0575135e+00   3.0161044e+00   2.9558096e+00   2.8787234e+00   2.7875024e+00   2.6852621e+00   2.5754669e+00   2.4618043e+00   2.3480681e+00   2.2380210e+00   2.1352491e+00   2.0429981e+00   1.9639894e+00   1.9002378e+00   1.8529335e+00   1.8221393e+00   1.8068477e+00
   1.6955000e+03   2.0048405e+00   2.0224766e+00   2.0582455e+00   2.1133219e+00   2.1873004e+00   2.2786963e+00   2.3850472e+00   2.5031125e+00   2.6291015e+00   2.7588876e+00   2.8881951e+00   3.0127617e+00   3.1284720e+00   3.2314937e+00   3.3184037e+00   3.3862880e+00   3.4328648e+00   3.4565527e+00   3.4565527e+00   3.4328648e+00   3.3862880e+00   3.3184037e+00   3.2314937e+00   3.1284720e+00   3.0127617e+00   2.8881951e+00   2.7588876e+00   2.6291015e+00   2.5031126e+00   2.3850472e+00   2.2786963e+00   2.1873004e+00   2.1133219e+00   2.0582566e+00   2.0224770e+00   2.0048405e+00
   1.6965000e+03   2.2589392e+00   2.2726555e+00   2.3008051e+00   2.3450059e+00   2.4058118e+00   2.4829906e+00   2.5754312e+00   2.6811345e+00   2.7972795e+00   2.9203374e+00   3.0462205e+00   3.1704606e+00   3.2883971e+00   3.3953997e+00   3.4871065e+00   3.5596402e+00   3.6098617e+00   3.6355434e+00   3.6355434e+00   3.6098617e+00   3.5596402e+00   3.4871065e+00   3.3953997e+00   3.2883971e+00   3.1704606e+00   3.0462205e+00   2.9203374e+00   2.7972795e+00   2.6811345e+00   2.5754312e+00   2.4829906e+00   2.4058118e+00   2.3450059e+00   2.3008146e+00   2.2726558e+00   2.2589392e+00
   1.6975000e+03   1.6477968e+00   1.6537744e+00   1.6660401e+00   1.6854174e+00   1.7126805e+00   1.7483774e+00   1.7928398e+00   1.8460431e+00   1.9074824e+00   1.9760597e+00   2.0499995e+00   2.1268140e+00   2.2033460e+00   2.2759033e+00   2.3405020e+00   2.3932103e+00   2.4305531e+00   2.4499247e+00   2.4499247e+00   2.4305531e+00   2.3932103e+00   2.3405020e+00   2.2759033e+00   2.2033460e+00   2.1268140e+00   2.0499995e+00   1.9760597e+00   1.9074824e+00   1.8460431e+00   1.7928398e+00   1.7483774e+00   1.7126805e+00   1.6854174e+00   1.6660358e+00   1.6537744e+00   1.6477968e+00
   1.6985000e+03   1.1481706e+00   1.1509624e+00   1.1564371e+00   1.1644166e+00   1.1748325e+00   1.1877773e+00   1.2034738e+00   1.2222684e+00   1.2446090e+00   1.2710256e+00   1.3022183e+00   1.3391510e+00   1.3819192e+00   1.4293325e+00   1.4784498e+00   1.5243174e+00   1.5604714e+00   1.5805668e+00   1.5805668e+00   1.5604714e+00   1.5243174e+00   1.4784498e+00   1.4293325e+00   1.3819192e+00   1.3391510e+00   1.3022183e+00   1.2710256e+00   1.2446090e+00   1.2222684e+00   1.2034738e+00   1.1877773e+00   1.1748325e+00   1.1644166e+00   1.1564371e+00   1.1509624e+00   1.1481706e+00
   1.6995000e+03   1.2634579e+00   1.2669243e+00   1.2739759e+00   1.2848497e+00   1.2997772e+00   1.3189029e+00   1.3422591e+00   1.3697118e+00   1.4009109e+00   1.4352760e+00   1.4721063e+00   1.5106144e+00   1.5494609e+00   1.5868625e+00   1.6207003e+00   1.6487226e+00   1.6688141e+00   1.6793167e+00   1.6793167e+00   1.6688141e+00   1.6487226e+00   1.6207003e+00   1.5868625e+00   1.5494609e+00   1.5106144e+00   1.4721063e+00   1.4352760e+00   1.4009109e+00   1.3697118e+00   1.3422591e+00   1.3189029e+00   1.2997772e+00   1.2848497e+00   1.2739759e+00   1.2669243e+00   1.2634579e+00
   1.7005000e+03   1.3067335e+00   1.3149597e+00   1.3311703e+00   1.3549477e+00   1.3857438e+00   1.4229817e+00   1.4662794e+00   1.5159917e+00   1.5707673e+00   1.6288993e+00   1.6884914e+00   1.7474541e+00   1.8035786e+00   1.8546379e+00   1.8985044e+00   1.9332711e+00   1.9573792e+00   1.9697207e+00   1.9697207e+00   1.9573792e+00   1.9332711e+00   1.8985044e+00   1.8546379e+00   1.8035786e+00   1.7474541e+00   1.6884914e+00   1.6288993e+00   1.5707673e+00   1.5159917e+00   1.4662698e+00   1.4229817e+00   1.3857438e+00   1.3549477e+00   1.3311703e+00   1.3149597e+00   1.3067335e+00
   1.7015000e+03   1.5438199e+00   1.5597594e+00   1.5908942e+00   1.6359334e+00   1.6932618e+00   1.7613093e+00   1.8395272e+00   1.9261771e+00   2.0181289e+00   2.1123465e+00   2.2057706e+00   2.2953934e+00   2.3783491e+00   2.4519865e+00   2.5139509e+00   2.5622591e+00   2.5953575e+00   2.6121784e+00   2.6121784e+00   2.5953575e+00   2.5622591e+00   2.5139509e+00   2.4519865e+00   2.3783491e+00   2.2953934e+00   2.2057706e+00   2.1123465e+00   2.0181289e+00   1.9261771e+00   1.8395272e+00   1.7613125e+00   1.6932618e+00   1.6359334e+00   1.5908942e+00   1.5597594e+00   1.5438199e+00
   1.7025000e+03   1.7867008e+00   1.8111563e+00   1.8587375e+00   1.9271900e+00   2.0138693e+00   2.1169694e+00   2.2340164e+00   2.3605299e+00   2.4921820e+00   2.6247238e+00   2.7540905e+00   2.8764722e+00   2.9883815e+00   3.0867017e+00   3.1687384e+00   3.2322775e+00   3.2756038e+00   3.2975611e+00   3.2975611e+00   3.2756038e+00   3.2322775e+00   3.1687384e+00   3.0867017e+00   2.9883815e+00   2.8764722e+00   2.7540905e+00   2.6247238e+00   2.4921820e+00   2.3605299e+00   2.2340164e+00   2.1169725e+00   2.0138768e+00   1.9271900e+00   1.8587375e+00   1.8111563e+00   1.7867008e+00
   1.7035000e+03   1.9651976e+00   1.9840861e+00   2.0210861e+00   2.0748790e+00   2.1438562e+00   2.2267133e+00   2.3232469e+00   2.4303668e+00   2.5445211e+00   2.6619898e+00   2.7789344e+00   2.8915273e+00   2.9960773e+00   3.0891372e+00   3.1676221e+00   3.2289199e+00   3.2709713e+00   3.2923584e+00   3.2923584e+00   3.2709713e+00   3.2289199e+00   3.1676221e+00   3.0891372e+00   2.9960773e+00   2.8915273e+00   2.7789344e+00   2.6619898e+00   2.5445211e+00   2.4303668e+00   2.3232469e+00   2.2267085e+00   2.1438562e+00   2.0748790e+00   2.0210861e+00   1.9840861e+00   1.9651976e+00
   1.7045000e+03   2.2520825e+00   2.2676325e+00   2.2983427e+00   2.3435855e+00   2.4026474e+00   2.4752877e+00   2.5620768e+00   2.6607269e+00   2.7684712e+00   2.8820239e+00   2.9976494e+00   3.1113162e+00   3.2188553e+00   3.3161515e+00   3.3993444e+00   3.4650237e+00   3.5104439e+00   3.5336522e+00   3.5336522e+00   3.5104439e+00   3.4650237e+00   3.3993444e+00   3.3161515e+00   3.2188553e+00   3.1113162e+00   2.9976494e+00   2.8820239e+00   2.7684712e+00   2.6607269e+00   2.5620768e+00   2.4752826e+00   2.4026474e+00   2.3435855e+00   2.2983427e+00   2.2676325e+00   2.2520825e+00
   1.7055000e+03   2.4851269e+00   2.4990195e+00   2.5266963e+00   2.5680967e+00   2.6234617e+00   2.6940909e+00   2.7794448e+00   2.8779707e+00   2.9874026e+00   3.1046963e+00   3.2261054e+00   3.3473154e+00   3.4636275e+00   3.5701923e+00   3.6622888e+00   3.7356287e+00   3.7866615e+00   3.8128444e+00   3.8128444e+00   3.7866615e+00   3.7356287e+00   3.6622888e+00   3.5701923e+00   3.4636275e+00   3.3473154e+00   3.2261054e+00   3.1046963e+00   2.9874026e+00   2.8779707e+00   2.7794448e+00   2.6940909e+00   2.6234571e+00   2.5680967e+00   2.5266963e+00   2.4990195e+00   2.4851269e+00
   1.7065000e+03   1.8440884e+00   1.8501227e+00   1.8623601e+00   1.8812149e+00   1.9074853e+00   1.9418440e+00   1.9847370e+00   2.0363800e+00   2.0965887e+00   2.1646143e+00   2.2389944e+00   2.3174402e+00   2.3967999e+00   2.4731513e+00   2.5420380e+00   2.5988755e+00   2.6394886e+00   2.6606666e+00   2.6606666e+00   2.6394886e+00   2.5988755e+00   2.5420380e+00   2.4731513e+00   2.3967999e+00   2.3174402e+00   2.2389944e+00   2.1646143e+00   2.0965887e+00   2.0363800e+00   1.9847370e+00   1.9418440e+00   1.9074853e+00   1.8812145e+00   1.8623601e+00   1.8501227e+00   1.8440884e+00
   1.7075000e+03   1.2463413e+00   1.2493718e+00   1.2553145e+00   1.2639493e+00   1.2749622e+00   1.2880286e+00   1.3032542e+00   1.3210621e+00   1.3420613e+00   1.3670325e+00   1.3969006e+00   1.4328681e+00   1.4766495e+00   1.5284253e+00   1.5857942e+00   1.6429067e+00   1.6904167e+00   1.7177757e+00   1.7177757e+00   1.6904167e+00   1.6429067e+00   1.5857942e+00   1.5284253e+00   1.4766495e+00   1.4328681e+00   1.3969006e+00   1.3670325e+00   1.3420613e+00   1.3210621e+00   1.3032542e+00   1.2880286e+00   1.2749622e+00   1.2639493e+00   1.2553145e+00   1.2493718e+00   1.2463413e+00
   1.7085000e+03   1.3715445e+00   1.3748795e+00   1.3814216e+00   1.3910168e+00   1.4036486e+00   1.4194439e+00   1.4386895e+00   1.4618538e+00   1.4896417e+00   1.5232210e+00   1.5637260e+00   1.6117649e+00   1.6670764e+00   1.7278800e+00   1.7902501e+00   1.8479151e+00   1.8929921e+00   1.9178916e+00   1.9178916e+00   1.8929921e+00   1.8479151e+00   1.7902501e+00   1.7278800e+00   1.6670764e+00   1.6117649e+00   1.5637260e+00   1.5232210e+00   1.4896417e+00   1.4618538e+00   1.4386895e+00   1.4194439e+00   1.4036486e+00   1.3910168e+00   1.3814216e+00   1.3748795e+00   1.3715445e+00
   1.7095000e+03   1.3546910e+00   1.3598015e+00   1.3702585e+00   1.3867394e+00   1.4099048e+00   1.4401770e+00   1.4777796e+00   1.5226221e+00   1.5742053e+00   1.6315366e+00   1.6930765e+00   1.7567237e+00   1.8198628e+00   1.8794824e+00   1.9323744e+00   1.9754054e+00   2.0058231e+00   2.0215816e+00   2.0215816e+00   2.0058231e+00   1.9754054e+00   1.9323744e+00   1.8794824e+00   1.8198628e+00   1.7567237e+00   1.6930765e+00   1.6315366e+00   1.5742053e+00   1.5226221e+00   1.4777796e+00   1.4401770e+00   1.4099048e+00   1.3867394e+00   1.3702598e+00   1.3598015e+00   1.3546910e+00
   1.7105000e+03   1.5843070e+00   1.5943780e+00   1.6148358e+00   1.6466947e+00   1.6904415e+00   1.7457978e+00   1.8118904e+00   1.8872252e+00   1.9697425e+00   2.0569078e+00   2.1458214e+00   2.2333422e+00   2.3162264e+00   2.3912715e+00   2.4554729e+00   2.5061822e+00   2.5412553e+00   2.5591825e+00   2.5591825e+00   2.5412553e+00   2.5061822e+00   2.4554729e+00   2.3912715e+00   2.3162264e+00   2.2333422e+00   2.1458214e+00   2.0569078e+00   1.9697425e+00   1.8872252e+00   1.8118904e+00   1.7457978e+00   1.6904415e+00   1.6466947e+00   1.6148285e+00   1.5943780e+00   1.5843070e+00
   1.7115000e+03   1.7726605e+00   1.7875790e+00   1.8178826e+00   1.8646614e+00   1.9276809e+00   2.0057901e+00   2.0969862e+00   2.1985664e+00   2.3073138e+00   2.4196784e+00   2.5319406e+00   2.6403587e+00   2.7412917e+00   2.8313275e+00   2.9074024e+00   2.9668971e+00   3.0077542e+00   3.0285442e+00   3.0285442e+00   3.0077542e+00   2.9668971e+00   2.9074024e+00   2.8313275e+00   2.7412917e+00   2.6403587e+00   2.5319406e+00   2.4196784e+00   2.3073138e+00   2.1985664e+00   2.0969862e+00   2.0057901e+00   1.9276809e+00   1.8646614e+00   1.8178921e+00   1.7875793e+00   1.7726605e+00
   1.7125000e+03   1.9033085e+00   1.9166091e+00   1.9437920e+00   1.9861808e+00   2.0439865e+00   2.1166158e+00   2.2026450e+00   2.2998808e+00   2.4054797e+00   2.5160931e+00   2.6280230e+00   2.7373838e+00   2.8402539e+00   2.9328438e+00   3.0116649e+00   3.0736729e+00   3.1164390e+00   3.1382565e+00   3.1382565e+00   3.1164390e+00   3.0736729e+00   3.0116649e+00   2.9328438e+00   2.8402539e+00   2.7373838e+00   2.6280230e+00   2.5160931e+00   2.4054797e+00   2.2998808e+00   2.2026450e+00   2.1166158e+00   2.0439865e+00   1.9861808e+00   1.9438009e+00   1.9166094e+00   1.9033085e+00
   1.7135000e+03   2.1064812e+00   2.1179904e+00   2.1413144e+00   2.1776119e+00   2.2279062e+00   2.2922283e+00   2.3699690e+00   2.4597648e+00   2.5594887e+00   2.6662974e+00   2.7767219e+00   2.8868055e+00   2.9922749e+00   3.0887608e+00   3.1720353e+00   3.2382738e+00   3.2843236e+00   3.3079361e+00   3.3079361e+00   3.2843236e+00   3.2382738e+00   3.1720353e+00   3.0887608e+00   2.9922749e+00   2.8868055e+00   2.7767219e+00   2.6662974e+00   2.5594887e+00   2.4597648e+00   2.3699690e+00   2.2922283e+00   2.2279062e+00   2.1776119e+00   2.1413242e+00   2.1179904e+00   2.1064812e+00
   1.7145000e+03   2.3102367e+00   2.3245159e+00   2.3526684e+00   2.3940039e+00   2.4475878e+00   2.5124645e+00   2.5880205e+00   2.6748850e+00   2.7707073e+00   2.8725355e+00   2.9770583e+00   3.0806100e+00   3.1792948e+00   3.2691686e+00   3.3464529e+00   3.4077503e+00   3.4502786e+00   3.4720578e+00   3.4720578e+00   3.4502786e+00   3.4077503e+00   3.3464529e+00   3.2691686e+00   3.1792948e+00   3.0806100e+00   2.9770583e+00   2.8725355e+00   2.7707073e+00   2.6748850e+00   2.5880143e+00   2.5124645e+00   2.4475878e+00   2.3940039e+00   2.3526684e+00   2.3245159e+00   2.3102367e+00
   1.7155000e+03   1.9739029e+00   1.9829265e+00   2.0008719e+00   2.0275698e+00   2.0628051e+00   2.1063703e+00   2.1583164e+00   2.2190735e+00   2.2873581e+00   2.3615070e+00   2.4393515e+00   2.5182141e+00   2.5949849e+00   2.6662775e+00   2.7286293e+00   2.7787771e+00   2.8139279e+00   2.8320436e+00   2.8320436e+00   2.8139279e+00   2.7787771e+00   2.7286293e+00   2.6662775e+00   2.5949849e+00   2.5182141e+00   2.4393515e+00   2.3615070e+00   2.2873581e+00   2.2190735e+00   2.1583049e+00   2.1063703e+00   2.0628051e+00   2.0275698e+00   2.0008719e+00   1.9829265e+00   1.9739029e+00
   1.7165000e+03   1.5849892e+00   1.5891425e+00   1.5975888e+00   1.6105818e+00   1.6283712e+00   1.6512034e+00   1.6792970e+00   1.7128162e+00   1.7519313e+00   1.7967726e+00   1.8469705e+00   1.9015169e+00   1.9585885e+00   2.0154420e+00   2.0684739e+00   2.1135229e+00   2.1464551e+00   2.1638757e+00   2.1638757e+00   2.1464551e+00   2.1135229e+00   2.0684739e+00   2.0154420e+00   1.9585885e+00   1.9015169e+00   1.8469705e+00   1.7967726e+00   1.7519313e+00   1.7128162e+00   1.6792970e+00   1.6512034e+00   1.6283712e+00   1.6105818e+00   1.5975888e+00   1.5891425e+00   1.5849892e+00
   1.7175000e+03   1.6077691e+00   1.6121028e+00   1.6209071e+00   1.6344554e+00   1.6530261e+00   1.6768461e+00   1.7060786e+00   1.7407966e+00   1.7810121e+00   1.8266947e+00   1.8773171e+00   1.9317249e+00   1.9880194e+00   2.0434877e+00   2.0947113e+00   2.1378549e+00   2.1691848e+00   2.1856890e+00   2.1856890e+00   2.1691848e+00   2.1378549e+00   2.0947113e+00   2.0434877e+00   1.9880194e+00   1.9317249e+00   1.8773171e+00   1.8266947e+00   1.7810121e+00   1.7407966e+00   1.7060786e+00   1.6768461e+00   1.6530261e+00   1.6344554e+00   1.6209071e+00   1.6121028e+00   1.6077691e+00
   1.7185000e+03   2.0108257e+00   2.0194251e+00   2.0366387e+00   2.0625741e+00   2.0974753e+00   2.1421448e+00   2.1970468e+00   2.2616574e+00   2.3350034e+00   2.4154883e+00   2.5008430e+00   2.5881298e+00   2.6738348e+00   2.7540263e+00   2.8246092e+00   2.8816737e+00   2.9218211e+00   2.9425618e+00   2.9425618e+00   2.9218211e+00   2.8816737e+00   2.8246092e+00   2.7540263e+00   2.6738348e+00   2.5881298e+00   2.5008430e+00   2.4154883e+00   2.3350034e+00   2.2616574e+00   2.1970468e+00   2.1421448e+00   2.0974764e+00   2.0625741e+00   2.0366387e+00   2.0194251e+00   2.0108257e+00
   1.7195000e+03   2.3386371e+00   2.3526127e+00   2.3805774e+00   2.4228067e+00   2.4806049e+00   2.5541902e+00   2.6425668e+00   2.7439941e+00   2.8559267e+00   2.9750838e+00   3.0975698e+00   3.2190270e+00   3.3348352e+00   3.4403275e+00   3.5310464e+00   3.6030009e+00   3.6529166e+00   3.6784804e+00   3.6784804e+00   3.6529166e+00   3.6030009e+00   3.5310464e+00   3.4403275e+00   3.3348352e+00   3.2190270e+00   3.0975698e+00   2.9750838e+00   2.8559267e+00   2.7439941e+00   2.6425668e+00   2.5541902e+00   2.4806049e+00   2.4228326e+00   2.3805774e+00   2.3526127e+00   2.3386371e+00
   1.7205000e+03   2.8894105e+00   2.9060868e+00   2.9396230e+00   2.9909165e+00   3.0617912e+00   3.1520993e+00   3.2608183e+00   3.3858960e+00   3.5242522e+00   3.6718632e+00   3.8239092e+00   3.9749639e+00   4.1192340e+00   4.2508517e+00   4.3641749e+00   4.4541462e+00   4.5166116e+00   4.5486090e+00   4.5486090e+00   4.5166116e+00   4.4541462e+00   4.3641749e+00   4.2508517e+00   4.1192340e+00   3.9749639e+00   3.8239092e+00   3.6718632e+00   3.5242522e+00   3.3858960e+00   3.2608183e+00   3.1520993e+00   3.0617912e+00   2.9909409e+00   2.9396233e+00   2.9060868e+00   2.8894105e+00
   1.7215000e+03   3.0442137e+00   3.0590950e+00   3.0893312e+00   3.1365770e+00   3.2024010e+00   3.2871938e+00   3.3905575e+00   3.5110967e+00   3.6463301e+00   3.7926840e+00   3.9455562e+00   4.0994668e+00   4.2482844e+00   4.3855512e+00   4.5048637e+00   4.6003117e+00   4.6669483e+00   4.7012052e+00   4.7012052e+00   4.6669483e+00   4.6003117e+00   4.5048637e+00   4.3855512e+00   4.2482844e+00   4.0994668e+00   3.9455562e+00   3.7926840e+00   3.6463301e+00   3.5110967e+00   3.3905575e+00   3.2871938e+00   3.2024010e+00   3.1365770e+00   3.0893439e+00   3.0590950e+00   3.0442137e+00
   1.7225000e+03   3.0635818e+00   3.0741417e+00   3.0958192e+00   3.1300550e+00   3.1782481e+00   3.2414746e+00   3.3204847e+00   3.4154448e+00   3.5256902e+00   3.6494845e+00   3.7838183e+00   3.9242931e+00   4.0651543e+00   4.1995069e+00   4.3197659e+00   4.4183279e+00   4.4883912e+00   4.5248122e+00   4.5248122e+00   4.4883912e+00   4.4183279e+00   4.3197659e+00   4.1995069e+00   4.0651543e+00   3.9242931e+00   3.7838183e+00   3.6494845e+00   3.5256902e+00   3.4154448e+00   3.3204847e+00   3.2414746e+00   3.1782481e+00   3.1300550e+00   3.0958122e+00   3.0741417e+00   3.0635818e+00
   1.7235000e+03   2.9736708e+00   2.9817838e+00   2.9984206e+00   3.0244674e+00   3.0609458e+00   3.1090018e+00   3.1698057e+00   3.2443512e+00   3.3332068e+00   3.4361804e+00   3.5519285e+00   3.6775698e+00   3.8083803e+00   3.9377235e+00   4.0573573e+00   4.1581499e+00   4.2313262e+00   4.2698579e+00   4.2698579e+00   4.2313262e+00   4.1581499e+00   4.0573573e+00   3.9377235e+00   3.8083803e+00   3.6775698e+00   3.5519285e+00   3.4361804e+00   3.3332068e+00   3.2443512e+00   3.1698057e+00   3.1090018e+00   3.0609459e+00   3.0244674e+00   2.9984220e+00   2.9817838e+00   2.9736708e+00
   1.7245000e+03   3.1899222e+00   3.1984870e+00   3.2159713e+00   3.2431615e+00   3.2810925e+00   3.3309279e+00   3.3938963e+00   3.4710926e+00   3.5632145e+00   3.6702072e+00   3.7908370e+00   3.9222489e+00   4.0596100e+00   4.1959782e+00   4.3225821e+00   4.4295999e+00   4.5074902e+00   4.5485828e+00   4.5485828e+00   4.5074902e+00   4.4295999e+00   4.3225821e+00   4.1959782e+00   4.0596100e+00   3.9222489e+00   3.7908370e+00   3.6702072e+00   3.5632145e+00   3.4710926e+00   3.3938963e+00   3.3309279e+00   3.2810925e+00   3.2431615e+00   3.2159702e+00   3.1984870e+00   3.1899222e+00
   1.7255000e+03   3.7566046e+00   3.7698770e+00   3.7965522e+00   3.8369589e+00   3.8915985e+00   3.9613108e+00   4.0473443e+00   4.1494387e+00   4.2667432e+00   4.3973972e+00   4.5382937e+00   4.6849514e+00   4.8315229e+00   4.9709973e+00   5.0956527e+00   5.1977000e+00   5.2702107e+00   5.3078788e+00   5.3078788e+00   5.2702107e+00   5.1977000e+00   5.0956527e+00   4.9709973e+00   4.8315229e+00   4.6849514e+00   4.5382937e+00   4.3973972e+00   4.2667432e+00   4.1494387e+00   4.0473443e+00   3.9613406e+00   3.8915985e+00   3.8369589e+00   3.7965522e+00   3.7698770e+00   3.7566046e+00
   1.7265000e+03   3.4107360e+00   3.4220739e+00   3.4448380e+00   3.4792461e+00   3.5255412e+00   3.5839375e+00   3.6545101e+00   3.7371113e+00   3.8309228e+00   3.9344109e+00   4.0451527e+00   4.1597273e+00   4.2737050e+00   4.3817828e+00   4.4781316e+00   4.5568729e+00   4.6127446e+00   4.6417590e+00   4.6417590e+00   4.6127446e+00   4.5568729e+00   4.4781316e+00   4.3817828e+00   4.2737050e+00   4.1597273e+00   4.0451527e+00   3.9344109e+00   3.8309228e+00   3.7371113e+00   3.6545094e+00   3.5839375e+00   3.5255412e+00   3.4792461e+00   3.4448380e+00   3.4220739e+00   3.4107360e+00
   1.7275000e+03   3.3492270e+00   3.3578157e+00   3.3753008e+00   3.4021560e+00   3.4388886e+00   3.4860269e+00   3.5440293e+00   3.6131900e+00   3.6935871e+00   3.7852687e+00   3.8879596e+00   3.9998228e+00   4.1172794e+00   4.2347811e+00   4.3448538e+00   4.4387278e+00   4.5075854e+00   4.5440763e+00   4.5440763e+00   4.5075854e+00   4.4387278e+00   4.3448538e+00   4.2347811e+00   4.1172794e+00   3.9998228e+00   3.8879596e+00   3.7852687e+00   3.6935871e+00   3.6131900e+00   3.5440293e+00   3.4860269e+00   3.4388886e+00   3.4021560e+00   3.3753008e+00   3.3578157e+00   3.3492270e+00
   1.7285000e+03   3.5285640e+00   3.5381468e+00   3.5576068e+00   3.5875339e+00   3.6285586e+00   3.6811734e+00   3.7457363e+00   3.8224166e+00   3.9113176e+00   4.0123078e+00   4.1241398e+00   4.2442151e+00   4.3683006e+00   4.4904043e+00   4.6030154e+00   4.6977567e+00   4.7664902e+00   4.8026769e+00   4.8026769e+00   4.7664902e+00   4.6977567e+00   4.6030154e+00   4.4904043e+00   4.3683006e+00   4.2442151e+00   4.1241398e+00   4.0123078e+00   3.9113176e+00   3.8224166e+00   3.7457363e+00   3.6811734e+00   3.6285586e+00   3.5875339e+00   3.5576068e+00   3.5381468e+00   3.5285640e+00
   1.7295000e+03   4.2715718e+00   4.2855572e+00   4.3137632e+00   4.3567403e+00   4.4153202e+00   4.4909162e+00   4.5845667e+00   4.6965037e+00   4.8262155e+00   4.9720543e+00   5.1309144e+00   5.2979771e+00   5.4666340e+00   5.6286585e+00   5.7746838e+00   5.8950903e+00   5.9810838e+00   6.0259211e+00   6.0259211e+00   5.9810838e+00   5.8950903e+00   5.7746838e+00   5.6286585e+00   5.4666340e+00   5.2979771e+00   5.1309144e+00   4.9720543e+00   4.8262155e+00   4.6965037e+00   4.5845667e+00   4.4909162e+00   4.4153239e+00   4.3567403e+00   4.3137632e+00   4.2855572e+00   4.2715718e+00
   1.7305000e+03   4.3953087e+00   4.4092744e+00   4.4376382e+00   4.4814523e+00   4.5426259e+00   4.6227020e+00   4.7228654e+00   4.8437832e+00   4.9852058e+00   5.1455716e+00   5.3216068e+00   5.5080150e+00   5.6973584e+00   5.8802089e+00   6.0457514e+00   6.1827351e+00   6.2808163e+00   6.3320401e+00   6.3320401e+00   6.2808163e+00   6.1827351e+00   6.0457514e+00   5.8802089e+00   5.6973584e+00   5.5080150e+00   5.3216068e+00   5.1455716e+00   4.9852058e+00   4.8437832e+00   4.7228654e+00   4.6227020e+00   4.5426259e+00   4.4814532e+00   4.4376382e+00   4.4092744e+00   4.3953087e+00
   1.7315000e+03   5.0894736e+00   5.1040127e+00   5.1335997e+00   5.1793978e+00   5.2432269e+00   5.3268229e+00   5.4318702e+00   5.5597214e+00   5.7109255e+00   5.8847275e+00   6.0784677e+00   6.2870271e+00   6.5024287e+00   6.7138362e+00   6.9080526e+00   7.0707770e+00   7.1884108e+00   7.2501932e+00   7.2501932e+00   7.1884108e+00   7.0707770e+00   6.9080526e+00   6.7138362e+00   6.5024287e+00   6.2870271e+00   6.0784677e+00   5.8847275e+00   5.7109255e+00   5.5597214e+00   5.4318702e+00   5.3268229e+00   5.2432269e+00   5.1794049e+00   5.1335998e+00   5.1040127e+00   5.0894736e+00
   1.7325000e+03   4.2810981e+00   4.2915859e+00   4.3125708e+00   4.3442507e+00   4.3871554e+00   4.4423913e+00   4.5118705e+00   4.5978023e+00   4.7024869e+00   4.8278955e+00   4.9749773e+00   5.1426955e+00   5.3268699e+00   5.5190897e+00   5.7062228e+00   5.8711274e+00   5.9951202e+00   6.0619084e+00   6.0619084e+00   5.9951202e+00   5.8711274e+00   5.7062228e+00   5.5190897e+00   5.3268699e+00   5.1426955e+00   4.9749773e+00   4.8278955e+00   4.7024869e+00   4.5978023e+00   4.5118705e+00   4.4423913e+00   4.3871554e+00   4.3442507e+00   4.3125708e+00   4.2915859e+00   4.2810981e+00
   1.7335000e+03   3.9367880e+00   3.9463605e+00   3.9651317e+00   3.9924062e+00   4.0272138e+00   4.0690525e+00   4.1185336e+00   4.1769799e+00   4.2465664e+00   4.3308527e+00   4.4354528e+00   4.5650152e+00   4.7220923e+00   4.9048688e+00   5.1036009e+00   5.2976738e+00   5.4564157e+00   5.5468100e+00   5.5468100e+00   5.4564157e+00   5.2976738e+00   5.1036009e+00   4.9048688e+00   4.7220923e+00   4.5650152e+00   4.4354528e+00   4.3308527e+00   4.2465664e+00   4.1769799e+00   4.1185336e+00   4.0690525e+00   4.0272138e+00   3.9924062e+00   3.9651317e+00   3.9463605e+00   3.9367880e+00
   1.7345000e+03   3.2752028e+00   3.2831665e+00   3.2987832e+00   3.3214742e+00   3.3504143e+00   3.3845819e+00   3.4233988e+00   3.4679326e+00   3.5200637e+00   3.5826768e+00   3.6607485e+00   3.7604944e+00   3.8862633e+00   4.0392666e+00   4.2136547e+00   4.3919118e+00   4.5435379e+00   4.6321617e+00   4.6321617e+00   4.5435379e+00   4.3919118e+00   4.2136547e+00   4.0392666e+00   3.8862633e+00   3.7604944e+00   3.6607485e+00   3.5826768e+00   3.5200637e+00   3.4679326e+00   3.4233988e+00   3.3845819e+00   3.3504143e+00   3.3214742e+00   3.2987832e+00   3.2831665e+00   3.2752028e+00
   1.7355000e+03   3.2808938e+00   3.2888714e+00   3.3045152e+00   3.3272478e+00   3.3564990e+00   3.3923747e+00   3.4354625e+00   3.4867893e+00   3.5477836e+00   3.6202448e+00   3.7065860e+00   3.8103826e+00   3.9330173e+00   4.0719735e+00   4.2191553e+00   4.3594536e+00   4.4719610e+00   4.5351983e+00   4.5351983e+00   4.4719610e+00   4.3594536e+00   4.2191553e+00   4.0719735e+00   3.9330173e+00   3.8103826e+00   3.7065860e+00   3.6202448e+00   3.5477836e+00   3.4867893e+00   3.4354625e+00   3.3923747e+00   3.3564990e+00   3.3272478e+00   3.3045152e+00   3.2888714e+00   3.2808938e+00
   1.7365000e+03   3.1172923e+00   3.1251487e+00   3.1411745e+00   3.1658589e+00   3.1997742e+00   3.2434732e+00   3.2972985e+00   3.3611672e+00   3.4343020e+00   3.5150172e+00   3.6006206e+00   3.6875886e+00   3.7720903e+00   3.8512879e+00   3.9220329e+00   3.9800708e+00   4.0213998e+00   4.0429107e+00   4.0429107e+00   4.0213998e+00   3.9800708e+00   3.9220329e+00   3.8512879e+00   3.7720903e+00   3.6875886e+00   3.6006206e+00   3.5150172e+00   3.4343020e+00   3.3611672e+00   3.2972985e+00   3.2434732e+00   3.1997742e+00   3.1658589e+00   3.1411745e+00   3.1251487e+00   3.1172923e+00
   1.7375000e+03   3.3563978e+00   3.3654699e+00   3.3839095e+00   3.4122945e+00   3.4512110e+00   3.5011098e+00   3.5622740e+00   3.6347248e+00   3.7182135e+00   3.8124350e+00   3.9163384e+00   4.0275038e+00   4.1420333e+00   4.2544618e+00   4.3579263e+00   4.4448339e+00   4.5078164e+00   4.5409505e+00   4.5409505e+00   4.5078164e+00   4.4448339e+00   4.3579263e+00   4.2544618e+00   4.1420333e+00   4.0275038e+00   3.9163384e+00   3.8124350e+00   3.7182135e+00   3.6347248e+00   3.5622740e+00   3.5011098e+00   3.4512110e+00   3.4122945e+00   3.3839095e+00   3.3654699e+00   3.3563978e+00
   1.7385000e+03   3.3066824e+00   3.3162497e+00   3.3356081e+00   3.3652172e+00   3.4056811e+00   3.4575978e+00   3.5214248e+00   3.5975920e+00   3.6861181e+00   3.7863366e+00   3.8965729e+00   4.0138834e+00   4.1338650e+00   4.2506557e+00   4.3572436e+00   4.4460697e+00   4.5100597e+00   4.5435869e+00   4.5435869e+00   4.5100597e+00   4.4460697e+00   4.3572436e+00   4.2506557e+00   4.1338650e+00   4.0138834e+00   3.8965729e+00   3.7863366e+00   3.6861181e+00   3.5975920e+00   3.5214248e+00   3.4575978e+00   3.4056811e+00   3.3652172e+00   3.3356081e+00   3.3162497e+00   3.3066824e+00
   1.7395000e+03   3.5941165e+00   3.6046784e+00   3.6260358e+00   3.6586766e+00   3.7032636e+00   3.7605469e+00   3.8312172e+00   3.9157383e+00   4.0140706e+00   4.1253833e+00   4.2477261e+00   4.3777423e+00   4.5104820e+00   4.6394358e+00   4.7568841e+00   4.8546070e+00   4.9248866e+00   4.9616854e+00   4.9616854e+00   4.9248866e+00   4.8546070e+00   4.7568841e+00   4.6394358e+00   4.5104820e+00   4.3777423e+00   4.2477261e+00   4.1253833e+00   4.0140706e+00   3.9157383e+00   3.8312172e+00   3.7605470e+00   3.7032636e+00   3.6586766e+00   3.6260358e+00   3.6046784e+00   3.5941165e+00
   1.7405000e+03   3.9156758e+00   3.9271553e+00   3.9504622e+00   3.9863607e+00   4.0361399e+00   4.1011382e+00   4.1825066e+00   4.2811090e+00   4.3971827e+00   4.5299565e+00   4.6772286e+00   4.8349783e+00   4.9971304e+00   5.1555562e+00   5.3005253e+00   5.4215892e+00   5.5088742e+00   5.5546629e+00   5.5546629e+00   5.5088742e+00   5.4215892e+00   5.3005253e+00   5.1555562e+00   4.9971304e+00   4.8349783e+00   4.6772286e+00   4.5299565e+00   4.3971827e+00   4.2811090e+00   4.1825066e+00   4.1011382e+00   4.0361399e+00   3.9863656e+00   3.9504622e+00   3.9271553e+00   3.9156758e+00
   1.7415000e+03   4.0265908e+00   4.0378805e+00   4.0608525e+00   4.0963860e+00   4.1458344e+00   4.2105627e+00   4.2919273e+00   4.3910670e+00   4.5085314e+00   4.6438820e+00   4.7951992e+00   4.9586146e+00   5.1279563e+00   5.2947041e+00   5.4483573e+00   5.5774307e+00   5.6709250e+00   5.7200901e+00   5.7200901e+00   5.6709250e+00   5.5774307e+00   5.4483573e+00   5.2947041e+00   5.1279563e+00   4.9586146e+00   4.7951992e+00   4.6438820e+00   4.5085314e+00   4.3910670e+00   4.2919273e+00   4.2105627e+00   4.1458344e+00   4.0963892e+00   4.0608525e+00   4.0378805e+00   4.0265908e+00
   1.7425000e+03   4.0378332e+00   4.0480204e+00   4.0686883e+00   4.1003914e+00   4.1440912e+00   4.2011771e+00   4.2732993e+00   4.3621836e+00   4.4693335e+00   4.5955773e+00   4.7404570e+00   4.9014942e+00   5.0734543e+00   5.2478681e+00   5.4130717e+00   5.5551790e+00   5.6600064e+00   5.7157942e+00   5.7157942e+00   5.6600064e+00   5.5551790e+00   5.4130717e+00   5.2478681e+00   5.0734543e+00   4.9014942e+00   4.7404570e+00   4.5955773e+00   4.4693335e+00   4.3621836e+00   4.2732993e+00   4.2011771e+00   4.1440912e+00   4.1003914e+00   4.0686883e+00   4.0480204e+00   4.0378332e+00
   1.7435000e+03   3.9026432e+00   3.9122147e+00   3.9313870e+00   3.9603622e+00   3.9996517e+00   4.0503126e+00   4.1140878e+00   4.1929685e+00   4.2890132e+00   4.4039561e+00   4.5385730e+00   4.6918106e+00   4.8597553e+00   5.0346806e+00   5.2046351e+00   5.3541418e+00   5.4663967e+00   5.5268076e+00   5.5268076e+00   5.4663967e+00   5.3541418e+00   5.2046351e+00   5.0346806e+00   4.8597553e+00   4.6918106e+00   4.5385730e+00   4.4039561e+00   4.2890132e+00   4.1929685e+00   4.1140878e+00   4.0503126e+00   3.9996517e+00   3.9603622e+00   3.9313870e+00   3.9122147e+00   3.9026432e+00
   1.7445000e+03   3.7119913e+00   3.7210197e+00   3.7388480e+00   3.7653858e+00   3.8008680e+00   3.8460295e+00   3.9025349e+00   3.9725803e+00   4.0585561e+00   4.1628114e+00   4.2870636e+00   4.4314833e+00   4.5934599e+00   4.7662571e+00   4.9381068e+00   5.0924490e+00   5.2102759e+00   5.2743421e+00   5.2743421e+00   5.2102759e+00   5.0924490e+00   4.9381068e+00   4.7662571e+00   4.5934599e+00   4.4314833e+00   4.2870636e+00   4.1628114e+00   4.0585561e+00   3.9725803e+00   3.9025349e+00   3.8460295e+00   3.8008680e+00   3.7653858e+00   3.7388480e+00   3.7210197e+00   3.7119913e+00
   1.7455000e+03   2.5396338e+00   2.5458090e+00   2.5579183e+00   2.5755132e+00   2.5979538e+00   2.6245588e+00   2.6554861e+00   2.6915811e+00   2.7341390e+00   2.7849684e+00   2.8466728e+00   2.9234102e+00   3.0181724e+00   3.1309068e+00   3.2564843e+00   3.3820597e+00   3.4868818e+00   3.5474080e+00   3.5474080e+00   3.4868818e+00   3.3820597e+00   3.2564843e+00   3.1309068e+00   3.0181724e+00   2.9234102e+00   2.8466728e+00   2.7849684e+00   2.7341390e+00   2.6915811e+00   2.6554861e+00   2.6245588e+00   2.5979538e+00   2.5755132e+00   2.5579183e+00   2.5458090e+00   2.5396338e+00
   1.7465000e+03   1.9392273e+00   1.9439427e+00   1.9531892e+00   1.9666244e+00   1.9837599e+00   2.0042346e+00   2.0289172e+00   2.0591749e+00   2.0962131e+00   2.1403945e+00   2.1902896e+00   2.2419307e+00   2.2892325e+00   2.3259860e+00   2.3486612e+00   2.3579458e+00   2.3580627e+00   2.3548508e+00   2.3548508e+00   2.3580627e+00   2.3579458e+00   2.3486612e+00   2.3259860e+00   2.2892325e+00   2.2419307e+00   2.1902896e+00   2.1403945e+00   2.0962131e+00   2.0591749e+00   2.0289172e+00   2.0042346e+00   1.9837599e+00   1.9666244e+00   1.9531892e+00   1.9439427e+00   1.9392273e+00
   1.7475000e+03   2.8853812e+00   2.8926422e+00   2.9074339e+00   2.9301639e+00   2.9613174e+00   3.0013804e+00   3.0507107e+00   3.1093538e+00   3.1768476e+00   3.2520288e+00   3.3329671e+00   3.4171231e+00   3.5021395e+00   3.5849265e+00   3.6607150e+00   3.7241503e+00   3.7700211e+00   3.7941306e+00   3.7941306e+00   3.7700211e+00   3.7241503e+00   3.6607150e+00   3.5849265e+00   3.5021395e+00   3.4171231e+00   3.3329671e+00   3.2520288e+00   3.1768476e+00   3.1093538e+00   3.0507107e+00   3.0013804e+00   2.9613174e+00   2.9301639e+00   2.9074339e+00   2.8926422e+00   2.8853812e+00
   1.7485000e+03   3.6774496e+00   3.6946449e+00   3.7289501e+00   3.7803242e+00   3.8488731e+00   3.9354462e+00   4.0414792e+00   4.1653884e+00   4.3049598e+00   4.4568449e+00   4.6165440e+00   4.7784807e+00   4.9361964e+00   5.0826731e+00   5.2107749e+00   5.3137752e+00   5.3859689e+00   5.4231650e+00   5.4231650e+00   5.3859689e+00   5.3137752e+00   5.2107749e+00   5.0826731e+00   4.9361964e+00   4.7784807e+00   4.6165440e+00   4.4568449e+00   4.3049598e+00   4.1653884e+00   4.0414792e+00   3.9354980e+00   3.8488737e+00   3.7803242e+00   3.7289501e+00   3.6946449e+00   3.6774496e+00
   1.7495000e+03   4.5094116e+00   4.5370536e+00   4.5917539e+00   4.6725791e+00   4.7784571e+00   4.9088604e+00   5.0655367e+00   5.2453793e+00   5.4436514e+00   5.6545880e+00   5.8713728e+00   6.0863625e+00   6.2914205e+00   6.4782932e+00   6.6390658e+00   6.7666343e+00   6.8551686e+00   6.9005095e+00   6.9005095e+00   6.8551686e+00   6.7666343e+00   6.6390658e+00   6.4782932e+00   6.2914205e+00   6.0863625e+00   5.8713728e+00   5.6545880e+00   5.4436514e+00   5.2453793e+00   5.0655367e+00   4.9088399e+00   4.7784571e+00   4.6725791e+00   4.5917539e+00   4.5370536e+00   4.5094115e+00
   1.7505000e+03   5.1690023e+00   5.1937944e+00   5.2432758e+00   5.3174861e+00   5.4167879e+00   5.5432435e+00   5.6977726e+00   5.8781965e+00   6.0811246e+00   6.3015549e+00   6.5328580e+00   6.7668999e+00   6.9943657e+00   7.2052013e+00   7.3892459e+00   7.5370310e+00   7.6404791e+00   7.6937544e+00   7.6937544e+00   7.6404791e+00   7.5370310e+00   7.3892459e+00   7.2052013e+00   6.9943657e+00   6.7668999e+00   6.5328580e+00   6.3015549e+00   6.0811246e+00   5.8781965e+00   5.6977726e+00   5.5432435e+00   5.4167914e+00   5.3174861e+00   5.2432759e+00   5.1937944e+00   5.1690023e+00
   1.7515000e+03   5.8710587e+00   5.8913819e+00   5.9325476e+00   5.9958386e+00   6.0839835e+00   6.1991464e+00   6.3425226e+00   6.5144287e+00   6.7137661e+00   6.9375635e+00   7.1805704e+00   7.4349971e+00   7.6905301e+00   7.9346787e+00   8.1535959e+00   8.3332932e+00   8.4611705e+00   8.5277041e+00   8.5277041e+00   8.4611705e+00   8.3332932e+00   8.1535959e+00   7.9346787e+00   7.6905301e+00   7.4349971e+00   7.1805704e+00   6.9375635e+00   6.7137661e+00   6.5144287e+00   6.3425226e+00   6.1991464e+00   6.0839835e+00   5.9958627e+00   5.9325476e+00   5.8913819e+00   5.8710587e+00
   1.7525000e+03   4.7008128e+00   4.7123082e+00   4.7352699e+00   4.7698516e+00   4.8164969e+00   4.8760241e+00   4.9497326e+00   5.0398870e+00   5.1492393e+00   5.2801192e+00   5.4339070e+00   5.6100152e+00   5.8045528e+00   6.0090192e+00   6.2095216e+00   6.3874196e+00   6.5219259e+00   6.5946186e+00   6.5946186e+00   6.5219259e+00   6.3874196e+00   6.2095216e+00   6.0090192e+00   5.8045528e+00   5.6100152e+00   5.4339070e+00   5.2801192e+00   5.1492393e+00   5.0398870e+00   4.9497326e+00   4.8760241e+00   4.8164969e+00   4.7698516e+00   4.7352699e+00   4.7123082e+00   4.7008128e+00
   1.7535000e+03   5.1304870e+00   5.1429620e+00   5.1674250e+00   5.2029697e+00   5.2484840e+00   5.3038503e+00   5.3699340e+00   5.4484383e+00   5.5420322e+00   5.6548494e+00   5.7935206e+00   5.9634123e+00   6.1667948e+00   6.4002103e+00   6.6504616e+00   6.8916067e+00   7.0866623e+00   7.1969137e+00   7.1969137e+00   7.0866623e+00   6.8916067e+00   6.6504616e+00   6.4002103e+00   6.1667948e+00   5.9634123e+00   5.7935206e+00   5.6548494e+00   5.5420322e+00   5.4484383e+00   5.3699340e+00   5.3038503e+00   5.2484840e+00   5.2029697e+00   5.1674250e+00   5.1429620e+00   5.1304870e+00
   1.7545000e+03   4.5414627e+00   4.5525055e+00   4.5741599e+00   4.6056236e+00   4.6458644e+00   4.6946721e+00   4.7528141e+00   4.8218694e+00   4.9044683e+00   5.0052019e+00   5.1300292e+00   5.2834626e+00   5.4676687e+00   5.6796163e+00   5.9073437e+00   6.1272028e+00   6.3053064e+00   6.4060670e+00   6.4060670e+00   6.3053064e+00   6.1272028e+00   5.9073437e+00   5.6796163e+00   5.4676687e+00   5.2834626e+00   5.1300292e+00   5.0052019e+00   4.9044683e+00   4.8218694e+00   4.7528141e+00   4.6946721e+00   4.6458644e+00   4.6056236e+00   4.5741599e+00   4.5525055e+00   4.5414627e+00
   1.7555000e+03   3.4971539e+00   3.5056574e+00   3.5223324e+00   3.5465610e+00   3.5774623e+00   3.6139398e+00   3.6547638e+00   3.6998482e+00   3.7513944e+00   3.8124417e+00   3.8874100e+00   3.9838128e+00   4.1093235e+00   4.2677639e+00   4.4557005e+00   4.6556070e+00   4.8316749e+00   4.9371105e+00   4.9371105e+00   4.8316749e+00   4.6556070e+00   4.4557005e+00   4.2677639e+00   4.1093235e+00   3.9838128e+00   3.8874100e+00   3.8124417e+00   3.7513944e+00   3.6998482e+00   3.6547638e+00   3.6139398e+00   3.5774623e+00   3.5465610e+00   3.5223324e+00   3.5056574e+00   3.4971539e+00
   1.7565000e+03   2.6819102e+00   2.6884313e+00   2.7012191e+00   2.7197996e+00   2.7434974e+00   2.7714713e+00   2.8027574e+00   2.8363122e+00   2.8711451e+00   2.9087355e+00   2.9534428e+00   3.0096803e+00   3.0822699e+00   3.1774881e+00   3.3031161e+00   3.4534011e+00   3.6004294e+00   3.6954030e+00   3.6954030e+00   3.6004294e+00   3.4534011e+00   3.3031161e+00   3.1774881e+00   3.0822699e+00   3.0096803e+00   2.9534428e+00   2.9087355e+00   2.8711451e+00   2.8363122e+00   2.8027574e+00   2.7714713e+00   2.7434974e+00   2.7197996e+00   2.7012191e+00   2.6884313e+00   2.6819102e+00
   1.7575000e+03   1.8439022e+00   1.8483857e+00   1.8571777e+00   1.8699524e+00   1.8862454e+00   1.9054784e+00   1.9269886e+00   1.9500836e+00   1.9755168e+00   2.0063662e+00   2.0450580e+00   2.0923698e+00   2.1458215e+00   2.1984340e+00   2.2404505e+00   2.2644510e+00   2.2707431e+00   2.2680717e+00   2.2680717e+00   2.2707431e+00   2.2644510e+00   2.2404505e+00   2.1984340e+00   2.1458215e+00   2.0923698e+00   2.0450580e+00   2.0063662e+00   1.9755168e+00   1.9500836e+00   1.9269886e+00   1.9054784e+00   1.8862454e+00   1.8699524e+00   1.8571777e+00   1.8483857e+00   1.8439022e+00
   1.7585000e+03   3.3350240e+00   3.3437895e+00   3.3616945e+00   3.3893623e+00   3.4273653e+00   3.4761741e+00   3.5359924e+00   3.6065805e+00   3.6870723e+00   3.7758357e+00   3.8705376e+00   3.9685978e+00   4.0673654e+00   4.1625092e+00   4.2486781e+00   4.3201246e+00   4.3713999e+00   4.3982266e+00   4.3982266e+00   4.3713999e+00   4.3201246e+00   4.2486781e+00   4.1625092e+00   4.0673654e+00   3.9685978e+00   3.8705376e+00   3.7758357e+00   3.6870723e+00   3.6065805e+00   3.5359924e+00   3.4761741e+00   3.4273653e+00   3.3893623e+00   3.3616945e+00   3.3437895e+00   3.3350240e+00
   1.7595000e+03   3.2362651e+00   3.2513439e+00   3.2813839e+00   3.3262513e+00   3.3858428e+00   3.4603061e+00   3.5511463e+00   3.6573011e+00   3.7767847e+00   3.9067321e+00   4.0433134e+00   4.1817794e+00   4.3166267e+00   4.4418634e+00   4.5514017e+00   4.6394832e+00   4.7012252e+00   4.7330383e+00   4.7330383e+00   4.7012252e+00   4.6394832e+00   4.5514017e+00   4.4418634e+00   4.3166267e+00   4.1817794e+00   4.0433134e+00   3.9067321e+00   3.7767847e+00   3.6573011e+00   3.5511463e+00   3.4603748e+00   3.3858428e+00   3.3262513e+00   3.2813839e+00   3.2513439e+00   3.2362651e+00
   1.7605000e+03   3.8466570e+00   3.8634401e+00   3.8969668e+00   3.9472694e+00   4.0145071e+00   4.0994003e+00   4.2035169e+00   4.3257288e+00   4.4640593e+00   4.6154277e+00   4.7755193e+00   4.9388328e+00   5.0988219e+00   5.2482206e+00   5.3795069e+00   5.4854864e+00   5.5599956e+00   5.5984510e+00   5.5984510e+00   5.5599956e+00   5.4854864e+00   5.3795069e+00   5.2482206e+00   5.0988219e+00   4.9388328e+00   4.7755193e+00   4.6154277e+00   4.4640593e+00   4.3257288e+00   4.2035169e+00   4.0993831e+00   4.0145071e+00   3.9472694e+00   3.8969668e+00   3.8634401e+00   3.8466570e+00
   1.7615000e+03   4.5567089e+00   4.5760087e+00   4.6146250e+00   4.6727024e+00   4.7506289e+00   4.8496481e+00   4.9714212e+00   5.1146622e+00   5.2772583e+00   5.4557213e+00   5.6450598e+00   5.8387960e+00   6.0291418e+00   6.2073540e+00   6.3643295e+00   6.4912921e+00   6.5806654e+00   6.6268409e+00   6.6268409e+00   6.5806654e+00   6.4912921e+00   6.3643295e+00   6.2073540e+00   6.0291418e+00   5.8387960e+00   5.6450598e+00   5.4557213e+00   5.2772583e+00   5.1146622e+00   4.9714212e+00   4.8496794e+00   4.7506312e+00   4.6727024e+00   4.6146250e+00   4.5760087e+00   4.5567089e+00
   1.7625000e+03   6.1050808e+00   6.1314519e+00   6.1845187e+00   6.2653176e+00   6.3766997e+00   6.5212017e+00   6.6987764e+00   6.9080366e+00   7.1457533e+00   7.4065892e+00   7.6830101e+00   7.9653626e+00   8.2422022e+00   8.5008346e+00   8.7281670e+00   8.9117140e+00   9.0407227e+00   9.1073362e+00   9.1073362e+00   9.0407227e+00   8.9117140e+00   8.7281670e+00   8.5008346e+00   8.2422022e+00   7.9653626e+00   7.6830101e+00   7.4065892e+00   7.1457533e+00   6.9080366e+00   6.6987764e+00   6.5212017e+00   6.3766997e+00   6.2653211e+00   6.1845187e+00   6.1314519e+00   6.1050808e+00
   1.7635000e+03   5.4027206e+00   5.4199455e+00   5.4549812e+00   5.5093148e+00   5.5854425e+00   5.6851904e+00   5.8100743e+00   5.9609253e+00   6.1373963e+00   6.3374877e+00   6.5570565e+00   6.7894465e+00   7.0253397e+00   7.2530049e+00   7.4589718e+00   7.6293082e+00   7.7512280e+00   7.8148635e+00   7.8148635e+00   7.7512280e+00   7.6293082e+00   7.4589718e+00   7.2530049e+00   7.0253397e+00   6.7894465e+00   6.5570565e+00   6.3374877e+00   6.1373963e+00   5.9609253e+00   5.8100743e+00   5.6851904e+00   5.5854425e+00   5.5093326e+00   5.4549814e+00   5.4199455e+00   5.4027206e+00
   1.7645000e+03   4.9839423e+00   4.9960610e+00   5.0198252e+00   5.0544312e+00   5.0994847e+00   5.1553052e+00   5.2228673e+00   5.3039494e+00   5.4013577e+00   5.5198786e+00   5.6643887e+00   5.8380730e+00   6.0411052e+00   6.2679468e+00   6.5044483e+00   6.7264130e+00   6.9020422e+00   6.9998588e+00   6.9998588e+00   6.9020422e+00   6.7264130e+00   6.5044483e+00   6.2679468e+00   6.0411052e+00   5.8380730e+00   5.6643887e+00   5.5198786e+00   5.4013577e+00   5.3039494e+00   5.2228673e+00   5.1553052e+00   5.0994847e+00   5.0544312e+00   5.0198252e+00   4.9960610e+00   4.9839423e+00
   1.7655000e+03   4.9654464e+00   4.9775201e+00   5.0011961e+00   5.0355972e+00   5.0794780e+00   5.1318792e+00   5.1934661e+00   5.2658909e+00   5.3518619e+00   5.4556458e+00   5.5844304e+00   5.7448932e+00   5.9408931e+00   6.1709253e+00   6.4233197e+00   6.6719636e+00   6.8768535e+00   6.9941113e+00   6.9941113e+00   6.8768535e+00   6.6719636e+00   6.4233197e+00   6.1709253e+00   5.9408931e+00   5.7448932e+00   5.5844304e+00   5.4556458e+00   5.3518619e+00   5.2658909e+00   5.1934661e+00   5.1318792e+00   5.0794780e+00   5.0355972e+00   5.0011961e+00   4.9775201e+00   4.9654464e+00
   1.7665000e+03   4.2754059e+00   4.2858017e+00   4.3061875e+00   4.3358079e+00   4.3735860e+00   4.4182997e+00   4.4700185e+00   4.5302406e+00   4.6014758e+00   4.6879605e+00   4.7966673e+00   4.9338294e+00   5.1038146e+00   5.3065044e+00   5.5325939e+00   5.7588449e+00   5.9477952e+00   6.0568604e+00   6.0568604e+00   5.9477952e+00   5.7588449e+00   5.5325939e+00   5.3065044e+00   5.1038146e+00   4.9338294e+00   4.7966673e+00   4.6879605e+00   4.6014758e+00   4.5302406e+00   4.4700185e+00   4.4182997e+00   4.3735860e+00   4.3358079e+00   4.3061875e+00   4.2858017e+00   4.2754059e+00
   1.7675000e+03   2.2806907e+00   2.2862363e+00   2.2971110e+00   2.3129118e+00   2.3330643e+00   2.3568533e+00   2.3834589e+00   2.4119939e+00   2.4415394e+00   2.4711818e+00   2.5017383e+00   2.5396275e+00   2.5909269e+00   2.6601860e+00   2.7491368e+00   2.8571119e+00   2.9719298e+00   3.0510136e+00   3.0510136e+00   2.9719298e+00   2.8571119e+00   2.7491368e+00   2.6601860e+00   2.5909269e+00   2.5396275e+00   2.5017383e+00   2.4711818e+00   2.4415394e+00   2.4119939e+00   2.3834589e+00   2.3568533e+00   2.3330643e+00   2.3129118e+00   2.2971110e+00   2.2862363e+00   2.2806907e+00
   1.7685000e+03   3.5896336e+00   3.5983619e+00   3.6154845e+00   3.6406886e+00   3.6743473e+00   3.7173552e+00   3.7708999e+00   3.8359892e+00   3.9128958e+00   4.0002657e+00   4.0946360e+00   4.1901089e+00   4.2791357e+00   4.3542732e+00   4.4103607e+00   4.4462423e+00   4.4661856e+00   4.4756251e+00   4.4756251e+00   4.4661856e+00   4.4462423e+00   4.4103607e+00   4.3542732e+00   4.2791357e+00   4.1901089e+00   4.0946360e+00   4.0002657e+00   3.9128958e+00   3.8359892e+00   3.7708999e+00   3.7173552e+00   3.6743473e+00   3.6406886e+00   3.6154845e+00   3.5983619e+00   3.5896336e+00
   1.7695000e+03   4.2005613e+00   4.2153353e+00   4.2449838e+00   4.2897329e+00   4.3498929e+00   4.4258458e+00   4.5182412e+00   4.6272745e+00   4.7517402e+00   4.8895519e+00   5.0373846e+00   5.1905611e+00   5.3430452e+00   5.4876665e+00   5.6165637e+00   5.7218688e+00   5.7965774e+00   5.8353551e+00   5.8353551e+00   5.7965774e+00   5.7218688e+00   5.6165637e+00   5.4876665e+00   5.3430452e+00   5.1905611e+00   5.0373846e+00   4.8895519e+00   4.7517402e+00   4.6272745e+00   4.5182456e+00   4.4258481e+00   4.3498929e+00   4.2897329e+00   4.2449838e+00   4.2153353e+00   4.2005613e+00
   1.7705000e+03   5.7200169e+00   5.7493432e+00   5.8077008e+00   5.8947367e+00   6.0102302e+00   6.1550994e+00   6.3317253e+00   6.5367931e+00   6.7660946e+00   7.0136691e+00   7.2718837e+00   7.5316348e+00   7.7826944e+00   8.0142465e+00   8.2155302e+00   8.3765630e+00   8.4890270e+00   8.5468322e+00   8.5468322e+00   8.4890270e+00   8.3765630e+00   8.2155302e+00   8.0142465e+00   7.7826944e+00   7.5316348e+00   7.2718837e+00   7.0136691e+00   6.7660946e+00   6.5367931e+00   6.3317253e+00   6.1552146e+00   6.0102306e+00   5.8947367e+00   5.8077008e+00   5.7493432e+00   5.7200169e+00
   1.7715000e+03   5.7749241e+00   5.7997855e+00   5.8495419e+00   5.9244039e+00   6.0249208e+00   6.1530728e+00   6.3105444e+00   6.4956934e+00   6.7056815e+00   6.9359062e+00   7.1798500e+00   7.4291213e+00   7.6736948e+00   7.9023818e+00   8.1035573e+00   8.2661327e+00   8.3804725e+00   8.4395316e+00   8.4395316e+00   8.3804725e+00   8.2661327e+00   8.1035573e+00   7.9023818e+00   7.6736948e+00   7.4291213e+00   7.1798500e+00   6.9359062e+00   6.7056815e+00   6.4956934e+00   6.3105444e+00   6.1530907e+00   6.0249263e+00   5.9244039e+00   5.8495419e+00   5.7997855e+00   5.7749241e+00
   1.7725000e+03   6.0610912e+00   6.0769721e+00   6.1092454e+00   6.1589093e+00   6.2272766e+00   6.3161971e+00   6.4278009e+00   6.5641625e+00   6.7268272e+00   6.9161823e+00   7.1306333e+00   7.3657010e+00   7.6132058e+00   7.8608202e+00   8.0924430e+00   8.2895516e+00   8.4337514e+00   8.5100913e+00   8.5100913e+00   8.4337514e+00   8.2895516e+00   8.0924430e+00   7.8608202e+00   7.6132058e+00   7.3657010e+00   7.1306333e+00   6.9161823e+00   6.7268272e+00   6.5641625e+00   6.4278009e+00   6.3161971e+00   6.2272766e+00   6.1589093e+00   6.1092454e+00   6.0769721e+00   6.0610912e+00
   1.7735000e+03   5.9727634e+00   5.9873182e+00   6.0162436e+00   6.0595877e+00   6.1177947e+00   6.1918038e+00   6.2831866e+00   6.3945925e+00   6.5298921e+00   6.6924924e+00   6.8847148e+00   7.1065049e+00   7.3536273e+00   7.6157341e+00   7.8750763e+00   8.1070293e+00   8.2835387e+00   8.3793452e+00   8.3793452e+00   8.2835387e+00   8.1070293e+00   7.8750763e+00   7.6157341e+00   7.3536273e+00   7.1065049e+00   6.8847148e+00   6.6924924e+00   6.5298921e+00   6.3945925e+00   6.2831866e+00   6.1918038e+00   6.1177947e+00   6.0595877e+00   6.0162436e+00   5.9873182e+00   5.9727634e+00
   1.7745000e+03   4.8245928e+00   4.8363240e+00   4.8593283e+00   4.8927536e+00   4.9353844e+00   4.9857113e+00   5.0427349e+00   5.1079521e+00   5.1840330e+00   5.2747484e+00   5.3855671e+00   5.5255912e+00   5.7028411e+00   5.9196707e+00   6.1683887e+00   6.4243234e+00   6.6432806e+00   6.7718520e+00   6.7718520e+00   6.6432806e+00   6.4243234e+00   6.1683887e+00   5.9196707e+00   5.7028411e+00   5.5255912e+00   5.3855671e+00   5.2747484e+00   5.1840330e+00   5.1079521e+00   5.0427349e+00   4.9857113e+00   4.9353844e+00   4.8927536e+00   4.8593283e+00   4.8363240e+00   4.8245928e+00
   1.7755000e+03   4.9497960e+00   4.9618316e+00   4.9854330e+00   5.0197257e+00   5.0634628e+00   5.1150921e+00   5.1728510e+00   5.2362606e+00   5.3083997e+00   5.3936214e+00   5.4980861e+00   5.6321891e+00   5.8076073e+00   6.0303728e+00   6.2963126e+00   6.5810240e+00   6.8332240e+00   6.9848581e+00   6.9848581e+00   6.8332240e+00   6.5810240e+00   6.2963126e+00   6.0303728e+00   5.8076073e+00   5.6321891e+00   5.4980861e+00   5.3936214e+00   5.3083997e+00   5.2362606e+00   5.1728510e+00   5.1150921e+00   5.0634628e+00   5.0197257e+00   4.9854330e+00   4.9618316e+00   4.9497960e+00
   1.7765000e+03   1.8766257e+00   1.8811888e+00   1.8901369e+00   1.9031383e+00   1.9197204e+00   1.9392948e+00   1.9611867e+00   1.9846662e+00   2.0089772e+00   2.0333649e+00   2.0572672e+00   2.0845494e+00   2.1227014e+00   2.1769308e+00   2.2488927e+00   2.3339824e+00   2.4234678e+00   2.4870827e+00   2.4870827e+00   2.4234678e+00   2.3339824e+00   2.2488927e+00   2.1769308e+00   2.1227014e+00   2.0845494e+00   2.0572672e+00   2.0333649e+00   2.0089772e+00   1.9846662e+00   1.9611867e+00   1.9392948e+00   1.9197204e+00   1.9031383e+00   1.8901369e+00   1.8811888e+00   1.8766257e+00
   1.7775000e+03   2.4884143e+00   2.4944649e+00   2.5063301e+00   2.5235701e+00   2.5455580e+00   2.5715137e+00   2.6007254e+00   2.6352070e+00   2.6787504e+00   2.7334928e+00   2.7976831e+00   2.8634335e+00   2.9182761e+00   2.9522978e+00   2.9653088e+00   2.9659852e+00   2.9654024e+00   2.9669352e+00   2.9669352e+00   2.9654024e+00   2.9659852e+00   2.9653088e+00   2.9522978e+00   2.9182761e+00   2.8634335e+00   2.7976831e+00   2.7334928e+00   2.6787504e+00   2.6352070e+00   2.6007254e+00   2.5715137e+00   2.5455580e+00   2.5235701e+00   2.5063301e+00   2.4944649e+00   2.4884143e+00
   1.7785000e+03   5.8559786e+00   5.8806732e+00   5.9299500e+00   6.0036692e+00   6.1016959e+00   6.2240814e+00   6.3720561e+00   6.5459521e+00   6.7426121e+00   6.9577501e+00   7.1853616e+00   7.4177424e+00   7.6456503e+00   7.8587447e+00   8.0462430e+00   8.1977779e+00   8.3044069e+00   8.3594740e+00   8.3594740e+00   8.3044069e+00   8.1977779e+00   8.0462430e+00   7.8587447e+00   7.6456503e+00   7.4177424e+00   7.1853616e+00   6.9577501e+00   6.7426121e+00   6.5459521e+00   6.3720636e+00   6.2240925e+00   6.1016959e+00   6.0036692e+00   5.9299500e+00   5.8806732e+00   5.8559786e+00
   1.7795000e+03   6.7160790e+00   6.7823879e+00   6.9123052e+00   7.1012675e+00   7.3438158e+00   7.6361245e+00   7.9767372e+00   8.3533630e+00   8.7538463e+00   9.1651232e+00   9.5738115e+00   9.9666414e+00   1.0330859e+01   1.0654640e+01   1.0927435e+01   1.1140292e+01   1.1286246e+01   1.1360440e+01   1.1360440e+01   1.1286246e+01   1.1140292e+01   1.0927435e+01   1.0654640e+01   1.0330859e+01   9.9666414e+00   9.5738115e+00   9.1651232e+00   8.7538463e+00   8.3533630e+00   7.9767372e+00   7.6363537e+00   7.3438161e+00   7.1012675e+00   6.9123052e+00   6.7823878e+00   6.7160790e+00
   1.7805000e+03   6.6599181e+00   6.6872366e+00   6.7419804e+00   6.8245108e+00   6.9355909e+00   7.0774936e+00   7.2521977e+00   7.4582366e+00   7.6927953e+00   7.9510506e+00   8.2259357e+00   8.5081206e+00   8.7862337e+00   9.0473730e+00   9.2779500e+00   9.4648594e+00   9.5966152e+00   9.6647673e+00   9.6647673e+00   9.5966152e+00   9.4648594e+00   9.2779500e+00   9.0473730e+00   8.7862337e+00   8.5081206e+00   8.2259357e+00   7.9510506e+00   7.6927953e+00   7.4582366e+00   7.2521977e+00   7.0775037e+00   6.9355976e+00   6.8245108e+00   6.7419804e+00   6.6872366e+00   6.6599181e+00
   1.7815000e+03   6.2558939e+00   6.2711919e+00   6.3017519e+00   6.3477826e+00   6.4098627e+00   6.4890224e+00   6.5868275e+00   6.7057516e+00   6.8494830e+00   7.0211893e+00   7.2227168e+00   7.4533592e+00   7.7081068e+00   7.9758948e+00   8.2386156e+00   8.4718315e+00   8.6482191e+00   8.7436175e+00   8.7436175e+00   8.6482191e+00   8.4718315e+00   8.2386156e+00   7.9758948e+00   7.7081068e+00   7.4533592e+00   7.2227168e+00   7.0211893e+00   6.8494830e+00   6.7057516e+00   6.5868275e+00   6.4890224e+00   6.4098627e+00   6.3477826e+00   6.3017519e+00   6.2711919e+00   6.2558939e+00
   1.7825000e+03   6.1136170e+00   6.1284825e+00   6.1576331e+00   6.2000002e+00   6.2546604e+00   6.3218578e+00   6.4026910e+00   6.4991105e+00   6.6139504e+00   6.7511330e+00   6.9169671e+00   7.1175251e+00   7.3543257e+00   7.6221718e+00   7.9051785e+00   8.1742412e+00   8.3895003e+00   8.5102573e+00   8.5102573e+00   8.3895003e+00   8.1742412e+00   7.9051785e+00   7.6221718e+00   7.3543257e+00   7.1175251e+00   6.9169671e+00   6.7511330e+00   6.6139504e+00   6.4991105e+00   6.4026910e+00   6.3218578e+00   6.2546604e+00   6.2000002e+00   6.1576331e+00   6.1284825e+00   6.1136170e+00
   1.7835000e+03   5.2983732e+00   5.3112564e+00   5.3365198e+00   5.3732275e+00   5.4200447e+00   5.4753099e+00   5.5373029e+00   5.6067920e+00   5.6869675e+00   5.7820464e+00   5.8977492e+00   6.0430665e+00   6.2296733e+00   6.4625540e+00   6.7354919e+00   7.0224237e+00   7.2725389e+00   7.4213288e+00   7.4213288e+00   7.2725389e+00   7.0224237e+00   6.7354919e+00   6.4625540e+00   6.2296733e+00   6.0430665e+00   5.8977492e+00   5.7820464e+00   5.6869675e+00   5.6067920e+00   5.5373029e+00   5.4753099e+00   5.4200447e+00   5.3732275e+00   5.3365198e+00   5.3112564e+00   5.2983732e+00
   1.7845000e+03   4.4802839e+00   4.4911779e+00   4.5125405e+00   4.5435804e+00   4.5831688e+00   4.6299009e+00   4.6821660e+00   4.7382213e+00   4.7968902e+00   4.8621025e+00   4.9403637e+00   5.0392208e+00   5.1697657e+00   5.3481729e+00   5.5805626e+00   5.8521813e+00   6.1125996e+00   6.2782910e+00   6.2782910e+00   6.1125996e+00   5.8521813e+00   5.5805626e+00   5.3481729e+00   5.1697657e+00   5.0392208e+00   4.9403637e+00   4.8621025e+00   4.7968902e+00   4.7382213e+00   4.6821660e+00   4.6299009e+00   4.5831688e+00   4.5435804e+00   4.5125405e+00   4.4911779e+00   4.4802839e+00
   1.7855000e+03   2.8611784e+00   2.8681355e+00   2.8817780e+00   2.9016006e+00   2.9268823e+00   2.9567261e+00   2.9901035e+00   3.0259012e+00   3.0629668e+00   3.1001492e+00   3.1372787e+00   3.1815817e+00   3.2420681e+00   3.3263434e+00   3.4408971e+00   3.5928697e+00   3.7631841e+00   3.8847894e+00   3.8847894e+00   3.7631841e+00   3.5928697e+00   3.4408971e+00   3.3263434e+00   3.2420681e+00   3.1815817e+00   3.1372787e+00   3.1001492e+00   3.0629668e+00   3.0259012e+00   2.9901035e+00   2.9567261e+00   2.9268823e+00   2.9016006e+00   2.8817780e+00   2.8681355e+00   2.8611784e+00
   1.7865000e+03   3.1699182e+00   3.1776260e+00   3.1927407e+00   3.2147022e+00   3.2427120e+00   3.2757762e+00   3.3127551e+00   3.3524163e+00   3.3941013e+00   3.4411134e+00   3.4979681e+00   3.5688870e+00   3.6574030e+00   3.7653284e+00   3.8933541e+00   4.0376496e+00   4.1722434e+00   4.2561999e+00   4.2561999e+00   4.1722434e+00   4.0376496e+00   3.8933541e+00   3.7653284e+00   3.6574030e+00   3.5688870e+00   3.4979681e+00   3.4411134e+00   3.3941013e+00   3.3524163e+00   3.3127551e+00   3.2757762e+00   3.2427120e+00   3.2147022e+00   3.1927407e+00   3.1776260e+00   3.1699182e+00
   1.7875000e+03   5.6065676e+00   5.6272742e+00   5.6687180e+00   5.7310123e+00   5.8142854e+00   5.9186684e+00   6.0444293e+00   6.1920931e+00   6.3596664e+00   6.5439602e+00   6.7402838e+00   6.9422826e+00   7.1420116e+00   7.3302555e+00   7.4970984e+00   7.6327993e+00   7.7287114e+00   7.7784057e+00   7.7784057e+00   7.7287114e+00   7.6327993e+00   7.4970984e+00   7.3302555e+00   7.1420116e+00   6.9422826e+00   6.7402838e+00   6.5439602e+00   6.3596664e+00   6.1920931e+00   6.0444167e+00   5.9186684e+00   5.8142854e+00   5.7310123e+00   5.6687180e+00   5.6272742e+00   5.6065676e+00
   1.7885000e+03   5.8846376e+00   5.9222086e+00   5.9962348e+00   6.1047855e+00   6.2453193e+00   6.4152005e+00   6.6127747e+00   6.8395454e+00   7.0891185e+00   7.3537209e+00   7.6247045e+00   7.8925765e+00   8.1473312e+00   8.3789062e+00   8.5777267e+00   8.7352149e+00   8.8443762e+00   8.9002465e+00   8.9002465e+00   8.8443762e+00   8.7352149e+00   8.5777267e+00   8.3789062e+00   8.1473312e+00   7.8925765e+00   7.6247045e+00   7.3537209e+00   7.0891185e+00   6.8395454e+00   6.6127400e+00   6.4152005e+00   6.2453193e+00   6.1047855e+00   5.9962348e+00   5.9222086e+00   5.8846376e+00
   1.7895000e+03   5.4297777e+00   5.4471798e+00   5.4822375e+00   5.5354822e+00   5.6076371e+00   5.6995331e+00   5.8121610e+00   5.9456879e+00   6.0993245e+00   6.2710571e+00   6.4572318e+00   6.6522788e+00   6.8486024e+00   7.0367742e+00   7.2060939e+00   7.3455176e+00   7.4450369e+00   7.4968822e+00   7.4968822e+00   7.4450369e+00   7.3455176e+00   7.2060939e+00   7.0367742e+00   6.8486024e+00   6.6522788e+00   6.4572318e+00   6.2710571e+00   6.0993245e+00   5.9456879e+00   5.8121610e+00   5.6995415e+00   5.6076371e+00   5.5354822e+00   5.4822375e+00   5.4471798e+00   5.4297777e+00
   1.7905000e+03   5.3851675e+00   5.3984667e+00   5.4252740e+00   5.4660404e+00   5.5214589e+00   5.5924095e+00   5.6798267e+00   5.7845363e+00   5.9070225e+00   6.0472656e+00   6.2052393e+00   6.3801611e+00   6.5674764e+00   6.7587568e+00   6.9415916e+00   7.1003524e+00   7.2184279e+00   7.2815973e+00   7.2815973e+00   7.2184279e+00   7.1003524e+00   6.9415916e+00   6.7587568e+00   6.5674764e+00   6.3801611e+00   6.2052393e+00   6.0472656e+00   5.9070225e+00   5.7845363e+00   5.6798267e+00   5.5924095e+00   5.5214589e+00   5.4660404e+00   5.4252740e+00   5.3984667e+00   5.3851675e+00
   1.7915000e+03   4.7861781e+00   4.7978279e+00   4.8209452e+00   4.8556794e+00   4.9025556e+00   4.9624457e+00   5.0363622e+00   5.1251951e+00   5.2292589e+00   5.3478662e+00   5.4788318e+00   5.6182397e+00   5.7609998e+00   5.9028422e+00   6.0366186e+00   6.1516156e+00   6.2365650e+00   6.2817960e+00   6.2817960e+00   6.2365650e+00   6.1516156e+00   6.0366186e+00   5.9028422e+00   5.7609998e+00   5.6182397e+00   5.4788318e+00   5.3478662e+00   5.2292589e+00   5.1251951e+00   5.0363622e+00   4.9624457e+00   4.9025556e+00   4.8556794e+00   4.8209452e+00   4.7978279e+00   4.7861781e+00
   1.7925000e+03   4.6396334e+00   4.6509149e+00   4.6730375e+00   4.7052843e+00   4.7474421e+00   4.8000870e+00   4.8642701e+00   4.9413885e+00   5.0328625e+00   5.1396609e+00   5.2617520e+00   5.3975247e+00   5.5438826e+00   5.6980119e+00   5.8521534e+00   5.9917823e+00   6.0992877e+00   6.1581281e+00   6.1581281e+00   6.0992877e+00   5.9917823e+00   5.8521534e+00   5.6980119e+00   5.5438826e+00   5.3975247e+00   5.2617520e+00   5.1396609e+00   5.0328625e+00   4.9413885e+00   4.8642701e+00   4.8000870e+00   4.7474421e+00   4.7052843e+00   4.6730375e+00   4.6509149e+00   4.6396334e+00
   1.7935000e+03   4.9426822e+00   4.9547006e+00   4.9783123e+00   5.0131778e+00   5.0593952e+00   5.1175404e+00   5.1886143e+00   5.2740319e+00   5.3756224e+00   5.4956511e+00   5.6376390e+00   5.8036539e+00   5.9921090e+00   6.1964257e+00   6.4033022e+00   6.5923925e+00   6.7388657e+00   6.8193245e+00   6.8193245e+00   6.7388657e+00   6.5923925e+00   6.4033022e+00   6.1964257e+00   5.9921090e+00   5.8036539e+00   5.6376390e+00   5.4956511e+00   5.3756224e+00   5.2740319e+00   5.1886143e+00   5.1175404e+00   5.0593952e+00   5.0131778e+00   4.9783124e+00   4.9547006e+00   4.9426822e+00
   1.7945000e+03   4.6851619e+00   4.6965553e+00   4.7190131e+00   4.7523567e+00   4.7967622e+00   4.8528295e+00   4.9216239e+00   5.0048468e+00   5.1052568e+00   5.2264592e+00   5.3710366e+00   5.5399241e+00   5.7308905e+00   5.9367112e+00   6.1436550e+00   6.3314986e+00   6.4761554e+00   6.5552716e+00   6.5552716e+00   6.4761554e+00   6.3314986e+00   6.1436550e+00   5.9367112e+00   5.7308905e+00   5.5399241e+00   5.3710366e+00   5.2264592e+00   5.1052568e+00   5.0048468e+00   4.9216239e+00   4.8528295e+00   4.7967622e+00   4.7523567e+00   4.7190131e+00   4.6965552e+00   4.6851619e+00
   1.7955000e+03   4.6495928e+00   4.6608985e+00   4.6830935e+00   4.7157744e+00   4.7589653e+00   4.8131507e+00   4.8793515e+00   4.9592132e+00   5.0553616e+00   5.1718310e+00   5.3119098e+00   5.4772878e+00   5.6666156e+00   5.8734060e+00   6.0841264e+00   6.2777456e+00   6.4283265e+00   6.5112341e+00   6.5112341e+00   6.4283265e+00   6.2777456e+00   6.0841264e+00   5.8734060e+00   5.6666156e+00   5.4772878e+00   5.3119098e+00   5.1718310e+00   5.0553616e+00   4.9592132e+00   4.8793515e+00   4.8131507e+00   4.7589653e+00   4.7157744e+00   4.6830935e+00   4.6608985e+00   4.6495928e+00
   1.7965000e+03   3.5270320e+00   3.5356081e+00   3.5524255e+00   3.5768612e+00   3.6080265e+00   3.6448305e+00   3.6868232e+00   3.7351913e+00   3.7918356e+00   3.8594878e+00   3.9422051e+00   4.0465616e+00   4.1777079e+00   4.3367872e+00   4.5176212e+00   4.7020517e+00   4.8586292e+00   4.9500846e+00   4.9500846e+00   4.8586292e+00   4.7020517e+00   4.5176212e+00   4.3367872e+00   4.1777079e+00   4.0465616e+00   3.9422051e+00   3.8594878e+00   3.7918356e+00   3.7351913e+00   3.6868232e+00   3.6448305e+00   3.6080265e+00   3.5768612e+00   3.5524255e+00   3.5356081e+00   3.5270320e+00
   1.7975000e+03   3.4473572e+00   3.4557396e+00   3.4721771e+00   3.4960608e+00   3.5265221e+00   3.5624818e+00   3.6031586e+00   3.6495803e+00   3.7036678e+00   3.7681066e+00   3.8467222e+00   3.9458844e+00   4.0716486e+00   4.2258661e+00   4.4032294e+00   4.5862214e+00   4.7431364e+00   4.8354239e+00   4.8354239e+00   4.7431364e+00   4.5862214e+00   4.4032294e+00   4.2258661e+00   4.0716486e+00   3.9458844e+00   3.8467222e+00   3.7681066e+00   3.7036678e+00   3.6495803e+00   3.6031586e+00   3.5624818e+00   3.5265221e+00   3.4960608e+00   3.4721771e+00   3.4557396e+00   3.4473572e+00
   1.7985000e+03   2.9280483e+00   2.9351680e+00   2.9491294e+00   2.9694152e+00   2.9952883e+00   3.0260359e+00   3.0619410e+00   3.1040319e+00   3.1540814e+00   3.2152429e+00   3.2920560e+00   3.3882808e+00   3.5064537e+00   3.6458933e+00   3.7997009e+00   3.9519494e+00   4.0779186e+00   4.1501707e+00   4.1501707e+00   4.0779186e+00   3.9519494e+00   3.7997009e+00   3.6458933e+00   3.5064537e+00   3.3882808e+00   3.2920560e+00   3.2152429e+00   3.1540814e+00   3.1040319e+00   3.0619410e+00   3.0260359e+00   2.9952883e+00   2.9694152e+00   2.9491294e+00   2.9351680e+00   2.9280483e+00
   1.7995000e+03   2.3390240e+00   2.3447115e+00   2.3558643e+00   2.3720693e+00   2.3927372e+00   2.4171457e+00   2.4450367e+00   2.4772010e+00   2.5149131e+00   2.5600441e+00   2.6155504e+00   2.6858715e+00   2.7741210e+00   2.8809597e+00   3.0021384e+00   3.1254494e+00   3.2299176e+00   3.2908534e+00   3.2908534e+00   3.2299176e+00   3.1254494e+00   3.0021384e+00   2.8809597e+00   2.7741210e+00   2.6858715e+00   2.6155504e+00   2.5600441e+00   2.5149131e+00   2.4772010e+00   2.4450367e+00   2.4171457e+00   2.3927372e+00   2.3720693e+00   2.3558643e+00   2.3447115e+00   2.3390240e+00
   1.8005000e+03   1.8054875e+00   1.8098776e+00   1.8184865e+00   1.8309951e+00   1.8469486e+00   1.8657848e+00   1.8872713e+00   1.9121957e+00   1.9416256e+00   1.9767193e+00   2.0184676e+00   2.0672841e+00   2.1225101e+00   2.1821326e+00   2.2439278e+00   2.3038720e+00   2.3528367e+00   2.3807172e+00   2.3807172e+00   2.3528367e+00   2.3038720e+00   2.2439278e+00   2.1821326e+00   2.1225101e+00   2.0672841e+00   2.0184676e+00   1.9767193e+00   1.9416256e+00   1.9121957e+00   1.8872713e+00   1.8657848e+00   1.8469486e+00   1.8309951e+00   1.8184865e+00   1.8098776e+00   1.8054875e+00
   1.8015000e+03   2.0416764e+00   2.0468165e+00   2.0572966e+00   2.0734413e+00   2.0956192e+00   2.1241961e+00   2.1594030e+00   2.2011876e+00   2.2490453e+00   2.3018723e+00   2.3579005e+00   2.4148098e+00   2.4700672e+00   2.5217842e+00   2.5679564e+00   2.6058227e+00   2.6327808e+00   2.6468098e+00   2.6468098e+00   2.6327808e+00   2.6058227e+00   2.5679564e+00   2.5217842e+00   2.4700672e+00   2.4148098e+00   2.3579005e+00   2.3018723e+00   2.2490453e+00   2.2011876e+00   2.1594030e+00   2.1241961e+00   2.0956192e+00   2.0734413e+00   2.0572966e+00   2.0468165e+00   2.0416764e+00
   1.8025000e+03   3.1707750e+00   3.1853258e+00   3.2142906e+00   3.2574595e+00   3.3145849e+00   3.3855338e+00   3.4709823e+00   3.5710567e+00   3.6836397e+00   3.8060473e+00   3.9346934e+00   4.0651407e+00   4.1922231e+00   4.3103034e+00   4.4136243e+00   4.4967440e+00   4.5550301e+00   4.5850674e+00   4.5850674e+00   4.5550301e+00   4.4967440e+00   4.4136243e+00   4.3103034e+00   4.1922231e+00   4.0651407e+00   3.9346934e+00   3.8060473e+00   3.6836397e+00   3.5710567e+00   3.4709928e+00   3.3855408e+00   3.3145849e+00   3.2574595e+00   3.2142906e+00   3.1853258e+00   3.1707750e+00
   1.8035000e+03   3.2398262e+00   3.2605457e+00   3.3015966e+00   3.3624122e+00   3.4424740e+00   3.5424858e+00   3.6625503e+00   3.7997424e+00   3.9504673e+00   4.1102524e+00   4.2738838e+00   4.4355994e+00   4.5893426e+00   4.7290367e+00   4.8489079e+00   4.9438338e+00   5.0096035e+00   5.0432612e+00   5.0432612e+00   5.0096035e+00   4.9438338e+00   4.8489079e+00   4.7290367e+00   4.5893426e+00   4.4355994e+00   4.2738838e+00   4.1102524e+00   3.9504673e+00   3.7997424e+00   3.6625503e+00   3.5424971e+00   3.4424824e+00   3.3624122e+00   3.3015967e+00   3.2605457e+00   3.2398262e+00
   1.8045000e+03   3.4682210e+00   3.4841989e+00   3.5160339e+00   3.5635583e+00   3.6266114e+00   3.7052636e+00   3.8008338e+00   3.9126684e+00   4.0385863e+00   4.1755950e+00   4.3196733e+00   4.4658341e+00   4.6082726e+00   4.7406502e+00   4.8564956e+00   4.9497028e+00   5.0150608e+00   5.0487442e+00   5.0487442e+00   5.0150608e+00   4.9497028e+00   4.8564956e+00   4.7406502e+00   4.6082726e+00   4.4658341e+00   4.3196733e+00   4.1755950e+00   4.0385863e+00   3.9126684e+00   3.8008338e+00   3.7052932e+00   3.6266114e+00   3.5635583e+00   3.5160339e+00   3.4841989e+00   3.4682210e+00
   1.8055000e+03   4.1522942e+00   4.1678201e+00   4.1990452e+00   4.2464241e+00   4.3107823e+00   4.3940094e+00   4.4968638e+00   4.6190468e+00   4.7593456e+00   4.9152858e+00   5.0829267e+00   5.2567507e+00   5.4297332e+00   5.5936321e+00   5.7395178e+00   5.8585407e+00   5.9428730e+00   5.9866231e+00   5.9866231e+00   5.9428730e+00   5.8585407e+00   5.7395178e+00   5.5936321e+00   5.4297332e+00   5.2567507e+00   5.0829267e+00   4.9152858e+00   4.7593456e+00   4.6190468e+00   4.4968638e+00   4.3940094e+00   4.3107991e+00   4.2464241e+00   4.1990452e+00   4.1678201e+00   4.1522942e+00
   1.8065000e+03   4.2402762e+00   4.2542476e+00   4.2826093e+00   4.3264099e+00   4.3876115e+00   4.4677005e+00   4.5677284e+00   4.6881727e+00   4.8285532e+00   4.9870713e+00   5.1602617e+00   5.3427456e+00   5.5271750e+00   5.7044254e+00   5.8642006e+00   5.9959275e+00   6.0899827e+00   6.1390183e+00   6.1390183e+00   6.0899827e+00   5.9959275e+00   5.8642006e+00   5.7044254e+00   5.5271750e+00   5.3427456e+00   5.1602617e+00   4.9870713e+00   4.8285532e+00   4.6881727e+00   4.5677284e+00   4.4677005e+00   4.3876115e+00   4.3264133e+00   4.2826093e+00   4.2542476e+00   4.2402762e+00
   1.8075000e+03   3.7219636e+00   3.7312327e+00   3.7499555e+00   3.7784698e+00   3.8173171e+00   3.8673570e+00   3.9299972e+00   4.0069568e+00   4.0998393e+00   4.2098319e+00   4.3371179e+00   4.4801489e+00   4.6348162e+00   4.7937921e+00   4.9463384e+00   5.0790867e+00   5.1779223e+00   5.2308108e+00   5.2308108e+00   5.1779223e+00   5.0790867e+00   4.9463384e+00   4.7937921e+00   4.6348162e+00   4.4801489e+00   4.3371179e+00   4.2098319e+00   4.0998393e+00   4.0069568e+00   3.9299972e+00   3.8673570e+00   3.8173171e+00   3.7784698e+00   3.7499555e+00   3.7312327e+00   3.7219636e+00
   1.8085000e+03   2.5595525e+00   2.5657761e+00   2.5779804e+00   2.5957133e+00   2.6183298e+00   2.6450281e+00   2.6752143e+00   2.7096587e+00   2.7497747e+00   2.7974626e+00   2.8552210e+00   2.9268001e+00   3.0172082e+00   3.1281198e+00   3.2557825e+00   3.3876454e+00   3.5008278e+00   3.5674395e+00   3.5674395e+00   3.5008278e+00   3.3876454e+00   3.2557825e+00   3.1281198e+00   3.0172082e+00   2.9268001e+00   2.8552210e+00   2.7974626e+00   2.7497747e+00   2.7096587e+00   2.6752143e+00   2.6450281e+00   2.6183298e+00   2.5957133e+00   2.5779804e+00   2.5657761e+00   2.5595525e+00
   1.8095000e+03   2.7004061e+00   2.7069722e+00   2.7198482e+00   2.7385569e+00   2.7624180e+00   2.7906140e+00   2.8229873e+00   2.8604580e+00   2.9044750e+00   2.9571588e+00   3.0218332e+00   3.1034683e+00   3.2054687e+00   3.3283596e+00   3.4670346e+00   3.6074474e+00   3.7259034e+00   3.7947926e+00   3.7947926e+00   3.7259034e+00   3.6074474e+00   3.4670346e+00   3.3283596e+00   3.2054687e+00   3.1034683e+00   3.0218332e+00   2.9571588e+00   2.9044750e+00   2.8604580e+00   2.8229873e+00   2.7906140e+00   2.7624180e+00   2.7385569e+00   2.7198482e+00   2.7069722e+00   2.7004061e+00
   1.8105000e+03   2.5609752e+00   2.5672024e+00   2.5794402e+00   2.5975154e+00   2.6214917e+00   2.6517515e+00   2.6892503e+00   2.7356289e+00   2.7926784e+00   2.8622321e+00   2.9458076e+00   3.0439655e+00   3.1553875e+00   3.2757895e+00   3.3970668e+00   3.5072582e+00   3.5921688e+00   3.6386186e+00   3.6386186e+00   3.5921688e+00   3.5072582e+00   3.3970668e+00   3.2757895e+00   3.1553875e+00   3.0439655e+00   2.9458076e+00   2.8622321e+00   2.7926784e+00   2.7356289e+00   2.6892503e+00   2.6517515e+00   2.6214917e+00   2.5975154e+00   2.5794402e+00   2.5672024e+00   2.5609752e+00
   1.8115000e+03   2.1512192e+00   2.1564503e+00   2.1667541e+00   2.1820373e+00   2.2023833e+00   2.2281276e+00   2.2600067e+00   2.2993521e+00   2.3476306e+00   2.4062998e+00   2.4765201e+00   2.5586253e+00   2.6513778e+00   2.7511172e+00   2.8510945e+00   2.9415530e+00   3.0110085e+00   3.0489405e+00   3.0489405e+00   3.0110085e+00   2.9415530e+00   2.8510945e+00   2.7511172e+00   2.6513778e+00   2.5586253e+00   2.4765201e+00   2.4062998e+00   2.3476306e+00   2.2993521e+00   2.2600067e+00   2.2281276e+00   2.2023833e+00   2.1820373e+00   2.1667541e+00   2.1564503e+00   2.1512192e+00
   1.8125000e+03   1.6262193e+00   1.6301735e+00   1.6379275e+00   1.6491943e+00   1.6636458e+00   1.6812999e+00   1.7024533e+00   1.7276157e+00   1.7574809e+00   1.7928748e+00   1.8347349e+00   1.8844182e+00   1.9431173e+00   2.0097872e+00   2.0806182e+00   2.1483548e+00   2.2028316e+00   2.2335020e+00   2.2335020e+00   2.2028316e+00   2.1483548e+00   2.0806182e+00   2.0097872e+00   1.9431173e+00   1.8844182e+00   1.8347349e+00   1.7928748e+00   1.7574809e+00   1.7276157e+00   1.7024533e+00   1.6812999e+00   1.6636458e+00   1.6491943e+00   1.6379275e+00   1.6301735e+00   1.6262193e+00
   1.8135000e+03   1.5522422e+00   1.5561374e+00   1.5640836e+00   1.5763256e+00   1.5931590e+00   1.6148649e+00   1.6416287e+00   1.6733971e+00   1.7097404e+00   1.7497438e+00   1.7919517e+00   1.8344640e+00   1.8751877e+00   1.9123918e+00   1.9450665e+00   1.9715847e+00   1.9903110e+00   2.0000123e+00   2.0000123e+00   1.9903110e+00   1.9715847e+00   1.9450665e+00   1.9123918e+00   1.8751877e+00   1.8344640e+00   1.7919517e+00   1.7497438e+00   1.7097404e+00   1.6733971e+00   1.6416287e+00   1.6148649e+00   1.5931590e+00   1.5763256e+00   1.5640836e+00   1.5561374e+00   1.5522422e+00
   1.8145000e+03   1.8456313e+00   1.8525906e+00   1.8665108e+00   1.8874187e+00   1.9153418e+00   1.9503182e+00   1.9924716e+00   2.0420076e+00   2.0982141e+00   2.1600004e+00   2.2257688e+00   2.2933734e+00   2.3601475e+00   2.4230172e+00   2.4786840e+00   2.5239167e+00   2.5558720e+00   2.5724186e+00   2.5724186e+00   2.5558720e+00   2.5239167e+00   2.4786840e+00   2.4230172e+00   2.3601475e+00   2.2933734e+00   2.2257688e+00   2.1600004e+00   2.0982141e+00   2.0420076e+00   1.9924666e+00   1.9503182e+00   1.9153418e+00   1.8874187e+00   1.8665108e+00   1.8525906e+00   1.8456313e+00
   1.8155000e+03   1.7990817e+00   1.8090998e+00   1.8289893e+00   1.8585459e+00   1.8975803e+00   1.9462480e+00   2.0053029e+00   2.0734632e+00   2.1491795e+00   2.2303678e+00   2.3144574e+00   2.3984736e+00   2.4791620e+00   2.5531500e+00   2.6171449e+00   2.6681346e+00   2.7036382e+00   2.7218536e+00   2.7218536e+00   2.7036382e+00   2.6681346e+00   2.6171449e+00   2.5531500e+00   2.4791620e+00   2.3984736e+00   2.3144574e+00   2.2303678e+00   2.1491795e+00   2.0734632e+00   2.0053029e+00   1.9462937e+00   1.8975803e+00   1.8585459e+00   1.8289893e+00   1.8090998e+00   1.7990817e+00
   1.8165000e+03   3.5418213e+00   3.5661573e+00   3.6142251e+00   3.6850147e+00   3.7773740e+00   3.8908034e+00   4.0262876e+00   4.1803960e+00   4.3487814e+00   4.5263117e+00   4.7071538e+00   4.8849982e+00   5.0533153e+00   5.2056486e+00   5.3359308e+00   5.4388127e+00   5.5099689e+00   5.5463321e+00   5.5463321e+00   5.5099689e+00   5.4388127e+00   5.3359308e+00   5.2056486e+00   5.0533153e+00   4.8849982e+00   4.7071538e+00   4.5263117e+00   4.3487814e+00   4.1803960e+00   4.0262876e+00   3.8907753e+00   3.7773740e+00   3.6850147e+00   3.6142251e+00   3.5661573e+00   3.5418213e+00
   1.8175000e+03   3.6885421e+00   3.7258244e+00   3.7988268e+00   3.9049200e+00   4.0409495e+00   4.2046745e+00   4.3951150e+00   4.6053321e+00   4.8284989e+00   5.0573270e+00   5.2843926e+00   5.5023691e+00   5.7042415e+00   5.8835285e+00   6.0344623e+00   6.1521596e+00   6.2328267e+00   6.2738221e+00   6.2738221e+00   6.2328267e+00   6.1521596e+00   6.0344623e+00   5.8835285e+00   5.7042415e+00   5.5023691e+00   5.2843926e+00   5.0573270e+00   4.8284989e+00   4.6053321e+00   4.3951150e+00   4.2047991e+00   4.0409501e+00   3.9049200e+00   3.7988268e+00   3.7258243e+00   3.6885421e+00
   1.8185000e+03   3.8894040e+00   3.9068526e+00   3.9418582e+00   3.9948742e+00   4.0671258e+00   4.1607157e+00   4.2753708e+00   4.4100298e+00   4.5624587e+00   4.7291085e+00   4.9050837e+00   5.0842153e+00   5.2592797e+00   5.4223528e+00   5.5653284e+00   5.6805241e+00   5.7613744e+00   5.8030763e+00   5.8030763e+00   5.7613744e+00   5.6805241e+00   5.5653284e+00   5.4223528e+00   5.2592797e+00   5.0842153e+00   4.9050837e+00   4.7291085e+00   4.5624587e+00   4.4100298e+00   4.2753708e+00   4.1607157e+00   4.0671682e+00   3.9948745e+00   3.9418582e+00   3.9068526e+00   3.8894040e+00
   1.8195000e+03   3.6309735e+00   3.6405696e+00   3.6600820e+00   3.6901663e+00   3.7317624e+00   3.7860531e+00   3.8543119e+00   3.9377466e+00   4.0371816e+00   4.1526911e+00   4.2831131e+00   4.4255407e+00   4.5748763e+00   4.7236473e+00   4.8622288e+00   4.9797355e+00   5.0654690e+00   5.1107581e+00   5.1107581e+00   5.0654690e+00   4.9797355e+00   4.8622288e+00   4.7236473e+00   4.5748763e+00   4.4255407e+00   4.2831131e+00   4.1526911e+00   4.0371816e+00   3.9377466e+00   3.8543120e+00   3.7860531e+00   3.7317624e+00   3.6901664e+00   3.6600820e+00   3.6405696e+00   3.6309735e+00
   1.8205000e+03   3.4971553e+00   3.5057337e+00   3.5229182e+00   3.5488730e+00   3.5839709e+00   3.6288606e+00   3.6845807e+00   3.7528970e+00   3.8356952e+00   3.9345642e+00   4.0503300e+00   4.1823064e+00   4.3273483e+00   4.4789680e+00   4.6268587e+00   4.7574483e+00   4.8558067e+00   4.9088336e+00   4.9088336e+00   4.8558067e+00   4.7574483e+00   4.6268587e+00   4.4789680e+00   4.3273483e+00   4.1823064e+00   4.0503300e+00   3.9345642e+00   3.8356952e+00   3.7528970e+00   3.6845807e+00   3.6288606e+00   3.5839709e+00   3.5488730e+00   3.5229182e+00   3.5057337e+00   3.4971553e+00
   1.8215000e+03   3.0162597e+00   3.0235939e+00   3.0379873e+00   3.0591493e+00   3.0870750e+00   3.1220893e+00   3.1649443e+00   3.2170411e+00   3.2807655e+00   3.3585353e+00   3.4524202e+00   3.5635360e+00   3.6909287e+00   3.8301633e+00   3.9720600e+00   4.1024212e+00   4.2037631e+00   4.2595601e+00   4.2595601e+00   4.2037631e+00   4.1024212e+00   3.9720600e+00   3.8301633e+00   3.6909287e+00   3.5635360e+00   3.4524202e+00   3.3585353e+00   3.2807655e+00   3.2170411e+00   3.1649443e+00   3.1220893e+00   3.0870750e+00   3.0591493e+00   3.0379873e+00   3.0235939e+00   3.0162597e+00
   1.8225000e+03   2.6278451e+00   2.6342348e+00   2.6467648e+00   2.6649843e+00   2.6885746e+00   2.7176647e+00   2.7527784e+00   2.7949318e+00   2.8459398e+00   2.9086223e+00   2.9854968e+00   3.0784458e+00   3.1877739e+00   3.3106833e+00   3.4395895e+00   3.5612187e+00   3.6578793e+00   3.7118690e+00   3.7118690e+00   3.6578794e+00   3.5612187e+00   3.4395895e+00   3.3106833e+00   3.1877739e+00   3.0784458e+00   2.9854968e+00   2.9086223e+00   2.8459398e+00   2.7949318e+00   2.7527784e+00   2.7176647e+00   2.6885746e+00   2.6649843e+00   2.6467648e+00   2.6342348e+00   2.6278451e+00
   1.8235000e+03   2.6420728e+00   2.6484971e+00   2.6611054e+00   2.6796493e+00   2.7041410e+00   2.7349170e+00   2.7728540e+00   2.8196460e+00   2.8772533e+00   2.9476762e+00   3.0326571e+00   3.1330190e+00   3.2476816e+00   3.3724529e+00   3.4990113e+00   3.6147386e+00   3.7043780e+00   3.7535809e+00   3.7535809e+00   3.7043780e+00   3.6147386e+00   3.4990113e+00   3.3724529e+00   3.2476816e+00   3.1330190e+00   3.0326571e+00   2.9476762e+00   2.8772533e+00   2.8196460e+00   2.7728540e+00   2.7349170e+00   2.7041410e+00   2.6796493e+00   2.6611054e+00   2.6484971e+00   2.6420728e+00
   1.8245000e+03   2.0416664e+00   2.0466308e+00   2.0563674e+00   2.0706215e+00   2.0893423e+00   2.1127187e+00   2.1412342e+00   2.1757940e+00   2.2180239e+00   2.2697035e+00   2.3323694e+00   2.4069673e+00   2.4930749e+00   2.5878849e+00   2.6852258e+00   2.7752681e+00   2.8456581e+00   2.8845564e+00   2.8845564e+00   2.8456581e+00   2.7752681e+00   2.6852258e+00   2.5878849e+00   2.4930749e+00   2.4069673e+00   2.3323694e+00   2.2697035e+00   2.2180239e+00   2.1757940e+00   2.1412342e+00   2.1127187e+00   2.0893423e+00   2.0706215e+00   2.0563674e+00   2.0466308e+00   2.0416664e+00
   1.8255000e+03   1.7784550e+00   1.7827823e+00   1.7913550e+00   1.8042143e+00   1.8215483e+00   1.8436807e+00   1.8709953e+00   1.9038359e+00   1.9423383e+00   1.9862630e+00   2.0348042e+00   2.0864924e+00   2.1393712e+00   2.1917780e+00   2.2412113e+00   2.2837185e+00   2.3151296e+00   2.3318576e+00   2.3318576e+00   2.3151296e+00   2.2837185e+00   2.2412113e+00   2.1917780e+00   2.1393712e+00   2.0864924e+00   2.0348042e+00   1.9862630e+00   1.9423383e+00   1.9038359e+00   1.8709953e+00   1.8436807e+00   1.8215483e+00   1.8042143e+00   1.7913550e+00   1.7827823e+00   1.7784550e+00
   1.8265000e+03   2.1228693e+00   2.1289357e+00   2.1412342e+00   2.1600897e+00   2.1858947e+00   2.2189058e+00   2.2591389e+00   2.3063808e+00   2.3601428e+00   2.4198076e+00   2.4844419e+00   2.5523207e+00   2.6209565e+00   2.6871283e+00   2.7470403e+00   2.7966766e+00   2.8322610e+00   2.8508647e+00   2.8508647e+00   2.8322610e+00   2.7966766e+00   2.7470403e+00   2.6871283e+00   2.6209565e+00   2.5523207e+00   2.4844419e+00   2.4198076e+00   2.3601428e+00   2.3063808e+00   2.2591389e+00   2.2189058e+00   2.1858948e+00   2.1600897e+00   2.1412342e+00   2.1289357e+00   2.1228693e+00
   1.8275000e+03   3.3076714e+00   3.3250338e+00   3.3595912e+00   3.4111695e+00   3.4796812e+00   3.5660450e+00   3.6711230e+00   3.7929672e+00   3.9289777e+00   4.0755548e+00   4.2281271e+00   4.3813032e+00   4.5290740e+00   4.6651212e+00   4.7831921e+00   4.8775508e+00   4.9433726e+00   4.9771927e+00   4.9771927e+00   4.9433726e+00   4.8775508e+00   4.7831921e+00   4.6651212e+00   4.5290740e+00   4.3813032e+00   4.2281271e+00   4.0755548e+00   3.9289777e+00   3.7929672e+00   3.6711230e+00   3.5660710e+00   3.4796861e+00   3.4111695e+00   3.3595912e+00   3.3250338e+00   3.3076714e+00
   1.8285000e+03   3.8155587e+00   3.8450039e+00   3.9029360e+00   3.9876926e+00   4.0972183e+00   4.2297098e+00   4.3858247e+00   4.5622572e+00   4.7533989e+00   4.9532036e+00   5.1550621e+00   5.3520536e+00   5.5371964e+00   5.7037330e+00   5.8454306e+00   5.9568682e+00   6.0337063e+00   6.0729029e+00   6.0729029e+00   6.0337063e+00   5.9568682e+00   5.8454306e+00   5.7037330e+00   5.5371964e+00   5.3520536e+00   5.1550621e+00   4.9532036e+00   4.7533989e+00   4.5622572e+00   4.3858247e+00   4.2297800e+00   4.0972183e+00   3.9876926e+00   3.9029361e+00   3.8450039e+00   3.8155587e+00
   1.8295000e+03   5.0613375e+00   5.0895978e+00   5.1459350e+00   5.2302909e+00   5.3433807e+00   5.4878735e+00   5.6624450e+00   5.8639761e+00   6.0878321e+00   6.3277775e+00   6.5761462e+00   6.8241054e+00   7.0620396e+00   7.2800284e+00   7.4684150e+00   7.6184339e+00   7.7228164e+00   7.7763723e+00   7.7763723e+00   7.7228164e+00   7.6184339e+00   7.4684150e+00   7.2800284e+00   7.0620396e+00   6.8241054e+00   6.5761462e+00   6.3277775e+00   6.0878321e+00   5.8639761e+00   5.6624450e+00   5.4878735e+00   5.3433685e+00   5.2302909e+00   5.1459350e+00   5.0895978e+00   5.0613375e+00
   1.8305000e+03   5.6695928e+00   5.6939663e+00   5.7433140e+00   5.8195286e+00   5.9261597e+00   6.0644540e+00   6.2345981e+00   6.4352685e+00   6.6632941e+00   6.9134653e+00   7.1784666e+00   7.4489803e+00   7.7140015e+00   7.9614069e+00   8.1786975e+00   8.3540222e+00   8.4772084e+00   8.5407714e+00   8.5407714e+00   8.4772084e+00   8.3540222e+00   8.1786975e+00   7.9614069e+00   7.7140015e+00   7.4489803e+00   7.1784666e+00   6.9134653e+00   6.6632941e+00   6.4352685e+00   6.2345981e+00   6.0644540e+00   5.9261598e+00   5.8195680e+00   5.7433144e+00   5.6939663e+00   5.6695928e+00
   1.8315000e+03   6.2507108e+00   6.2702150e+00   6.3099750e+00   6.3719366e+00   6.4588551e+00   6.5729213e+00   6.7160215e+00   6.8892733e+00   7.0924776e+00   7.3235275e+00   7.5778116e+00   7.8477393e+00   8.1225283e+00   8.3884402e+00   8.6295967e+00   8.8294291e+00   8.9726741e+00   9.0475198e+00   9.0475198e+00   8.9726741e+00   8.8294291e+00   8.6295967e+00   8.3884402e+00   8.1225283e+00   7.8477393e+00   7.5778116e+00   7.3235275e+00   7.0924776e+00   6.8892733e+00   6.7160215e+00   6.5729213e+00   6.4588551e+00   6.3719368e+00   6.3099762e+00   6.2702150e+00   6.2507108e+00
   1.8325000e+03   5.6810976e+00   5.6949983e+00   5.7227787e+00   5.7646667e+00   5.8213382e+00   5.8942244e+00   5.9858712e+00   6.0992546e+00   6.2374860e+00   6.4032742e+00   6.5980086e+00   6.8204595e+00   7.0652140e+00   7.3211751e+00   7.5708394e+00   7.7912317e+00   7.9571662e+00   8.0466232e+00   8.0466232e+00   7.9571662e+00   7.7912317e+00   7.5708394e+00   7.3211751e+00   7.0652140e+00   6.8204595e+00   6.5980086e+00   6.4032742e+00   6.2374860e+00   6.0992546e+00   5.9858712e+00   5.8942244e+00   5.8213382e+00   5.7646667e+00   5.7227787e+00   5.6949983e+00   5.6810976e+00
   1.8335000e+03   4.8985765e+00   4.9104876e+00   4.9338447e+00   4.9677826e+00   5.0110671e+00   5.0621657e+00   5.1200611e+00   5.1862811e+00   5.2636677e+00   5.3565520e+00   5.4723976e+00   5.6207178e+00   5.8082768e+00   6.0371957e+00   6.2990202e+00   6.5675742e+00   6.7966789e+00   6.9308667e+00   6.9308667e+00   6.7966789e+00   6.5675742e+00   6.2990202e+00   6.0371957e+00   5.8082768e+00   5.6207178e+00   5.4723976e+00   5.3565520e+00   5.2636677e+00   5.1862811e+00   5.1200611e+00   5.0621657e+00   5.0110671e+00   4.9677826e+00   4.9338447e+00   4.9104876e+00   4.8985765e+00
   1.8345000e+03   2.3589427e+00   2.3646786e+00   2.3759264e+00   2.3922694e+00   2.4131133e+00   2.4377185e+00   2.4652370e+00   2.4947510e+00   2.5253102e+00   2.5559658e+00   2.5858772e+00   2.6186062e+00   2.6642173e+00   2.7301033e+00   2.8193149e+00   2.9272607e+00   3.0434915e+00   3.1275462e+00   3.1275462e+00   3.0434915e+00   2.9272607e+00   2.8193149e+00   2.7301033e+00   2.6642173e+00   2.6186062e+00   2.5858772e+00   2.5559658e+00   2.5253102e+00   2.4947510e+00   2.4652370e+00   2.4377185e+00   2.4131133e+00   2.3922694e+00   2.3759264e+00   2.3646786e+00   2.3589427e+00
   1.8355000e+03   1.9747964e+00   1.9795982e+00   1.9890144e+00   2.0026960e+00   2.0201455e+00   2.0407439e+00   2.0637810e+00   2.0887624e+00   2.1180314e+00   2.1550184e+00   2.2015402e+00   2.2560485e+00   2.3116929e+00   2.3574240e+00   2.3842118e+00   2.3914867e+00   2.3871790e+00   2.3818952e+00   2.3818952e+00   2.3871790e+00   2.3914867e+00   2.3842118e+00   2.3574240e+00   2.3116929e+00   2.2560485e+00   2.2015402e+00   2.1550184e+00   2.1180314e+00   2.0887624e+00   2.0637810e+00   2.0407439e+00   2.0201455e+00   2.0026960e+00   1.9890144e+00   1.9795982e+00   1.9747964e+00
   1.8365000e+03   4.5915128e+00   4.6048300e+00   4.6317987e+00   4.6730771e+00   4.7294720e+00   4.8015733e+00   4.8893786e+00   4.9923989e+00   5.1096205e+00   5.2398176e+00   5.3807526e+00   5.5285802e+00   5.6778375e+00   5.8215112e+00   5.9513947e+00   6.0588561e+00   6.1358134e+00   6.1760198e+00   6.1760198e+00   6.1358134e+00   6.0588560e+00   5.9513947e+00   5.8215112e+00   5.6778375e+00   5.5285802e+00   5.3807526e+00   5.2398176e+00   5.1096205e+00   4.9923989e+00   4.8893786e+00   4.8015733e+00   4.7294720e+00   4.6730771e+00   4.6317987e+00   4.6048300e+00   4.5915128e+00
   1.8375000e+03   5.8853963e+00   5.9289588e+00   6.0149454e+00   6.1415886e+00   6.3068654e+00   6.5109646e+00   6.7536097e+00   7.0277486e+00   7.3254738e+00   7.6375113e+00   7.9535436e+00   8.2626591e+00   8.5537668e+00   8.8160766e+00   9.0395804e+00   9.2155684e+00   9.3370066e+00   9.3989904e+00   9.3989904e+00   9.3370066e+00   9.2155684e+00   9.0395804e+00   8.8160766e+00   8.5537668e+00   8.2626591e+00   7.9535436e+00   7.6375113e+00   7.3254739e+00   7.0277486e+00   6.7536097e+00   6.5110283e+00   6.3068778e+00   6.1415886e+00   6.0149454e+00   5.9289588e+00   5.8853963e+00
   1.8385000e+03   6.4450891e+00   6.4830900e+00   6.5583276e+00   6.6695225e+00   6.8151504e+00   6.9941651e+00   7.2088823e+00   7.4563049e+00   7.7298881e+00   8.0218216e+00   8.3227389e+00   8.6220397e+00   8.9082982e+00   9.1698183e+00   9.3952934e+00   9.5745105e+00   9.6990489e+00   9.7628785e+00   9.7628785e+00   9.6990489e+00   9.5745105e+00   9.3952934e+00   9.1698183e+00   8.9082982e+00   8.6220397e+00   8.3227389e+00   8.0218216e+00   7.7298881e+00   7.4563049e+00   7.2088823e+00   6.9942586e+00   6.8151504e+00   6.6695225e+00   6.5583276e+00   6.4830900e+00   6.4450891e+00
   1.8395000e+03   5.9786796e+00   5.9952381e+00   6.0288151e+00   6.0803631e+00   6.1511444e+00   6.2425253e+00   6.3560903e+00   6.4932079e+00   6.6545606e+00   6.8395763e+00   7.0457723e+00   7.2680813e+00   7.4983313e+00   7.7251066e+00   7.9342254e+00   8.1100549e+00   8.2375162e+00   8.3046094e+00   8.3046094e+00   8.2375162e+00   8.1100549e+00   7.9342254e+00   7.7251066e+00   7.4983313e+00   7.2680813e+00   7.0457723e+00   6.8395763e+00   6.6545606e+00   6.4932079e+00   6.3560903e+00   6.2425253e+00   6.1511444e+00   6.0803631e+00   6.0288151e+00   5.9952381e+00   5.9786796e+00
   1.8405000e+03   6.3512186e+00   6.3666770e+00   6.3973040e+00   6.4430535e+00   6.5043156e+00   6.5820162e+00   6.6777003e+00   6.7938757e+00   6.9346218e+00   7.1040292e+00   7.3049106e+00   7.5376974e+00   7.7984287e+00   8.0765584e+00   8.3533296e+00   8.6021913e+00   8.7923781e+00   8.8958776e+00   8.8958776e+00   8.7923781e+00   8.6021913e+00   8.3533296e+00   8.0765584e+00   7.7984287e+00   7.5376974e+00   7.3049106e+00   7.1040292e+00   6.9346218e+00   6.7938757e+00   6.6777003e+00   6.5820162e+00   6.5043156e+00   6.4430535e+00   6.3973040e+00   6.3666770e+00   6.3512186e+00
   1.8415000e+03   5.8802837e+00   5.8945818e+00   5.9226199e+00   5.9634589e+00   6.0166679e+00   6.0826326e+00   6.1625001e+00   6.2582732e+00   6.3729906e+00   6.5116976e+00   6.6804594e+00   6.8830163e+00   7.1195527e+00   7.3836163e+00   7.6587579e+00   7.9168568e+00   8.1210300e+00   8.2347113e+00   8.2347113e+00   8.1210300e+00   7.9168568e+00   7.6587579e+00   7.3836163e+00   7.1195527e+00   6.8830163e+00   6.6804594e+00   6.5116976e+00   6.3729906e+00   6.2582732e+00   6.1625001e+00   6.0826326e+00   6.0166679e+00   5.9634589e+00   5.9226199e+00   5.8945818e+00   5.8802837e+00
   1.8425000e+03   4.8160562e+00   4.8277666e+00   4.8507303e+00   4.8840964e+00   4.9266518e+00   4.9768861e+00   5.0330700e+00   5.0940819e+00   5.1626213e+00   5.2429946e+00   5.3404694e+00   5.4619953e+00   5.6188058e+00   5.8208555e+00   6.0660895e+00   6.3330773e+00   6.5731321e+00   6.7190780e+00   6.7190780e+00   6.5731321e+00   6.3330773e+00   6.0660895e+00   5.8208555e+00   5.6188058e+00   5.4619953e+00   5.3404694e+00   5.2429946e+00   5.1626213e+00   5.0940819e+00   5.0330700e+00   4.9768861e+00   4.9266518e+00   4.8840965e+00   4.8507303e+00   4.8277666e+00   4.8160562e+00
   1.8435000e+03   4.5713408e+00   4.5824562e+00   4.6042530e+00   4.6359237e+00   4.6763167e+00   4.7239986e+00   4.7773260e+00   4.8345327e+00   4.8955002e+00   4.9649930e+00   5.0490016e+00   5.1551905e+00   5.2961181e+00   5.4856370e+00   5.7264838e+00   6.0011265e+00   6.2585986e+00   6.4197763e+00   6.4197763e+00   6.2585987e+00   6.0011265e+00   5.7264838e+00   5.4856370e+00   5.2961181e+00   5.1551905e+00   5.0490016e+00   4.9649930e+00   4.8955002e+00   4.8345327e+00   4.7773260e+00   4.7239986e+00   4.6763167e+00   4.6359238e+00   4.6042530e+00   4.5824562e+00   4.5713408e+00
   1.8445000e+03   3.1983735e+00   3.2061505e+00   3.2214008e+00   3.2435595e+00   3.2718207e+00   3.3051817e+00   3.3424926e+00   3.3825092e+00   3.4241052e+00   3.4694067e+00   3.5234188e+00   3.5913755e+00   3.6794243e+00   3.7968251e+00   3.9521419e+00   4.1368859e+00   4.3167385e+00   4.4325497e+00   4.4325497e+00   4.3167385e+00   4.1368859e+00   3.9521419e+00   3.7968251e+00   3.6794243e+00   3.5913755e+00   3.5234188e+00   3.4694067e+00   3.4241052e+00   3.3825092e+00   3.3424926e+00   3.3051817e+00   3.2718207e+00   3.2435595e+00   3.2214008e+00   3.2061505e+00   3.1983735e+00
   1.8455000e+03   2.4784549e+00   2.4844814e+00   2.4962990e+00   2.5134700e+00   2.5353700e+00   2.5612218e+00   2.5901344e+00   2.6211437e+00   2.6533097e+00   2.6882127e+00   2.7306681e+00   2.7846044e+00   2.8522634e+00   2.9322484e+00   3.0174711e+00   3.0963608e+00   3.1613878e+00   3.2004099e+00   3.2004099e+00   3.1613878e+00   3.0963608e+00   3.0174711e+00   2.9322484e+00   2.8522634e+00   2.7846044e+00   2.7306681e+00   2.6882127e+00   2.6533097e+00   2.6211437e+00   2.5901344e+00   2.5612218e+00   2.5353700e+00   2.5134700e+00   2.4962990e+00   2.4844814e+00   2.4784549e+00
   1.8465000e+03   3.7504378e+00   3.7599795e+00   3.7795041e+00   3.8096485e+00   3.8511204e+00   3.9045434e+00   3.9702667e+00   4.0480506e+00   4.1367696e+00   4.2341982e+00   4.3369266e+00   4.4406124e+00   4.5406369e+00   4.6336019e+00   4.7160711e+00   4.7833175e+00   4.8309743e+00   4.8557164e+00   4.8557164e+00   4.8309743e+00   4.7833175e+00   4.7160711e+00   4.6336019e+00   4.5406369e+00   4.4406124e+00   4.3369266e+00   4.2341982e+00   4.1367696e+00   4.0480506e+00   3.9702667e+00   3.9045434e+00   3.8511204e+00   3.8096485e+00   3.7795041e+00   3.7599795e+00   3.7504378e+00
   1.8475000e+03   3.8536033e+00   3.8690651e+00   3.8999309e+00   3.9461455e+00   4.0076252e+00   4.0843176e+00   4.1764701e+00   4.2846724e+00   4.4071176e+00   4.5412270e+00   4.6833704e+00   4.8288110e+00   4.9717953e+00   5.1058167e+00   5.2240036e+00   5.3197111e+00   5.3871508e+00   5.4220156e+00   5.4220156e+00   5.3871508e+00   5.3197111e+00   5.2240036e+00   5.1058167e+00   4.9717953e+00   4.8288110e+00   4.6833704e+00   4.5412270e+00   4.4071176e+00   4.2846724e+00   4.1764499e+00   4.0843176e+00   4.0076252e+00   3.9461455e+00   3.8999309e+00   3.8690651e+00   3.8536033e+00
   1.8485000e+03   5.3197162e+00   5.3440707e+00   5.3926648e+00   5.4654524e+00   5.5625603e+00   5.6849618e+00   5.8350007e+00   6.0105235e+00   6.2085058e+00   6.4243031e+00   6.6515959e+00   6.8824820e+00   7.1077404e+00   7.3172835e+00   7.5008094e+00   7.6485401e+00   7.7521896e+00   7.8056146e+00   7.8056146e+00   7.7521896e+00   7.6485401e+00   7.5008094e+00   7.3172835e+00   7.1077404e+00   6.8824820e+00   6.6515959e+00   6.4243031e+00   6.2085058e+00   6.0105235e+00   5.8350007e+00   5.6850613e+00   5.5625603e+00   5.4654524e+00   5.3926648e+00   5.3440707e+00   5.3197162e+00
   1.8495000e+03   6.9355527e+00   6.9717189e+00   7.0436331e+00   7.1506851e+00   7.2923405e+00   7.4691833e+00   7.6841009e+00   7.9335021e+00   8.2119520e+00   8.5121116e+00   8.8246788e+00   9.1386369e+00   9.4416825e+00   9.7208376e+00   9.9632302e+00   1.0157004e+01   1.0292239e+01   1.0361729e+01   1.0361729e+01   1.0292239e+01   1.0157004e+01   9.9632302e+00   9.7208376e+00   9.4416825e+00   9.1386369e+00   8.8246788e+00   8.5121116e+00   8.2119520e+00   7.9335021e+00   7.6841009e+00   7.4691597e+00   7.2923405e+00   7.1506851e+00   7.0436331e+00   6.9717189e+00   6.9355527e+00
   1.8505000e+03   5.7585764e+00   5.7779250e+00   5.8168694e+00   5.8760086e+00   5.9562091e+00   6.0587833e+00   6.1854310e+00   6.3360705e+00   6.5097479e+00   6.7040273e+00   6.9145695e+00   7.1348844e+00   7.3562467e+00   7.5679763e+00   7.7580922e+00   7.9143385e+00   8.0256937e+00   8.0836472e+00   8.0836472e+00   8.0256937e+00   7.9143385e+00   7.7580922e+00   7.5679763e+00   7.3562467e+00   7.1348844e+00   6.9145695e+00   6.7040273e+00   6.5097479e+00   6.3360705e+00   6.1854310e+00   6.0588118e+00   5.9562092e+00   5.8760086e+00   5.8168694e+00   5.7779250e+00   5.7585764e+00
   1.8515000e+03   5.5174788e+00   5.5308948e+00   5.5572235e+00   5.5959616e+00   5.6471839e+00   5.7115289e+00   5.7901301e+00   5.8845060e+00   5.9963670e+00   6.1273863e+00   6.2791475e+00   6.4541347e+00   6.6520243e+00   6.8660916e+00   7.0826049e+00   7.2804107e+00   7.4336319e+00   7.5178135e+00   7.5178135e+00   7.4336319e+00   7.2804107e+00   7.0826049e+00   6.8660916e+00   6.6520243e+00   6.4541347e+00   6.2791475e+00   6.1273863e+00   5.9963670e+00   5.8845060e+00   5.7901301e+00   5.7115289e+00   5.6471839e+00   5.5959616e+00   5.5572235e+00   5.5308948e+00   5.5174788e+00
   1.8525000e+03   6.1762186e+00   6.1912363e+00   6.2206998e+00   6.2639505e+00   6.3209441e+00   6.3922735e+00   6.4792071e+00   6.5838209e+00   6.7091088e+00   6.8600106e+00   7.0417054e+00   7.2568401e+00   7.5041365e+00   7.7755584e+00   8.0535500e+00   8.3102383e+00   8.5106929e+00   8.6213341e+00   8.6213341e+00   8.5106929e+00   8.3102383e+00   8.0535500e+00   7.7755584e+00   7.5041365e+00   7.2568401e+00   7.0417054e+00   6.8600106e+00   6.7091088e+00   6.5838209e+00   6.4792071e+00   6.3922735e+00   6.3209441e+00   6.2639505e+00   6.2206998e+00   6.1912363e+00   6.1762186e+00
   1.8535000e+03   5.9315032e+00   5.9459324e+00   5.9744574e+00   6.0169631e+00   6.0737561e+00   6.1456621e+00   6.2340831e+00   6.3412943e+00   6.4710500e+00   6.6274657e+00   6.8134156e+00   7.0296212e+00   7.2727261e+00   7.5331429e+00   7.7933760e+00   8.0282583e+00   8.2083070e+00   8.3064880e+00   8.3064880e+00   8.2083070e+00   8.0282583e+00   7.7933760e+00   7.5331429e+00   7.2727261e+00   7.0296212e+00   6.8134156e+00   6.6274657e+00   6.4710500e+00   6.3412943e+00   6.2340831e+00   6.1456621e+00   6.0737561e+00   6.0169631e+00   5.9744574e+00   5.9459324e+00   5.9315032e+00
   1.8545000e+03   5.2869911e+00   5.2998466e+00   5.3250558e+00   5.3616846e+00   5.4084109e+00   5.4643512e+00   5.5302670e+00   5.6078953e+00   5.7000352e+00   5.8109463e+00   5.9478187e+00   6.1178811e+00   6.3250216e+00   6.5674096e+00   6.8325854e+00   7.0931196e+00   7.3072982e+00   7.4297049e+00   7.4297049e+00   7.3072982e+00   7.0931196e+00   6.8325854e+00   6.5674096e+00   6.3250216e+00   6.1178811e+00   5.9478187e+00   5.8109463e+00   5.7000352e+00   5.6078953e+00   5.5302670e+00   5.4643512e+00   5.4084109e+00   5.3616846e+00   5.3250558e+00   5.2998466e+00   5.2869911e+00
   1.8555000e+03   4.4319099e+00   4.4426863e+00   4.4638183e+00   4.4945230e+00   4.5336840e+00   4.5799115e+00   4.6316123e+00   4.6873375e+00   4.7489117e+00   4.8206348e+00   4.9074944e+00   5.0157502e+00   5.1548393e+00   5.3360740e+00   5.5594479e+00   5.8063981e+00   6.0315020e+00   6.1696969e+00   6.1696969e+00   6.0315020e+00   5.8063981e+00   5.5594479e+00   5.3360740e+00   5.1548393e+00   5.0157502e+00   4.9074944e+00   4.8206348e+00   4.7489117e+00   4.6873375e+00   4.6316123e+00   4.5799115e+00   4.5336840e+00   4.4945230e+00   4.4638183e+00   4.4426863e+00   4.4319099e+00
   1.8565000e+03   3.1926824e+00   3.2004456e+00   3.2156688e+00   3.2377880e+00   3.2659990e+00   3.2993006e+00   3.3365451e+00   3.3764905e+00   3.4178505e+00   3.4595928e+00   3.5054420e+00   3.5630038e+00   3.6398572e+00   3.7454532e+00   3.8942283e+00   4.0868692e+00   4.2895785e+00   4.4276993e+00   4.4276993e+00   4.2895785e+00   4.0868692e+00   3.8942283e+00   3.7454532e+00   3.6398572e+00   3.5630038e+00   3.5054420e+00   3.4595928e+00   3.4178505e+00   3.3764905e+00   3.3365451e+00   3.2993006e+00   3.2659990e+00   3.2377880e+00   3.2156688e+00   3.2004456e+00   3.1926824e+00
   1.8575000e+03   2.2109753e+00   2.2163514e+00   2.2268936e+00   2.2422115e+00   2.2617480e+00   2.2848098e+00   2.3106021e+00   2.3382648e+00   2.3669072e+00   2.3956399e+00   2.4239760e+00   2.4568983e+00   2.5022657e+00   2.5659635e+00   2.6511890e+00   2.7580359e+00   2.8767991e+00   2.9617542e+00   2.9617542e+00   2.8767991e+00   2.7580359e+00   2.6511890e+00   2.5659635e+00   2.5022657e+00   2.4568983e+00   2.4239760e+00   2.3956399e+00   2.3669072e+00   2.3382648e+00   2.3106021e+00   2.2848098e+00   2.2617480e+00   2.2422115e+00   2.2268936e+00   2.2163514e+00   2.2109753e+00
   1.8585000e+03   3.2865849e+00   3.2945763e+00   3.3102478e+00   3.3331405e+00   3.3631968e+00   3.4008446e+00   3.4468294e+00   3.5021034e+00   3.5676119e+00   3.6439545e+00   3.7310076e+00   3.8275600e+00   3.9314712e+00   4.0407751e+00   4.1496442e+00   4.2478871e+00   4.3232706e+00   4.3644479e+00   4.3644479e+00   4.3232706e+00   4.2478871e+00   4.1496442e+00   4.0407751e+00   3.9314712e+00   3.8275600e+00   3.7310076e+00   3.6439545e+00   3.5676119e+00   3.5021034e+00   3.4468294e+00   3.4008446e+00   3.3631968e+00   3.3331405e+00   3.3102478e+00   3.2945763e+00   3.2865849e+00
   1.8595000e+03   4.5057467e+00   4.5268897e+00   4.5688559e+00   4.6311316e+00   4.7130102e+00   4.8137236e+00   4.9327330e+00   5.0712878e+00   5.2266653e+00   5.3948671e+00   5.5708938e+00   5.7486673e+00   5.9212301e+00   6.0810634e+00   6.2205387e+00   6.3325111e+00   6.4108873e+00   6.4512496e+00   6.4512496e+00   6.4108873e+00   6.3325111e+00   6.2205387e+00   6.0810634e+00   5.9212301e+00   5.7486673e+00   5.5708938e+00   5.3948671e+00   5.2266653e+00   5.0712878e+00   4.9328388e+00   4.8137236e+00   4.7130102e+00   4.6311316e+00   4.5688559e+00   4.5268897e+00   4.5057467e+00
   1.8605000e+03   5.7421524e+00   5.7777652e+00   5.8482067e+00   5.9522158e+00   6.0883160e+00   6.2555306e+00   6.4563910e+00   6.6866766e+00   6.9403330e+00   7.2099381e+00   7.4867646e+00   7.7610620e+00   8.0224760e+00   8.2605345e+00   8.4652295e+00   8.6275585e+00   8.7401803e+00   8.7978455e+00   8.7978455e+00   8.7401803e+00   8.6275585e+00   8.4652295e+00   8.2605345e+00   8.0224760e+00   7.7610620e+00   7.4867646e+00   7.2099381e+00   6.9403330e+00   6.6866766e+00   6.4563910e+00   6.2557142e+00   6.0883160e+00   5.9522158e+00   5.8482067e+00   5.7777652e+00   5.7421523e+00
   1.8615000e+03   5.5799341e+00   5.6037540e+00   5.6513689e+00   5.7228731e+00   5.8185587e+00   5.9395007e+00   6.0879468e+00   6.2624170e+00   6.4602152e+00   6.6770494e+00   6.9068242e+00   7.1416860e+00   7.3722096e+00   7.5878597e+00   7.7776656e+00   7.9310855e+00   8.0390539e+00   8.0948115e+00   8.0948115e+00   8.0390539e+00   7.9310855e+00   7.7776656e+00   7.5878597e+00   7.3722096e+00   7.1416860e+00   6.9068242e+00   6.6770494e+00   6.4602152e+00   6.2624170e+00   6.0879468e+00   5.9394770e+00   5.8185587e+00   5.7228731e+00   5.6513689e+00   5.6037540e+00   5.5799341e+00
   1.8625000e+03   5.5432266e+00   5.5580117e+00   5.5880482e+00   5.6342500e+00   5.6975576e+00   5.7788247e+00   5.8788045e+00   5.9981684e+00   6.1377498e+00   6.2976016e+00   6.4760860e+00   6.6693567e+00   6.8707567e+00   7.0705104e+00   7.2560664e+00   7.4131052e+00   7.5275555e+00   7.5879914e+00   7.5879914e+00   7.5275555e+00   7.4131052e+00   7.2560664e+00   7.0705104e+00   6.8707567e+00   6.6693567e+00   6.4760860e+00   6.2976016e+00   6.1377498e+00   5.9981684e+00   5.8788045e+00   5.7788247e+00   5.6975576e+00   5.6342500e+00   5.5880482e+00   5.5580117e+00   5.5432266e+00
   1.8635000e+03   5.4804870e+00   5.4938262e+00   5.5202587e+00   5.5597762e+00   5.6127277e+00   5.6798798e+00   5.7623912e+00   5.8617971e+00   5.9800350e+00   6.1200303e+00   6.2847990e+00   6.4747270e+00   6.6866367e+00   6.9120751e+00   7.1360233e+00   7.3371677e+00   7.4907509e+00   7.5743605e+00   7.5743605e+00   7.4907509e+00   7.3371677e+00   7.1360233e+00   6.9120751e+00   6.6866367e+00   6.4747270e+00   6.2847990e+00   6.1200303e+00   5.9800350e+00   5.8617971e+00   5.7623912e+00   5.6798798e+00   5.6127277e+00   5.5597762e+00   5.5202587e+00   5.4938262e+00   5.4804870e+00
   1.8645000e+03   5.1945114e+00   5.2071421e+00   5.2319103e+00   5.2679387e+00   5.3146892e+00   5.3724655e+00   5.4422240e+00   5.5256410e+00   5.6250796e+00   5.7438835e+00   5.8873871e+00   6.0599621e+00   6.2622551e+00   6.4892328e+00   6.7270678e+00   6.9514307e+00   7.1297669e+00   7.2293615e+00   7.2293615e+00   7.1297669e+00   6.9514307e+00   6.7270678e+00   6.4892328e+00   6.2622551e+00   6.0599621e+00   5.8873871e+00   5.7438835e+00   5.6250796e+00   5.5256410e+00   5.4422241e+00   5.3724655e+00   5.3146892e+00   5.2679387e+00   5.2319103e+00   5.2071421e+00   5.1945114e+00
   1.8655000e+03   5.7465438e+00   5.7605168e+00   5.7879426e+00   5.8282878e+00   5.8815585e+00   5.9483536e+00   6.0299958e+00   6.1287992e+00   6.2488024e+00   6.3949259e+00   6.5711031e+00   6.7794823e+00   7.0183526e+00   7.2794902e+00   7.5457501e+00   7.7905044e+00   7.9808861e+00   8.0857286e+00   8.0857286e+00   7.9808861e+00   7.7905044e+00   7.5457501e+00   7.2794902e+00   7.0183526e+00   6.7794824e+00   6.5711031e+00   6.3949259e+00   6.2488024e+00   6.1287992e+00   6.0299958e+00   5.9483536e+00   5.8815585e+00   5.8282878e+00   5.7879426e+00   5.7605168e+00   5.7465438e+00
   1.8665000e+03   5.2386171e+00   5.2513550e+00   5.2763402e+00   5.3129595e+00   5.3611234e+00   5.4213393e+00   5.4949122e+00   5.5843387e+00   5.6938940e+00   5.8279299e+00   5.9902830e+00   6.1832099e+00   6.4054018e+00   6.6494162e+00   6.8992745e+00   7.1298065e+00   7.3096676e+00   7.4089089e+00   7.4089089e+00   7.3096676e+00   7.1298065e+00   6.8992745e+00   6.6494162e+00   6.4054018e+00   6.1832099e+00   5.9902830e+00   5.8279299e+00   5.6938940e+00   5.5843387e+00   5.4949122e+00   5.4213393e+00   5.3611234e+00   5.3129595e+00   5.2763402e+00   5.2513550e+00   5.2386171e+00
   1.8675000e+03   4.2853652e+00   4.2957852e+00   4.3162185e+00   4.3459080e+00   4.3837740e+00   4.4284730e+00   4.4786810e+00   4.5352082e+00   4.6006490e+00   4.6787019e+00   4.7752454e+00   4.8995328e+00   5.0588972e+00   5.2565313e+00   5.4865024e+00   5.7264620e+00   5.9342578e+00   6.0572316e+00   6.0572316e+00   5.9342578e+00   5.7264620e+00   5.4865024e+00   5.2565313e+00   5.0588972e+00   4.8995328e+00   4.7752454e+00   4.6787019e+00   4.6006490e+00   4.5352082e+00   4.4786810e+00   4.4284730e+00   4.3837740e+00   4.3459080e+00   4.3162185e+00   4.2957852e+00   4.2853652e+00
   1.8685000e+03   2.6264224e+00   2.6328086e+00   2.6453318e+00   2.6635279e+00   2.6867353e+00   2.7141305e+00   2.7447693e+00   2.7776299e+00   2.8116542e+00   2.8457883e+00   2.8803468e+00   2.9223890e+00   2.9795535e+00   3.0581417e+00   3.1626832e+00   3.2974408e+00   3.4455162e+00   3.5496882e+00   3.5496882e+00   3.4455162e+00   3.2974408e+00   3.1626832e+00   3.0581418e+00   2.9795535e+00   2.9223890e+00   2.8803468e+00   2.8457883e+00   2.8116542e+00   2.7776299e+00   2.7447693e+00   2.7141305e+00   2.6867353e+00   2.6635279e+00   2.6453318e+00   2.6328086e+00   2.6264224e+00
   1.8695000e+03   4.4845522e+00   4.4954565e+00   4.5168500e+00   4.5482817e+00   4.5897916e+00   4.6419177e+00   4.7055829e+00   4.7820287e+00   4.8725834e+00   4.9784393e+00   5.1004050e+00   5.2394178e+00   5.3958818e+00   5.5647286e+00   5.7351796e+00   5.8906752e+00   6.0109983e+00   6.0770696e+00   6.0770696e+00   6.0109983e+00   5.8906752e+00   5.7351796e+00   5.5647286e+00   5.3958818e+00   5.2394178e+00   5.1004050e+00   4.9784393e+00   4.8725834e+00   4.7820287e+00   4.7055829e+00   4.6419177e+00   4.5897916e+00   4.5482817e+00   4.5168500e+00   4.4954565e+00   4.4845522e+00
   1.8705000e+03   5.1132314e+00   5.1355906e+00   5.1800519e+00   5.2461911e+00   5.3334145e+00   5.4410319e+00   5.5684590e+00   5.7164828e+00   5.8830294e+00   6.0639128e+00   6.2539191e+00   6.4465903e+00   6.6343768e+00   6.8089820e+00   6.9618876e+00   7.0849953e+00   7.1713640e+00   7.2158964e+00   7.2158964e+00   7.1713640e+00   7.0849953e+00   6.9618876e+00   6.8089820e+00   6.6343768e+00   6.4465903e+00   6.2539191e+00   6.0639128e+00   5.8830294e+00   5.7164828e+00   5.5684859e+00   5.4410319e+00   5.3334145e+00   5.2461911e+00   5.1800519e+00   5.1355906e+00   5.1132314e+00
   1.8715000e+03   7.1717093e+00   7.2083180e+00   7.2809967e+00   7.3889112e+00   7.5310733e+00   7.7068546e+00   7.9182581e+00   8.1643948e+00   8.4394355e+00   8.7361898e+00   9.0455565e+00   9.3566894e+00   9.6574036e+00   9.9347662e+00   1.0175891e+01   1.0368844e+01   1.0503605e+01   1.0572886e+01   1.0572886e+01   1.0503605e+01   1.0368844e+01   1.0175891e+01   9.9347662e+00   9.6574036e+00   9.3566894e+00   9.0455565e+00   8.7361898e+00   8.4394356e+00   8.1643948e+00   7.9182581e+00   7.7068531e+00   7.5310733e+00   7.3889112e+00   7.2809967e+00   7.2083180e+00   7.1717093e+00
   1.8725000e+03   5.0724663e+00   5.0874494e+00   5.1177411e+00   5.1640250e+00   5.2272353e+00   5.3084435e+00   5.4086435e+00   5.5284676e+00   5.6678317e+00   5.8255262e+00   5.9987558e+00   6.1827398e+00   6.3704592e+00   6.5527102e+00   6.7186040e+00   6.8565659e+00   6.9557466e+00   7.0076657e+00   7.0076657e+00   6.9557466e+00   6.8565659e+00   6.7186040e+00   6.5527102e+00   6.3704592e+00   6.1827398e+00   5.9987558e+00   5.8255262e+00   5.6678317e+00   5.5284676e+00   5.4086435e+00   5.3084442e+00   5.2272354e+00   5.1640250e+00   5.1177412e+00   5.0874494e+00   5.0724663e+00
   1.8735000e+03   6.4366056e+00   6.4526651e+00   6.4852237e+00   6.5349937e+00   6.6029190e+00   6.6900642e+00   6.7974032e+00   6.9255742e+00   7.0744794e+00   7.2431396e+00   7.4297288e+00   7.6323961e+00   7.8457680e+00   8.0600556e+00   8.2617587e+00   8.4345769e+00   8.5618079e+00   8.6294226e+00   8.6294226e+00   8.5618079e+00   8.4345769e+00   8.2617587e+00   8.0600556e+00   7.8457680e+00   7.6323961e+00   7.4297288e+00   7.2431396e+00   7.0744794e+00   6.9255742e+00   6.7974032e+00   6.6900642e+00   6.6029190e+00   6.5349937e+00   6.4852237e+00   6.4526651e+00   6.4366056e+00
   1.8745000e+03   4.9640236e+00   4.9760939e+00   4.9997786e+00   5.0346115e+00   5.0806774e+00   5.1385839e+00   5.2093665e+00   5.2943797e+00   5.3950363e+00   5.5125177e+00   5.6474735e+00   5.8003995e+00   5.9716150e+00   6.1556674e+00   6.3407590e+00   6.5090695e+00   6.6389673e+00   6.7101665e+00   6.7101665e+00   6.6389673e+00   6.5090695e+00   6.3407590e+00   6.1556674e+00   5.9716150e+00   5.8003995e+00   5.6474735e+00   5.5125177e+00   5.3950363e+00   5.2943797e+00   5.2093665e+00   5.1385839e+00   5.0806774e+00   5.0346115e+00   4.9997786e+00   4.9760939e+00   4.9640236e+00
   1.8755000e+03   4.8317066e+00   4.8434551e+00   4.8664934e+00   4.8999680e+00   4.9426616e+00   4.9930615e+00   5.0501211e+00   5.1154350e+00   5.1916973e+00   5.2822459e+00   5.3908908e+00   5.5216849e+00   5.6797748e+00   5.8708589e+00   6.0889478e+00   6.3124669e+00   6.5031350e+00   6.6148349e+00   6.6148349e+00   6.5031350e+00   6.3124669e+00   6.0889478e+00   5.8708589e+00   5.6797748e+00   5.5216849e+00   5.3908908e+00   5.2822459e+00   5.1916973e+00   5.1154350e+00   5.0501211e+00   4.9930615e+00   4.9426616e+00   4.8999680e+00   4.8664934e+00   4.8434551e+00   4.8317066e+00
   1.8765000e+03   3.1642272e+00   3.1719211e+00   3.1870086e+00   3.2089307e+00   3.2368903e+00   3.2698950e+00   3.3068076e+00   3.3463970e+00   3.3873933e+00   3.4300962e+00   3.4805596e+00   3.5448869e+00   3.6275825e+00   3.7297733e+00   3.8465652e+00   3.9681426e+00   4.0813485e+00   4.1527480e+00   4.1527480e+00   4.0813485e+00   3.9681426e+00   3.8465652e+00   3.7297733e+00   3.6275825e+00   3.5448869e+00   3.4805596e+00   3.4300962e+00   3.3873933e+00   3.3463970e+00   3.3068076e+00   3.2698950e+00   3.2368903e+00   3.2089307e+00   3.1870086e+00   3.1719211e+00   3.1642272e+00
   1.8775000e+03   2.8611784e+00   2.8681355e+00   2.8817780e+00   2.9016006e+00   2.9268823e+00   2.9567261e+00   2.9901035e+00   3.0259012e+00   3.0629668e+00   3.1006245e+00   3.1430409e+00   3.1966062e+00   3.2671256e+00   3.3599900e+00   3.4812250e+00   3.6332801e+00   3.7895993e+00   3.8942718e+00   3.8942718e+00   3.7895993e+00   3.6332801e+00   3.4812250e+00   3.3599900e+00   3.2671256e+00   3.1966062e+00   3.1430409e+00   3.1006245e+00   3.0629668e+00   3.0259012e+00   2.9901035e+00   2.9567261e+00   2.9268823e+00   2.9016006e+00   2.8817780e+00   2.8681355e+00   2.8611784e+00
   1.8785000e+03   3.2510158e+00   3.2589207e+00   3.2744221e+00   3.2969455e+00   3.3257438e+00   3.3606449e+00   3.4021944e+00   3.4515160e+00   3.5104737e+00   3.5822948e+00   3.6713039e+00   3.7807853e+00   3.9123443e+00   4.0638772e+00   4.2268760e+00   4.3844163e+00   4.5121559e+00   4.5844693e+00   4.5844693e+00   4.5121559e+00   4.3844163e+00   4.2268760e+00   4.0638772e+00   3.9123443e+00   3.7807853e+00   3.6713039e+00   3.5822948e+00   3.5104737e+00   3.4515160e+00   3.4021944e+00   3.3606449e+00   3.3257438e+00   3.2969455e+00   3.2744221e+00   3.2589207e+00   3.2510158e+00
   1.8795000e+03   2.7686988e+00   2.7754552e+00   2.7889138e+00   2.8091502e+00   2.8364955e+00   2.8717485e+00   2.9161956e+00   2.9713215e+00   3.0387159e+00   3.1197911e+00   3.2153267e+00   3.3248220e+00   3.4456942e+00   3.5725043e+00   3.6965718e+00   3.8063705e+00   3.8892120e+00   3.9339144e+00   3.9339144e+00   3.8892120e+00   3.8063705e+00   3.6965718e+00   3.5725043e+00   3.4456942e+00   3.3248220e+00   3.2153267e+00   3.1197911e+00   3.0387159e+00   2.9713215e+00   2.9161956e+00   2.8717485e+00   2.8364955e+00   2.8091502e+00   2.7889138e+00   2.7754552e+00   2.7686988e+00
   1.8805000e+03   2.4542679e+00   2.4602356e+00   2.4719531e+00   2.4892152e+00   2.5120387e+00   2.5406966e+00   2.5757880e+00   2.6183767e+00   2.6703236e+00   2.7335891e+00   2.8097948e+00   2.8997679e+00   3.0026601e+00   3.1148302e+00   3.2288715e+00   3.3334075e+00   3.4145380e+00   3.4591511e+00   3.4591511e+00   3.4145380e+00   3.3334075e+00   3.2288715e+00   3.1148302e+00   3.0026601e+00   2.8997679e+00   2.8097948e+00   2.7335891e+00   2.6703236e+00   2.6183767e+00   2.5757880e+00   2.5406967e+00   2.5120387e+00   2.4892153e+00   2.4719531e+00   2.4602356e+00   2.4542679e+00
   1.8815000e+03   3.9999466e+00   4.0142097e+00   4.0427592e+00   4.0856908e+00   4.1430543e+00   4.2148541e+00   4.3009266e+00   4.4011106e+00   4.5142901e+00   4.6382681e+00   4.7699050e+00   4.9049972e+00   5.0383057e+00   5.1637620e+00   5.2748338e+00   5.3650964e+00   5.4288690e+00   5.4618931e+00   5.4618931e+00   5.4288690e+00   5.3650964e+00   5.2748338e+00   5.1637620e+00   5.0383057e+00   4.9049972e+00   4.7699050e+00   4.6382681e+00   4.5142901e+00   4.4011106e+00   4.3009291e+00   4.2148541e+00   4.1430543e+00   4.0856908e+00   4.0427592e+00   4.0142097e+00   3.9999466e+00
   1.8825000e+03   4.0832801e+00   4.1041485e+00   4.1455282e+00   4.2068661e+00   4.2874127e+00   4.3865229e+00   4.5044590e+00   4.6419637e+00   4.7954449e+00   4.9609003e+00   5.1332520e+00   5.3064719e+00   5.4737973e+00   5.6280619e+00   5.7621257e+00   5.8693765e+00   5.9442673e+00   5.9827649e+00   5.9827649e+00   5.9442673e+00   5.8693765e+00   5.7621257e+00   5.6280619e+00   5.4737973e+00   5.3064719e+00   5.1332520e+00   4.9609003e+00   4.7954449e+00   4.6419637e+00   4.5045382e+00   4.3865248e+00   4.2874127e+00   4.2068661e+00   4.1455282e+00   4.1041485e+00   4.0832801e+00
   1.8835000e+03   4.1707080e+00   4.1856218e+00   4.2156150e+00   4.2610977e+00   4.3227330e+00   4.4018478e+00   4.4996262e+00   4.6158466e+00   4.7495177e+00   4.8984800e+00   5.0591512e+00   5.2263795e+00   5.3934661e+00   5.5523959e+00   5.6943592e+00   5.8105563e+00   5.8930630e+00   5.9359336e+00   5.9359336e+00   5.8930630e+00   5.8105563e+00   5.6943592e+00   5.5523959e+00   5.3934661e+00   5.2263795e+00   5.0591512e+00   4.8984800e+00   4.7495177e+00   4.6158466e+00   4.4996262e+00   4.4018530e+00   4.3227362e+00   4.2610977e+00   4.2156150e+00   4.1856218e+00   4.1707080e+00
   1.8845000e+03   4.7595584e+00   4.7745645e+00   4.8048083e+00   4.8508085e+00   4.9132573e+00   4.9929713e+00   5.0908500e+00   5.2071134e+00   5.3411960e+00   5.4914615e+00   5.6548198e+00   5.8264429e+00   5.9996710e+00   6.1661317e+00   6.3162594e+00   6.4401366e+00   6.5286733e+00   6.5748464e+00   6.5748464e+00   6.5286733e+00   6.4401366e+00   6.3162594e+00   6.1661317e+00   5.9996710e+00   5.8264429e+00   5.6548198e+00   5.4914615e+00   5.3411960e+00   5.2071134e+00   5.0908500e+00   4.9929726e+00   4.9132573e+00   4.8508085e+00   4.8048083e+00   4.7745645e+00   4.7595584e+00
   1.8855000e+03   5.2930730e+00   5.3092320e+00   5.3419402e+00   5.3920680e+00   5.4610009e+00   5.5506517e+00   5.6622884e+00   5.7967340e+00   5.9539438e+00   6.1324856e+00   6.3290537e+00   6.5380434e+00   6.7513052e+00   6.9582581e+00   7.1464923e+00   7.3028817e+00   7.4152111e+00   7.4740003e+00   7.4740003e+00   7.4152111e+00   7.3028817e+00   7.1464923e+00   6.9582581e+00   6.7513052e+00   6.5380434e+00   6.3290537e+00   6.1324856e+00   5.9539438e+00   5.7967340e+00   5.6622884e+00   5.5506517e+00   5.4610116e+00   5.3920680e+00   5.3419402e+00   5.3092320e+00   5.2930730e+00
   1.8865000e+03   5.3411409e+00   5.3549929e+00   5.3831448e+00   5.4264525e+00   5.4860994e+00   5.5637921e+00   5.6614781e+00   5.7811148e+00   5.9242149e+00   6.0913030e+00   6.2811553e+00   6.4899698e+00   6.7105771e+00   6.9320203e+00   7.1397672e+00   7.3170087e+00   7.4469436e+00   7.5157906e+00   7.5157906e+00   7.4469436e+00   7.3170087e+00   7.1397672e+00   6.9320203e+00   6.7105771e+00   6.4899698e+00   6.2811553e+00   6.0913030e+00   5.9242149e+00   5.7811148e+00   5.6614781e+00   5.5637921e+00   5.4860994e+00   5.4264525e+00   5.3831448e+00   5.3549929e+00   5.3411409e+00
   1.8875000e+03   4.0008124e+00   4.0105405e+00   4.0296170e+00   4.0573351e+00   4.0926917e+00   4.1349852e+00   4.1847945e+00   4.2434081e+00   4.3127900e+00   4.3956394e+00   4.4958424e+00   4.6193415e+00   4.7697337e+00   4.9458742e+00   5.1388841e+00   5.3288696e+00   5.4853576e+00   5.5748905e+00   5.5748905e+00   5.4853576e+00   5.3288696e+00   5.1388841e+00   4.9458742e+00   4.7697337e+00   4.6193415e+00   4.4958424e+00   4.3956394e+00   4.3127900e+00   4.2434081e+00   4.1847945e+00   4.1349852e+00   4.0926917e+00   4.0573351e+00   4.0296170e+00   4.0105405e+00   4.0008124e+00
   1.8885000e+03   3.1556906e+00   3.1633638e+00   3.1784106e+00   3.2002735e+00   3.2281576e+00   3.2610734e+00   3.2978864e+00   3.3373689e+00   3.3782577e+00   3.4208082e+00   3.4704065e+00   3.5329802e+00   3.6144867e+00   3.7214345e+00   3.8632456e+00   4.0377578e+00   4.2129207e+00   4.3281906e+00   4.3281906e+00   4.2129207e+00   4.0377578e+00   3.8632456e+00   3.7214345e+00   3.6144867e+00   3.5329802e+00   3.4704065e+00   3.4208082e+00   3.3782577e+00   3.3373689e+00   3.2978864e+00   3.2610734e+00   3.2281576e+00   3.2002735e+00   3.1784106e+00   3.1633638e+00   3.1556906e+00
   1.8895000e+03   3.0632109e+00   3.0706592e+00   3.0852651e+00   3.1064873e+00   3.1335543e+00   3.1655054e+00   3.2012396e+00   3.2397493e+00   3.2822623e+00   3.3317884e+00   3.3920888e+00   3.4687068e+00   3.5704617e+00   3.7034198e+00   3.8670578e+00   4.0477192e+00   4.2122086e+00   4.3130473e+00   4.3130473e+00   4.2122086e+00   4.0477192e+00   3.8670578e+00   3.7034198e+00   3.5704617e+00   3.4687068e+00   3.3920888e+00   3.3317884e+00   3.2822623e+00   3.2397493e+00   3.2012396e+00   3.1655054e+00   3.1335543e+00   3.1064873e+00   3.0852651e+00   3.0706592e+00   3.0632109e+00
   1.8905000e+03   2.8725605e+00   2.8795453e+00   2.8932421e+00   2.9131583e+00   2.9389492e+00   2.9707587e+00   3.0091726e+00   3.0553400e+00   3.1113777e+00   3.1803501e+00   3.2649506e+00   3.3672160e+00   3.4874393e+00   3.6224993e+00   3.7640300e+00   3.8974621e+00   4.0034218e+00   4.0625804e+00   4.0625804e+00   4.0034218e+00   3.8974621e+00   3.7640300e+00   3.6224993e+00   3.4874393e+00   3.3672160e+00   3.2649506e+00   3.1803501e+00   3.1113777e+00   3.0553400e+00   3.0091726e+00   2.9707587e+00   2.9389492e+00   2.9131583e+00   2.8932421e+00   2.8795453e+00   2.8725605e+00
   1.8915000e+03   2.1426826e+00   2.1478926e+00   2.1581093e+00   2.1729775e+00   2.1923128e+00   2.2162981e+00   2.2453636e+00   2.2801536e+00   2.3214424e+00   2.3700144e+00   2.4265363e+00   2.4916705e+00   2.5662715e+00   2.6486174e+00   2.7336497e+00   2.8128750e+00   2.8752307e+00   2.9098598e+00   2.9098598e+00   2.8752307e+00   2.8128750e+00   2.7336497e+00   2.6486174e+00   2.5662715e+00   2.4916705e+00   2.4265363e+00   2.3700144e+00   2.3214424e+00   2.2801536e+00   2.2453636e+00   2.2162981e+00   2.1923128e+00   2.1729775e+00   2.1581093e+00   2.1478926e+00   2.1426826e+00
   1.8925000e+03   4.1777559e+00   4.1921676e+00   4.2210480e+00   4.2645509e+00   4.3228226e+00   4.3959292e+00   4.4837286e+00   4.5858649e+00   4.7012010e+00   4.8276073e+00   4.9619642e+00   5.1000312e+00   5.2364844e+00   5.3651035e+00   5.4791415e+00   5.5719367e+00   5.6375631e+00   5.6715674e+00   5.6715674e+00   5.6375631e+00   5.5719367e+00   5.4791415e+00   5.3651035e+00   5.2364844e+00   5.1000312e+00   4.9619642e+00   4.8276073e+00   4.7012010e+00   4.5858649e+00   4.4837298e+00   4.3959292e+00   4.3228226e+00   4.2645509e+00   4.2210480e+00   4.1921676e+00   4.1777559e+00
   1.8935000e+03   4.9651249e+00   4.9971864e+00   5.0604503e+00   5.1534275e+00   5.2742355e+00   5.4211401e+00   5.5944125e+00   5.7934049e+00   6.0119412e+00   6.2434740e+00   6.4804519e+00   6.7145743e+00   6.9370987e+00   7.1392704e+00   7.3127492e+00   7.4501107e+00   7.5453000e+00   7.5940048e+00   7.5940048e+00   7.5453000e+00   7.4501107e+00   7.3127492e+00   7.1392704e+00   6.9370987e+00   6.7145743e+00   6.4804519e+00   6.2434740e+00   6.0119412e+00   5.7934049e+00   5.5944554e+00   5.4211533e+00   5.2742355e+00   5.1534275e+00   5.0604503e+00   4.9971864e+00   4.9651249e+00
   1.8945000e+03   5.0238086e+00   5.0476512e+00   5.0952511e+00   5.1666142e+00   5.2620477e+00   5.3833723e+00   5.5317368e+00   5.7050656e+00   5.9001539e+00   6.1122444e+00   6.3349959e+00   6.5605923e+00   6.7800432e+00   6.9836173e+00   7.1614526e+00   7.3043405e+00   7.4044068e+00   7.4559517e+00   7.4559517e+00   7.4044068e+00   7.3043405e+00   7.1614526e+00   6.9836173e+00   6.7800432e+00   6.5605923e+00   6.3349959e+00   6.1122444e+00   5.9001539e+00   5.7050656e+00   5.5317368e+00   5.3833786e+00   5.2620577e+00   5.1666142e+00   5.0952511e+00   5.0476512e+00   5.0238086e+00
   1.8955000e+03   4.9714115e+00   4.9858264e+00   5.0149981e+00   5.0596050e+00   5.1205231e+00   5.1985371e+00   5.2939949e+00   5.4071134e+00   5.5378474e+00   5.6851135e+00   5.8463897e+00   6.0173542e+00   6.1916246e+00   6.3607834e+00   6.5148025e+00   6.6429245e+00   6.7350947e+00   6.7833505e+00   6.7833505e+00   6.7350947e+00   6.6429245e+00   6.5148025e+00   6.3607834e+00   6.1916246e+00   6.0173542e+00   5.8463897e+00   5.6851135e+00   5.5378474e+00   5.4071134e+00   5.2939949e+00   5.1985371e+00   5.1205231e+00   5.0596050e+00   5.0149981e+00   4.9858264e+00   4.9714115e+00
   1.8965000e+03   4.9370056e+00   4.9492864e+00   4.9741205e+00   5.0119639e+00   5.0634569e+00   5.1294164e+00   5.2107410e+00   5.3082883e+00   5.4229074e+00   5.5558153e+00   5.7076406e+00   5.8766191e+00   6.0580919e+00   6.2437424e+00   6.4213421e+00   6.5756080e+00   6.6903421e+00   6.7517340e+00   6.7517340e+00   6.6903421e+00   6.5756080e+00   6.4213421e+00   6.2437424e+00   6.0580919e+00   5.8766191e+00   5.7076406e+00   5.5558153e+00   5.4229074e+00   5.3082883e+00   5.2107410e+00   5.1294164e+00   5.0634569e+00   5.0119639e+00   4.9741205e+00   4.9492864e+00   4.9370056e+00
   1.8975000e+03   4.3621945e+00   4.3728013e+00   4.3936009e+00   4.4238424e+00   4.4629871e+00   4.5112883e+00   4.5695594e+00   4.6391409e+00   4.7218602e+00   4.8199505e+00   4.9363974e+00   5.0754762e+00   5.2383813e+00   5.4212358e+00   5.6130531e+00   5.7942683e+00   5.9385067e+00   6.0191691e+00   6.0191691e+00   5.9385067e+00   5.7942683e+00   5.6130531e+00   5.4212358e+00   5.2383813e+00   5.0754762e+00   4.9363974e+00   4.8199505e+00   4.7218602e+00   4.6391409e+00   4.5695594e+00   4.5112883e+00   4.4629871e+00   4.4238424e+00   4.3936009e+00   4.3728013e+00   4.3621945e+00
   1.8985000e+03   3.8841458e+00   3.8935902e+00   3.9121104e+00   3.9390202e+00   3.9733410e+00   4.0138764e+00   4.0602492e+00   4.1138580e+00   4.1767294e+00   4.2514346e+00   4.3409498e+00   4.4486288e+00   4.5794452e+00   4.7366176e+00   4.9139893e+00   5.0937677e+00   5.2456453e+00   5.3340345e+00   5.3340345e+00   5.2456453e+00   5.0937677e+00   4.9139893e+00   4.7366176e+00   4.5794452e+00   4.4486288e+00   4.3409498e+00   4.2514346e+00   4.1767294e+00   4.1138580e+00   4.0602492e+00   4.0138764e+00   3.9733410e+00   3.9390202e+00   3.9121104e+00   3.8935902e+00   3.8841458e+00
   1.8995000e+03   4.2327229e+00   4.2430150e+00   4.2631972e+00   4.2925279e+00   4.3303430e+00   4.3767835e+00   4.4326115e+00   4.4992864e+00   4.5791023e+00   4.6759206e+00   4.7947350e+00   4.9389965e+00   5.1097401e+00   5.3031669e+00   5.5077383e+00   5.7023201e+00   5.8580090e+00   5.9453690e+00   5.9453690e+00   5.8580090e+00   5.7023201e+00   5.5077383e+00   5.3031669e+00   5.1097401e+00   4.9389965e+00   4.7947350e+00   4.6759206e+00   4.5791023e+00   4.4992864e+00   4.4326115e+00   4.3767835e+00   4.3303430e+00   4.2925279e+00   4.2631972e+00   4.2430150e+00   4.2327229e+00
   1.9005000e+03   3.0717475e+00   3.0792166e+00   3.0938631e+00   3.1151445e+00   3.1423319e+00   3.1751879e+00   3.2142180e+00   3.2604750e+00   3.3157075e+00   3.3829044e+00   3.4662770e+00   3.5690750e+00   3.6929740e+00   3.8361708e+00   3.9907540e+00   4.1406699e+00   4.2625753e+00   4.3317178e+00   4.3317178e+00   4.2625753e+00   4.1406699e+00   3.9907540e+00   3.8361708e+00   3.6929740e+00   3.5690750e+00   3.4662770e+00   3.3829044e+00   3.3157075e+00   3.2604750e+00   3.2142180e+00   3.1751879e+00   3.1423319e+00   3.1151445e+00   3.0938631e+00   3.0792166e+00   3.0717475e+00
   1.9015000e+03   3.2168694e+00   3.2246914e+00   3.2400299e+00   3.2623167e+00   3.2907737e+00   3.3250882e+00   3.3658036e+00   3.4141223e+00   3.4722435e+00   3.5440696e+00   3.6335706e+00   3.7440779e+00   3.8773418e+00   4.0313404e+00   4.1974991e+00   4.3585075e+00   4.4893438e+00   4.5634791e+00   4.5634791e+00   4.4893438e+00   4.3585075e+00   4.1974991e+00   4.0313404e+00   3.8773418e+00   3.7440779e+00   3.6335706e+00   3.5440696e+00   3.4722435e+00   3.4141223e+00   3.3658036e+00   3.3250882e+00   3.2907737e+00   3.2623167e+00   3.2400299e+00   3.2246914e+00   3.2168694e+00
   1.9025000e+03   2.6321134e+00   2.6385135e+00   2.6510638e+00   2.6693042e+00   2.6928479e+00   2.7217961e+00   2.7566705e+00   2.7985214e+00   2.8492901e+00   2.9118688e+00   2.9888294e+00   3.0821779e+00   3.1923576e+00   3.3166795e+00   3.4475374e+00   3.5714233e+00   3.6701364e+00   3.7253851e+00   3.7253851e+00   3.6701364e+00   3.5714233e+00   3.4475374e+00   3.3166795e+00   3.1923576e+00   3.0821779e+00   2.9888294e+00   2.9118688e+00   2.8492901e+00   2.7985214e+00   2.7566705e+00   2.7217961e+00   2.6928479e+00   2.6693042e+00   2.6510638e+00   2.6385135e+00   2.6321134e+00
   1.9035000e+03   2.0914631e+00   2.0965486e+00   2.1065210e+00   2.1210109e+00   2.1395052e+00   2.1617897e+00   2.1882532e+00   2.2195820e+00   2.2567072e+00   2.3007005e+00   2.3526399e+00   2.4135415e+00   2.4849179e+00   2.5667696e+00   2.6547214e+00   2.7397933e+00   2.8088596e+00   2.8480214e+00   2.8480214e+00   2.8088596e+00   2.7397933e+00   2.6547214e+00   2.5667696e+00   2.4849179e+00   2.4135415e+00   2.3526399e+00   2.3007005e+00   2.2567072e+00   2.2195820e+00   2.1882532e+00   2.1617897e+00   2.1395052e+00   2.1210109e+00   2.1065210e+00   2.0965486e+00   2.0914631e+00
   1.9045000e+03   3.3864184e+00   3.3966739e+00   3.4173820e+00   3.4489599e+00   3.4918993e+00   3.5465793e+00   3.6128483e+00   3.6900118e+00   3.7768798e+00   3.8719649e+00   3.9734209e+00   4.0783253e+00   4.1827796e+00   4.2820165e+00   4.3706887e+00   4.4433439e+00   4.4949916e+00   4.5218511e+00   4.5218511e+00   4.4949916e+00   4.4433439e+00   4.3706887e+00   4.2820165e+00   4.1827796e+00   4.0783253e+00   3.9734209e+00   3.8719649e+00   3.7768798e+00   3.6900118e+00   3.6128483e+00   3.5465793e+00   3.4918993e+00   3.4489599e+00   3.4173820e+00   3.3966739e+00   3.3864184e+00
   1.9055000e+03   3.6278089e+00   3.6460830e+00   3.6823415e+00   3.7361144e+00   3.8068059e+00   3.8939056e+00   3.9977331e+00   4.1188689e+00   4.2542208e+00   4.4003003e+00   4.5526470e+00   4.7059408e+00   4.8541840e+00   4.9909947e+00   5.1099917e+00   5.2052630e+00   5.2718196e+00   5.3060488e+00   5.3060488e+00   5.2718196e+00   5.2052630e+00   5.1099917e+00   4.9909947e+00   4.8541840e+00   4.7059408e+00   4.5526470e+00   4.4003003e+00   4.2542208e+00   4.1188689e+00   3.9977938e+00   3.8939081e+00   3.8068059e+00   3.7361144e+00   3.6823415e+00   3.6460830e+00   3.6278088e+00
   1.9065000e+03   4.6396214e+00   4.6621937e+00   4.7072176e+00   4.7746434e+00   4.8646644e+00   4.9788796e+00   5.1183733e+00   5.2810484e+00   5.4637738e+00   5.6619913e+00   5.8697076e+00   6.0796148e+00   6.2833773e+00   6.4720337e+00   6.6365631e+00   6.7685807e+00   6.8609385e+00   6.9084847e+00   6.9084847e+00   6.8609385e+00   6.7685807e+00   6.6365631e+00   6.4720337e+00   6.2833773e+00   6.0796148e+00   5.8697076e+00   5.6619913e+00   5.4637738e+00   5.2810484e+00   5.1183733e+00   4.9788851e+00   4.8646727e+00   4.7746434e+00   4.7072176e+00   4.6621937e+00   4.6396214e+00
   1.9075000e+03   3.7879332e+00   3.8014971e+00   3.8287186e+00   3.8698501e+00   3.9252579e+00   3.9954686e+00   4.0816417e+00   4.1836020e+00   4.3003420e+00   4.4299077e+00   4.5691543e+00   4.7136354e+00   4.8576051e+00   4.9942421e+00   5.1160858e+00   5.2156499e+00   5.2862971e+00   5.3229678e+00   5.3229678e+00   5.2862971e+00   5.2156499e+00   5.1160858e+00   4.9942421e+00   4.8576051e+00   4.7136354e+00   4.5691543e+00   4.4299077e+00   4.3003420e+00   4.1836020e+00   4.0816417e+00   3.9955001e+00   3.9252579e+00   3.8698501e+00   3.8287186e+00   3.8014971e+00   3.7879332e+00
   1.9085000e+03   5.2089918e+00   5.2238527e+00   5.2539353e+00   5.3000222e+00   5.3631416e+00   5.4444142e+00   5.5449491e+00   5.6656651e+00   5.8068063e+00   5.9674892e+00   6.1452030e+00   6.3352967e+00   6.5306482e+00   6.7216303e+00   6.8965618e+00   7.0428129e+00   7.1483750e+00   7.2037874e+00   7.2037874e+00   7.1483750e+00   7.0428129e+00   6.8965618e+00   6.7216303e+00   6.5306482e+00   6.3352967e+00   6.1452030e+00   5.9674892e+00   5.8068063e+00   5.6656651e+00   5.5449491e+00   5.4444142e+00   5.3631416e+00   5.3000222e+00   5.2539353e+00   5.2238527e+00   5.2089918e+00
   1.9095000e+03   4.6653988e+00   4.6781432e+00   4.7040327e+00   4.7439064e+00   4.7989783e+00   4.8707001e+00   4.9605645e+00   5.0698845e+00   5.1994146e+00   5.3488782e+00   5.5164052e+00   5.6979459e+00   5.8868209e+00   6.0735708e+00   6.2463535e+00   6.3920118e+00   6.4977990e+00   6.5535485e+00   6.5535485e+00   6.4977990e+00   6.3920118e+00   6.2463535e+00   6.0735708e+00   5.8868209e+00   5.6979459e+00   5.5164052e+00   5.3488782e+00   5.1994146e+00   5.0698846e+00   4.9605645e+00   4.8707001e+00   4.7989783e+00   4.7439072e+00   4.7040327e+00   4.6781432e+00   4.6653988e+00
   1.9105000e+03   5.0977681e+00   5.1103196e+00   5.1355328e+00   5.1737157e+00   5.2254709e+00   5.2918022e+00   5.3743424e+00   5.4756718e+00   5.5983379e+00   5.7444521e+00   5.9149298e+00   6.1084224e+00   6.3200127e+00   6.5400445e+00   6.7535714e+00   6.9412604e+00   7.0821159e+00   7.1578748e+00   7.1578748e+00   7.0821159e+00   6.9412604e+00   6.7535714e+00   6.5400445e+00   6.3200127e+00   6.1084224e+00   5.9149298e+00   5.7444521e+00   5.5983379e+00   5.4756718e+00   5.3743424e+00   5.2918022e+00   5.2254709e+00   5.1737157e+00   5.1355328e+00   5.1103196e+00   5.0977681e+00
   1.9115000e+03   3.4658531e+00   3.4742805e+00   3.4908062e+00   3.5148180e+00   3.5454427e+00   3.5816224e+00   3.6230887e+00   3.6710384e+00   3.7272700e+00   3.7942308e+00   3.8751333e+00   3.9749418e+00   4.0994205e+00   4.2496271e+00   4.4195316e+00   4.5920382e+00   4.7379341e+00   4.8229324e+00   4.8229324e+00   4.7379341e+00   4.5920382e+00   4.4195316e+00   4.2496271e+00   4.0994205e+00   3.9749418e+00   3.8751333e+00   3.7942308e+00   3.7272700e+00   3.6710384e+00   3.6230887e+00   3.5816224e+00   3.5454427e+00   3.5148180e+00   3.4908062e+00   3.4742805e+00   3.4658531e+00
   1.9125000e+03   2.4471541e+00   2.4531045e+00   2.4647729e+00   2.4817270e+00   2.5033504e+00   2.5288757e+00   2.5574232e+00   2.5880408e+00   2.6197428e+00   2.6515623e+00   2.6847563e+00   2.7260144e+00   2.7815659e+00   2.8567238e+00   2.9555485e+00   3.0819204e+00   3.2177868e+00   3.3117711e+00   3.3117711e+00   3.2177868e+00   3.0819204e+00   2.9555485e+00   2.8567238e+00   2.7815659e+00   2.7260144e+00   2.6847563e+00   2.6515623e+00   2.6197428e+00   2.5880408e+00   2.5574232e+00   2.5288757e+00   2.5033504e+00   2.4817270e+00   2.4647729e+00   2.4531045e+00   2.4471541e+00
   1.9135000e+03   2.6065037e+00   2.6128415e+00   2.6252697e+00   2.6433278e+00   2.6663592e+00   2.6935466e+00   2.7239531e+00   2.7565749e+00   2.7914393e+00   2.8312776e+00   2.8794725e+00   2.9404048e+00   3.0213138e+00   3.1298614e+00   3.2674048e+00   3.4237880e+00   3.5700036e+00   3.6613590e+00   3.6613590e+00   3.5700036e+00   3.4237880e+00   3.2674048e+00   3.1298614e+00   3.0213138e+00   2.9404048e+00   2.8794725e+00   2.8312776e+00   2.7914393e+00   2.7565749e+00   2.7239531e+00   2.6935466e+00   2.6663592e+00   2.6433278e+00   2.6252697e+00   2.6128415e+00   2.6065037e+00
   1.9145000e+03   2.4286582e+00   2.4345636e+00   2.4461595e+00   2.4632466e+00   2.4858480e+00   2.5142643e+00   2.5491893e+00   2.5920044e+00   2.6445814e+00   2.7087299e+00   2.7860179e+00   2.8771811e+00   2.9812323e+00   3.0943754e+00   3.2090654e+00   3.3139028e+00   3.3950712e+00   3.4396373e+00   3.4396373e+00   3.3950712e+00   3.3139028e+00   3.2090654e+00   3.0943754e+00   2.9812323e+00   2.8771811e+00   2.7860179e+00   2.7087299e+00   2.6445814e+00   2.5920044e+00   2.5491893e+00   2.5142643e+00   2.4858480e+00   2.4632466e+00   2.4461595e+00   2.4345636e+00   2.4286582e+00
   1.9155000e+03   2.2423038e+00   2.2480565e+00   2.2597572e+00   2.2777147e+00   2.3022644e+00   2.3337730e+00   2.3725949e+00   2.4190535e+00   2.4735132e+00   2.5363563e+00   2.6072729e+00   2.6850203e+00   2.7671292e+00   2.8496859e+00   2.9273530e+00   2.9938390e+00   3.0427119e+00   3.0686673e+00   3.0686673e+00   3.0427119e+00   2.9938390e+00   2.9273530e+00   2.8496859e+00   2.7671292e+00   2.6850203e+00   2.6072729e+00   2.5363563e+00   2.4735132e+00   2.4190535e+00   2.3725949e+00   2.3337730e+00   2.3022644e+00   2.2777147e+00   2.2597572e+00   2.2480565e+00   2.2423038e+00
   1.9165000e+03   4.7079987e+00   4.7313826e+00   4.7777423e+00   4.8464089e+00   4.9364777e+00   5.0470236e+00   5.1776199e+00   5.3295367e+00   5.4994409e+00   5.6827845e+00   5.8739839e+00   6.0663896e+00   6.2524930e+00   6.4242848e+00   6.5737615e+00   6.6934589e+00   6.7770959e+00   6.8201147e+00   6.8201147e+00   6.7770959e+00   6.6934589e+00   6.5737615e+00   6.4242848e+00   6.2524930e+00   6.0663896e+00   5.8739839e+00   5.6827845e+00   5.4994409e+00   5.3295367e+00   5.1775926e+00   5.0470236e+00   4.9364777e+00   4.8464089e+00   4.7777423e+00   4.7313826e+00   4.7079987e+00
   1.9175000e+03   3.6227517e+00   3.6460139e+00   3.6920553e+00   3.7601172e+00   3.8494012e+00   3.9599473e+00   4.0928692e+00   4.2446710e+00   4.4114081e+00   4.5881310e+00   4.7690766e+00   4.9478831e+00   5.1178528e+00   5.2722838e+00   5.4048055e+00   5.5097258e+00   5.5824373e+00   5.6196358e+00   5.6196358e+00   5.5824373e+00   5.5097258e+00   5.4048055e+00   5.2722838e+00   5.1178528e+00   4.9478831e+00   4.7690766e+00   4.5881310e+00   4.4114081e+00   4.2446710e+00   4.0928692e+00   3.9600405e+00   3.8494016e+00   3.7601172e+00   3.6920553e+00   3.6460139e+00   3.6227517e+00
   1.9185000e+03   6.9721563e+00   7.0053701e+00   7.0714994e+00   7.1701370e+00   7.3009036e+00   7.4639325e+00   7.6622833e+00   7.8938463e+00   8.1540208e+00   8.4364326e+00   8.7326620e+00   9.0323889e+00   9.3237259e+00   9.5938376e+00   9.8297321e+00   1.0019178e+01   1.0151863e+01   1.0220176e+01   1.0220176e+01   1.0151863e+01   1.0019178e+01   9.8297321e+00   9.5938376e+00   9.3237259e+00   9.0323889e+00   8.7326620e+00   8.4364326e+00   8.1540208e+00   7.8938463e+00   7.6622833e+00   7.4640295e+00   7.3009036e+00   7.1701370e+00   7.0714994e+00   7.0053701e+00   6.9721563e+00
   1.9195000e+03   5.2469705e+00   5.2697304e+00   5.3153428e+00   5.3842353e+00   5.4774249e+00   5.5976898e+00   5.7453469e+00   5.9190859e+00   6.1162370e+00   6.3324177e+00   6.5614427e+00   6.7953752e+00   7.0247728e+00   7.2391398e+00   7.4276174e+00   7.5798338e+00   7.6868553e+00   7.7421189e+00   7.7421189e+00   7.6868553e+00   7.5798338e+00   7.4276174e+00   7.2391398e+00   7.0247728e+00   6.7953752e+00   6.5614427e+00   6.3324177e+00   6.1162370e+00   5.9190859e+00   5.7453469e+00   5.5976898e+00   5.4774186e+00   5.3842353e+00   5.3153428e+00   5.2697304e+00   5.2469705e+00
   1.9205000e+03   5.8930886e+00   5.9074490e+00   5.9359869e+00   5.9787496e+00   6.0361727e+00   6.1091733e+00   6.1992449e+00   6.3088755e+00   6.4418463e+00   6.6015719e+00   6.7903415e+00   7.0081336e+00   7.2508182e+00   7.5082683e+00   7.7630534e+00   7.9910015e+00   8.1645049e+00   8.2586779e+00   8.2586779e+00   8.1645049e+00   7.9910015e+00   7.7630534e+00   7.5082683e+00   7.2508182e+00   7.0081336e+00   6.7903415e+00   6.6015719e+00   6.4418463e+00   6.3088755e+00   6.1992449e+00   6.1091733e+00   6.0361727e+00   5.9787496e+00   5.9359869e+00   5.9074490e+00   5.8930886e+00
   1.9215000e+03   4.8502025e+00   4.8619960e+00   4.8851225e+00   4.9187252e+00   4.9615865e+00   5.0127808e+00   5.0729967e+00   5.1437967e+00   5.2275397e+00   5.3273975e+00   5.4476632e+00   5.5951806e+00   5.7749701e+00   5.9858378e+00   6.2172856e+00   6.4454969e+00   6.6337591e+00   6.7415796e+00   6.7415796e+00   6.6337591e+00   6.4454969e+00   6.2172856e+00   5.9858378e+00   5.7749701e+00   5.5951806e+00   5.4476632e+00   5.3273975e+00   5.2275397e+00   5.1437967e+00   5.0729967e+00   5.0127808e+00   4.9615865e+00   4.9187252e+00   4.8851225e+00   4.8619960e+00   4.8502025e+00
   1.9225000e+03   4.3693083e+00   4.3799324e+00   4.4007660e+00   4.4310370e+00   4.4696448e+00   4.5152193e+00   4.5661901e+00   4.6213520e+00   4.6829483e+00   4.7550059e+00   4.8423530e+00   4.9512390e+00   5.0916030e+00   5.2733255e+00   5.4951891e+00   5.7381584e+00   5.9577670e+00   6.0917795e+00   6.0917795e+00   5.9577670e+00   5.7381584e+00   5.4951891e+00   5.2733255e+00   5.0916030e+00   4.9512390e+00   4.8423530e+00   4.7550059e+00   4.6829483e+00   4.6213520e+00   4.5661901e+00   4.5152193e+00   4.4696448e+00   4.4310370e+00   4.4007660e+00   4.3799324e+00   4.3693083e+00
   1.9235000e+03   4.0264222e+00   4.0362126e+00   4.0554112e+00   4.0833066e+00   4.1188846e+00   4.1608826e+00   4.2078592e+00   4.2592265e+00   4.3174326e+00   4.3860622e+00   4.4700866e+00   4.5777862e+00   4.7191236e+00   4.8994036e+00   5.1156477e+00   5.3482654e+00   5.5551975e+00   5.6799868e+00   5.6799868e+00   5.5551975e+00   5.3482654e+00   5.1156477e+00   4.8994036e+00   4.7191236e+00   4.5777862e+00   4.4700866e+00   4.3860622e+00   4.3174326e+00   4.2592265e+00   4.2078592e+00   4.1608826e+00   4.1188846e+00   4.0833066e+00   4.0554112e+00   4.0362126e+00   4.0264222e+00
   1.9245000e+03   2.8967475e+00   2.9037911e+00   2.9176032e+00   2.9376722e+00   2.9632682e+00   2.9934831e+00   3.0272754e+00   3.0638379e+00   3.1046439e+00   3.1523702e+00   3.2102011e+00   3.2821937e+00   3.3746824e+00   3.4943818e+00   3.6405889e+00   3.8007824e+00   3.9456411e+00   4.0340679e+00   4.0340679e+00   3.9456411e+00   3.8007824e+00   3.6405889e+00   3.4943818e+00   3.3746824e+00   3.2821937e+00   3.2102011e+00   3.1523702e+00   3.1046439e+00   3.0638379e+00   3.0272754e+00   2.9934831e+00   2.9632682e+00   2.9376722e+00   2.9176032e+00   2.9037911e+00   2.8967475e+00
   1.9255000e+03   2.8512191e+00   2.8581519e+00   2.8717470e+00   2.8915005e+00   2.9167043e+00   2.9471090e+00   2.9835820e+00   3.0273741e+00   3.0798363e+00   3.1419548e+00   3.2136532e+00   3.2930216e+00   3.3757500e+00   3.4553997e+00   3.5250680e+00   3.5810949e+00   3.6222453e+00   3.6441679e+00   3.6441679e+00   3.6222453e+00   3.5810949e+00   3.5250680e+00   3.4553997e+00   3.3757500e+00   3.2930216e+00   3.2136532e+00   3.1419548e+00   3.0798363e+00   3.0273741e+00   2.9835820e+00   2.9471090e+00   2.9167043e+00   2.8915005e+00   2.8717470e+00   2.8581519e+00   2.8512191e+00
   1.9265000e+03   4.2116981e+00   4.2245954e+00   4.2506073e+00   4.2902044e+00   4.3439411e+00   4.4123087e+00   4.4953310e+00   4.5924002e+00   4.7026596e+00   4.8247381e+00   4.9560993e+00   5.0929300e+00   5.2300651e+00   5.3610861e+00   5.4787213e+00   5.5754524e+00   5.6444151e+00   5.6803355e+00   5.6803355e+00   5.6444151e+00   5.5754524e+00   5.4787213e+00   5.3610861e+00   5.2300651e+00   5.0929300e+00   4.9560993e+00   4.8247381e+00   4.7026596e+00   4.5924002e+00   4.4953310e+00   4.4123087e+00   4.3439411e+00   4.2902044e+00   4.2506073e+00   4.2245954e+00   4.2116981e+00
   1.9275000e+03   4.2921574e+00   4.3114169e+00   4.3498637e+00   4.4074768e+00   4.4843680e+00   4.5812989e+00   4.7000377e+00   4.8391759e+00   4.9963337e+00   5.1678978e+00   5.3488963e+00   5.5330719e+00   5.7130572e+00   5.8807469e+00   6.0278110e+00   6.1463320e+00   6.2295552e+00   6.2724749e+00   6.2724749e+00   6.2295552e+00   6.1463320e+00   6.0278110e+00   5.8807469e+00   5.7130572e+00   5.5330719e+00   5.3488963e+00   5.1678978e+00   4.9963337e+00   4.8391759e+00   4.7000377e+00   4.5812827e+00   4.4843680e+00   4.4074768e+00   4.3498637e+00   4.3114169e+00   4.2921574e+00
   1.9285000e+03   4.7527747e+00   4.7703764e+00   4.8056790e+00   4.8589611e+00   4.9306626e+00   5.0215442e+00   5.1331919e+00   5.2652523e+00   5.4162658e+00   5.5835668e+00   5.7629653e+00   5.9486310e+00   6.1331513e+00   6.3078161e+00   6.4631863e+00   6.5899061e+00   6.6796705e+00   6.7262247e+00   6.7262247e+00   6.6796705e+00   6.5899061e+00   6.4631863e+00   6.3078161e+00   6.1331513e+00   5.9486310e+00   5.7629653e+00   5.5835668e+00   5.4162658e+00   5.2652523e+00   5.1331919e+00   5.0215366e+00   4.9306626e+00   4.8589611e+00   4.8056790e+00   4.7703764e+00   4.7527747e+00
   1.9295000e+03   5.6860031e+00   5.7050948e+00   5.7435732e+00   5.8021443e+00   5.8819000e+00   5.9848134e+00   6.1122706e+00   6.2644401e+00   6.4404603e+00   6.6379174e+00   6.8524411e+00   7.0774029e+00   7.3038551e+00   7.5207941e+00   7.7158136e+00   7.8762722e+00   7.9906828e+00   8.0502754e+00   8.0502754e+00   7.9906828e+00   7.8762722e+00   7.7158136e+00   7.5207941e+00   7.3038551e+00   7.0774029e+00   6.8524411e+00   6.6379174e+00   6.4404603e+00   6.2644401e+00   6.1122706e+00   5.9848134e+00   5.8819059e+00   5.8021443e+00   5.7435732e+00   5.7050948e+00   5.6860031e+00
   1.9305000e+03   5.6357900e+00   5.6514664e+00   5.6833334e+00   5.7325020e+00   5.8006785e+00   5.8897265e+00   6.0014877e+00   6.1375276e+00   6.2986530e+00   6.4843412e+00   6.6920583e+00   6.9165899e+00   7.1495395e+00   7.3791931e+00   7.5910864e+00   7.7692789e+00   7.8984505e+00   7.9664379e+00   7.9664379e+00   7.8984505e+00   7.7692789e+00   7.5910864e+00   7.3791931e+00   7.1495395e+00   6.9165899e+00   6.6920583e+00   6.4843412e+00   6.2986530e+00   6.1375276e+00   6.0014877e+00   5.8897265e+00   5.8006785e+00   5.7325023e+00   5.6833334e+00   5.6514664e+00   5.6357900e+00
   1.9315000e+03   4.5656497e+00   4.5767513e+00   4.5985210e+00   4.6301612e+00   4.6709958e+00   4.7212176e+00   4.7816413e+00   4.8537284e+00   4.9395535e+00   5.0419563e+00   5.1654220e+00   5.3145794e+00   5.4905480e+00   5.6894388e+00   5.8994447e+00   6.0989974e+00   6.2585711e+00   6.3480489e+00   6.3480489e+00   6.2585711e+00   6.0989974e+00   5.8994447e+00   5.6894388e+00   5.4905480e+00   5.3145794e+00   5.1654220e+00   5.0419563e+00   4.9395535e+00   4.8537284e+00   4.7816413e+00   4.7212176e+00   4.6709958e+00   4.6301612e+00   4.5985210e+00   4.5767513e+00   4.5656497e+00
   1.9325000e+03   3.8329262e+00   3.8422462e+00   3.8605221e+00   3.8870771e+00   3.9209453e+00   3.9609250e+00   4.0056384e+00   4.0535942e+00   4.1038513e+00   4.1599294e+00   4.2272695e+00   4.3116477e+00   4.4197205e+00   4.5612937e+00   4.7447601e+00   4.9586274e+00   5.1630581e+00   5.2929074e+00   5.2929074e+00   5.1630581e+00   4.9586274e+00   4.7447601e+00   4.5612937e+00   4.4197205e+00   4.3116477e+00   4.2272695e+00   4.1599294e+00   4.1038513e+00   4.0535942e+00   4.0056384e+00   3.9609250e+00   3.9209453e+00   3.8870771e+00   3.8605221e+00   3.8422462e+00   3.8329262e+00
   1.9335000e+03   3.2567068e+00   3.2646256e+00   3.2801541e+00   3.3027169e+00   3.3314936e+00   3.3654630e+00   3.4034544e+00   3.4442096e+00   3.4876604e+00   3.5372403e+00   3.5970518e+00   3.6717874e+00   3.7673302e+00   3.8929511e+00   4.0527185e+00   4.2349931e+00   4.4058963e+00   4.5129525e+00   4.5129525e+00   4.4058963e+00   4.2349931e+00   4.0527185e+00   3.8929511e+00   3.7673302e+00   3.6717874e+00   3.5970518e+00   3.5372403e+00   3.4876604e+00   3.4442096e+00   3.4034544e+00   3.3654630e+00   3.3314936e+00   3.3027169e+00   3.2801541e+00   3.2646256e+00   3.2567068e+00
   1.9345000e+03   2.9138207e+00   2.9209058e+00   2.9347993e+00   2.9549866e+00   2.9807335e+00   3.0111264e+00   3.0452343e+00   3.0835207e+00   3.1277624e+00   3.1804597e+00   3.2454808e+00   3.3291475e+00   3.4366968e+00   3.5704613e+00   3.7266092e+00   3.8900585e+00   4.0319995e+00   4.1161605e+00   4.1161605e+00   4.0319995e+00   3.8900585e+00   3.7266092e+00   3.5704613e+00   3.4366968e+00   3.3291475e+00   3.2454808e+00   3.1804597e+00   3.1277624e+00   3.0835207e+00   3.0452343e+00   3.0111264e+00   2.9807335e+00   2.9549866e+00   2.9347993e+00   2.9209058e+00   2.9138207e+00
   1.9355000e+03   2.4727639e+00   2.4787765e+00   2.4905670e+00   2.5076986e+00   2.5295632e+00   2.5558666e+00   2.5870177e+00   2.6238059e+00   2.6673855e+00   2.7192589e+00   2.7813441e+00   2.8566546e+00   2.9475342e+00   3.0530183e+00   3.1675757e+00   3.2794106e+00   3.3708972e+00   3.4229890e+00   3.4229890e+00   3.3708972e+00   3.2794106e+00   3.1675757e+00   3.0530183e+00   2.9475342e+00   2.8566546e+00   2.7813441e+00   2.7192589e+00   2.6673855e+00   2.6238059e+00   2.5870177e+00   2.5558666e+00   2.5295632e+00   2.5076986e+00   2.4905670e+00   2.4787765e+00   2.4727639e+00
   1.9365000e+03   4.1179208e+00   4.1315585e+00   4.1589338e+00   4.2002742e+00   4.2558276e+00   4.3257444e+00   4.4099097e+00   4.5077338e+00   4.6180530e+00   4.7389793e+00   4.8676243e+00   4.9999992e+00   5.1310429e+00   5.2547740e+00   5.3646664e+00   5.4542236e+00   5.5176264e+00   5.5505103e+00   5.5505103e+00   5.5176264e+00   5.4542236e+00   5.3646664e+00   5.2547740e+00   5.1310429e+00   4.9999992e+00   4.8676243e+00   4.7389793e+00   4.6180530e+00   4.5077338e+00   4.4099097e+00   4.3257444e+00   4.2558276e+00   4.2002742e+00   4.1589338e+00   4.1315585e+00   4.1179208e+00
   1.9375000e+03   5.2935045e+00   5.3242383e+00   5.3850417e+00   5.4748659e+00   5.5923546e+00   5.7364261e+00   5.9082999e+00   6.1068471e+00   6.3266458e+00   6.5614346e+00   6.8037211e+00   7.0449713e+00   7.2759493e+00   7.4871730e+00   7.6694446e+00   7.8144158e+00   7.9152189e+00   7.9668947e+00   7.9668947e+00   7.9152189e+00   7.8144158e+00   7.6694446e+00   7.4871730e+00   7.2759493e+00   7.0449713e+00   6.8037211e+00   6.5614346e+00   6.3266458e+00   6.1068471e+00   5.9082999e+00   5.7364527e+00   5.5923546e+00   5.4748659e+00   5.3850417e+00   5.3242383e+00   5.2935045e+00
   1.9385000e+03   6.2582730e+00   6.2925050e+00   6.3605181e+00   6.4617471e+00   6.5957511e+00   6.7636199e+00   6.9674903e+00   7.2031332e+00   7.4652926e+00   7.7468274e+00   8.0388644e+00   8.3310672e+00   8.6120732e+00   8.8700522e+00   9.0934104e+00   9.2715357e+00   9.3956234e+00   9.4593200e+00   9.4593200e+00   9.3956234e+00   9.2715357e+00   9.0934104e+00   8.8700522e+00   8.6120732e+00   8.3310672e+00   8.0388644e+00   7.7468274e+00   7.4652926e+00   7.2031332e+00   6.9674903e+00   6.7637270e+00   6.5957535e+00   6.4617471e+00   6.3605181e+00   6.2925050e+00   6.2582730e+00
   1.9395000e+03   6.2652017e+00   6.2867412e+00   6.3300697e+00   6.3957697e+00   6.4847212e+00   6.5983019e+00   6.7383873e+00   6.9048140e+00   7.0963321e+00   7.3100818e+00   7.5411361e+00   7.7822660e+00   8.0238985e+00   8.2544226e+00   8.4609373e+00   8.6303319e+00   8.7508827e+00   8.8135677e+00   8.8135677e+00   8.7508827e+00   8.6303319e+00   8.4609373e+00   8.2544226e+00   8.0238985e+00   7.7822660e+00   7.5411361e+00   7.3100818e+00   7.0963321e+00   6.9048140e+00   6.7383873e+00   6.5982893e+00   6.4847212e+00   6.3957697e+00   6.3300697e+00   6.2867412e+00   6.2652017e+00
   1.9405000e+03   6.4081786e+00   6.4243694e+00   6.4572104e+00   6.5074265e+00   6.5759585e+00   6.6640320e+00   6.7732714e+00   6.9060940e+00   7.0648987e+00   7.2511217e+00   7.4644792e+00   7.7018380e+00   7.9560111e+00   8.2148477e+00   8.4611504e+00   8.6739612e+00   8.8315422e+00   8.9155952e+00   8.9155952e+00   8.8315422e+00   8.6739612e+00   8.4611504e+00   8.2148477e+00   7.9560111e+00   7.7018380e+00   7.4644792e+00   7.2511217e+00   7.0648987e+00   6.9060940e+00   6.7732714e+00   6.6640320e+00   6.5759585e+00   6.5074265e+00   6.4572104e+00   6.4243694e+00   6.4081786e+00
   1.9415000e+03   6.2857714e+00   6.3010572e+00   6.3311886e+00   6.3759279e+00   6.4355122e+00   6.5107484e+00   6.6030663e+00   6.7147547e+00   6.8495280e+00   7.0122155e+00   7.2062733e+00   7.4329486e+00   7.6892378e+00   7.9654373e+00   8.2431186e+00   8.4951486e+00   8.6892195e+00   8.7953564e+00   8.7953564e+00   8.6892195e+00   8.4951486e+00   8.2431186e+00   7.9654373e+00   7.6892378e+00   7.4329486e+00   7.2062733e+00   7.0122155e+00   6.8495280e+00   6.7147547e+00   6.6030663e+00   6.5107484e+00   6.4355122e+00   6.3759279e+00   6.3311886e+00   6.3010572e+00   6.2857714e+00
   1.9425000e+03   5.6256089e+00   5.6392878e+00   5.6661116e+00   5.7050864e+00   5.7548026e+00   5.8142124e+00   5.8841012e+00   5.9662891e+00   6.0636288e+00   6.1801832e+00   6.3223798e+00   6.4987881e+00   6.7140382e+00   6.9665669e+00   7.2437020e+00   7.5168345e+00   7.7420130e+00   7.8709390e+00   7.8709390e+00   7.7420130e+00   7.5168345e+00   7.2437020e+00   6.9665669e+00   6.7140382e+00   6.4987881e+00   6.3223798e+00   6.1801832e+00   6.0636288e+00   5.9662891e+00   5.8841012e+00   5.8142124e+00   5.7548026e+00   5.7050864e+00   5.6661116e+00   5.6392878e+00   5.6256089e+00
   1.9435000e+03   4.9042675e+00   4.9161925e+00   4.9395768e+00   4.9735541e+00   5.0168888e+00   5.0680433e+00   5.1252545e+00   5.1870192e+00   5.2555931e+00   5.3356294e+00   5.4325932e+00   5.5534234e+00   5.7088264e+00   5.9107541e+00   6.1585827e+00   6.4314161e+00   6.6791778e+00   6.8308755e+00   6.8308755e+00   6.6791778e+00   6.4314161e+00   6.1585827e+00   5.9107541e+00   5.7088264e+00   5.5534234e+00   5.4325932e+00   5.3356294e+00   5.2555931e+00   5.1870192e+00   5.1252545e+00   5.0680433e+00   5.0168888e+00   4.9735541e+00   4.9395768e+00   4.9161925e+00   4.9042675e+00
   1.9445000e+03   4.2882107e+00   4.2986377e+00   4.3190845e+00   4.3487937e+00   4.3866849e+00   4.4314135e+00   4.4814380e+00   4.5350940e+00   4.5917867e+00   4.6558101e+00   4.7330014e+00   4.8305309e+00   4.9596881e+00   5.1346858e+00   5.3593051e+00   5.6180169e+00   5.8627673e+00   6.0169890e+00   6.0169890e+00   5.8627674e+00   5.6180169e+00   5.3593051e+00   5.1346858e+00   4.9596881e+00   4.8305309e+00   4.7330014e+00   4.6558101e+00   4.5917867e+00   4.5350940e+00   4.4814380e+00   4.4314135e+00   4.3866849e+00   4.3487937e+00   4.3190845e+00   4.2986377e+00   4.2882107e+00
   1.9455000e+03   2.8540646e+00   2.8610044e+00   2.8746130e+00   2.8943863e+00   2.9196052e+00   2.9493748e+00   2.9826691e+00   3.0183778e+00   3.0553522e+00   3.0934379e+00   3.1375175e+00   3.1932808e+00   3.2658555e+00   3.3595032e+00   3.4778150e+00   3.6217603e+00   3.7662559e+00   3.8612717e+00   3.8612717e+00   3.7662559e+00   3.6217603e+00   3.4778150e+00   3.3595032e+00   3.2658555e+00   3.1932808e+00   3.1375175e+00   3.0934379e+00   3.0553522e+00   3.0183778e+00   2.9826691e+00   2.9493748e+00   2.9196052e+00   2.8943863e+00   2.8746130e+00   2.8610044e+00   2.8540646e+00
   1.9465000e+03   3.9666661e+00   3.9763226e+00   3.9955156e+00   4.0244828e+00   4.0638357e+00   4.1144569e+00   4.1772715e+00   4.2528524e+00   4.3409246e+00   4.4398058e+00   4.5460034e+00   4.6541721e+00   4.7576976e+00   4.8499764e+00   4.9264777e+00   4.9867404e+00   5.0289094e+00   5.0506330e+00   5.0506330e+00   5.0289094e+00   4.9867404e+00   4.9264777e+00   4.8499764e+00   4.7576976e+00   4.6541721e+00   4.5460034e+00   4.4398058e+00   4.3409246e+00   4.2528524e+00   4.1772715e+00   4.1144569e+00   4.0638357e+00   4.0244828e+00   3.9955156e+00   3.9763226e+00   3.9666661e+00
   1.9475000e+03   5.6609858e+00   5.6846498e+00   5.7318324e+00   5.8023995e+00   5.8961201e+00   6.0128872e+00   6.1533036e+00   6.3182986e+00   6.5047268e+00   6.7085522e+00   6.9241198e+00   7.1441523e+00   7.3599303e+00   7.5616811e+00   7.7392071e+00   7.8826917e+00   7.9836571e+00   8.0358052e+00   8.0358052e+00   7.9836571e+00   7.8826917e+00   7.7392071e+00   7.5616811e+00   7.3599303e+00   7.1441523e+00   6.9241198e+00   6.7085522e+00   6.5047268e+00   6.3182986e+00   6.1533737e+00   6.0128887e+00   5.8961201e+00   5.8023995e+00   5.7318324e+00   5.6846498e+00   5.6609858e+00
   1.9485000e+03   6.8047263e+00   6.8411338e+00   6.9135831e+00   7.0216328e+00   7.1651164e+00   7.3460356e+00   7.5658433e+00   7.8203916e+00   8.1041093e+00   8.4093737e+00   8.7266094e+00   9.0445881e+00   9.3508843e+00   9.6324906e+00   9.8765935e+00   1.0071485e+01   1.0207331e+01   1.0277109e+01   1.0277109e+01   1.0207331e+01   1.0071485e+01   9.8765935e+00   9.6324906e+00   9.3508843e+00   9.0445881e+00   8.7266094e+00   8.4093737e+00   8.1041093e+00   7.8203916e+00   7.5658433e+00   7.3460632e+00   7.1651290e+00   7.0216328e+00   6.9135831e+00   6.8411338e+00   6.8047263e+00
   1.9495000e+03   6.3832790e+00   6.4050438e+00   6.4488154e+00   6.5151535e+00   6.6048657e+00   6.7191179e+00   6.8596543e+00   7.0264311e+00   7.2181579e+00   7.4319726e+00   7.6629859e+00   7.9040062e+00   8.1455057e+00   8.3759112e+00   8.5823111e+00   8.7516684e+00   8.8721727e+00   8.9348530e+00   8.9348530e+00   8.8721727e+00   8.7516684e+00   8.5823111e+00   8.3759112e+00   8.1455057e+00   7.9040062e+00   7.6629859e+00   7.4319726e+00   7.2181579e+00   7.0264311e+00   6.8596543e+00   6.7191106e+00   6.6048658e+00   6.5151535e+00   6.4488154e+00   6.4050438e+00   6.3832790e+00
   1.9505000e+03   7.6987230e+00   7.7188914e+00   7.7598586e+00   7.8228184e+00   7.9091080e+00   8.0203253e+00   8.1586717e+00   8.3266761e+00   8.5262308e+00   8.7579077e+00   9.0199567e+00   9.3071717e+00   9.6098112e+00   9.9130222e+00   1.0197107e+01   1.0439256e+01   1.0616669e+01   1.0710672e+01   1.0710672e+01   1.0616669e+01   1.0439256e+01   1.0197107e+01   9.9130222e+00   9.6098112e+00   9.3071717e+00   9.0199567e+00   8.7579077e+00   8.5262308e+00   8.3266761e+00   8.1586717e+00   8.0203253e+00   7.9091080e+00   7.8228184e+00   7.7598586e+00   7.7188914e+00   7.6987230e+00
   1.9515000e+03   6.4337389e+00   6.4493914e+00   6.4803501e+00   6.5265092e+00   6.5882146e+00   6.6663709e+00   6.7625083e+00   6.8790942e+00   7.0202015e+00   7.1902304e+00   7.3922362e+00   7.6269228e+00   7.8905691e+00   8.1727173e+00   8.4543944e+00   8.7084120e+00   8.9029982e+00   9.0090559e+00   9.0090559e+00   8.9029982e+00   8.7084120e+00   8.4543944e+00   8.1727173e+00   7.8905691e+00   7.6269228e+00   7.3922362e+00   7.1902304e+00   7.0202015e+00   6.8790942e+00   6.7625083e+00   6.6663709e+00   6.5882146e+00   6.5265092e+00   6.4803501e+00   6.4493914e+00   6.4337389e+00
   1.9525000e+03   6.4735763e+00   6.4893170e+00   6.5201840e+00   6.5650336e+00   6.6222449e+00   6.6906428e+00   6.7711443e+00   6.8658404e+00   6.9779815e+00   7.1121586e+00   7.2754685e+00   7.4777601e+00   7.7244124e+00   8.0135901e+00   8.3307384e+00   8.6431466e+00   8.9005819e+00   9.0479220e+00   9.0479220e+00   8.9005819e+00   8.6431466e+00   8.3307384e+00   8.0135901e+00   7.7244124e+00   7.4777601e+00   7.2754685e+00   7.1121586e+00   6.9779815e+00   6.8658404e+00   6.7711443e+00   6.6906428e+00   6.6222449e+00   6.5650336e+00   6.5201840e+00   6.4893170e+00   6.4735763e+00
   1.9535000e+03   4.7264220e+00   4.7379145e+00   4.7604508e+00   4.7931960e+00   4.8349593e+00   4.8842587e+00   4.9393952e+00   4.9985300e+00   5.0599045e+00   5.1260036e+00   5.2045697e+00   5.3034076e+00   5.4309835e+00   5.5980460e+00   5.8183525e+00   6.0822382e+00   6.3406936e+00   6.5077756e+00   6.5077756e+00   6.3406936e+00   6.0822382e+00   5.8183525e+00   5.5980460e+00   5.4309835e+00   5.3034076e+00   5.2045697e+00   5.1260036e+00   5.0599045e+00   4.9985300e+00   4.9393952e+00   4.8842587e+00   4.8349593e+00   4.7931960e+00   4.7604508e+00   4.7379145e+00   4.7264220e+00
   1.9545000e+03   3.8499994e+00   3.8593609e+00   3.8777182e+00   3.9043914e+00   3.9384105e+00   3.9785683e+00   4.0234809e+00   4.0716503e+00   4.1215256e+00   4.1715583e+00   4.2213864e+00   4.2802575e+00   4.3605972e+00   4.4739224e+00   4.6338858e+00   4.8552291e+00   5.1062950e+00   5.2871504e+00   5.2871504e+00   5.1062950e+00   4.8552291e+00   4.6338858e+00   4.4739224e+00   4.3605972e+00   4.2802575e+00   4.2213864e+00   4.1715583e+00   4.1215256e+00   4.0716503e+00   4.0234809e+00   3.9785683e+00   3.9384105e+00   3.9043914e+00   3.8777182e+00   3.8593608e+00   3.8499994e+00
   1.9555000e+03   2.4258126e+00   2.4317111e+00   2.4432777e+00   2.4600840e+00   2.4815188e+00   2.5068215e+00   2.5351201e+00   2.5654707e+00   2.5968962e+00   2.6284208e+00   2.6593226e+00   2.6947009e+00   2.7440575e+00   2.8137610e+00   2.9052152e+00   3.0110519e+00   3.1192162e+00   3.1952019e+00   3.1952019e+00   3.1192162e+00   3.0110519e+00   2.9052152e+00   2.8137610e+00   2.7440575e+00   2.6947009e+00   2.6593226e+00   2.6284208e+00   2.5968962e+00   2.5654707e+00   2.5351201e+00   2.5068215e+00   2.4815188e+00   2.4600840e+00   2.4432777e+00   2.4317111e+00   2.4258126e+00
   1.9565000e+03   4.1985772e+00   4.2088771e+00   4.2295975e+00   4.2611546e+00   4.3042330e+00   4.3596522e+00   4.4281813e+00   4.5101862e+00   4.6052353e+00   4.7116239e+00   4.8261901e+00   4.9442006e+00   5.0599633e+00   5.1684147e+00   5.2660592e+00   5.3470246e+00   5.4051434e+00   5.4355706e+00   5.4355706e+00   5.4051434e+00   5.3470246e+00   5.2660592e+00   5.1684147e+00   5.0599633e+00   4.9442006e+00   4.8261901e+00   4.7116239e+00   4.6052353e+00   4.5101862e+00   4.4281813e+00   4.3596522e+00   4.3042330e+00   4.2611546e+00   4.2295975e+00   4.2088771e+00   4.1985772e+00
   1.9575000e+03   7.5638924e+00   7.6086872e+00   7.6971849e+00   7.8275017e+00   7.9972239e+00   8.2040014e+00   8.4472755e+00   8.7286900e+00   9.0395859e+00   9.3710712e+00   9.7125072e+00   1.0051884e+01   1.0376302e+01   1.0672564e+01   1.0927920e+01   1.1130830e+01   1.1271812e+01   1.1344068e+01   1.1344068e+01   1.1271812e+01   1.1130830e+01   1.0927920e+01   1.0672564e+01   1.0376302e+01   1.0051884e+01   9.7125072e+00   9.3710712e+00   9.0395859e+00   8.7286900e+00   8.4475074e+00   8.2040014e+00   7.9972239e+00   7.8275017e+00   7.6971849e+00   7.6086872e+00   7.5638924e+00
   1.9585000e+03   6.9708861e+00   7.0165470e+00   7.1069817e+00   7.2408738e+00   7.4170314e+00   7.6370640e+00   7.9006919e+00   8.2013722e+00   8.5310712e+00   8.8799050e+00   9.2364557e+00   9.5881924e+00   9.9220286e+00   1.0224915e+01   1.0484489e+01   1.0689834e+01   1.0832006e+01   1.0904727e+01   1.0904727e+01   1.0832006e+01   1.0689834e+01   1.0484489e+01   1.0224915e+01   9.9220286e+00   9.5881924e+00   9.2364557e+00   8.8799050e+00   8.5310712e+00   8.2013722e+00   7.9006919e+00   7.6370682e+00   7.4170479e+00   7.2408738e+00   7.1069817e+00   7.0165470e+00   6.9708861e+00
   1.9595000e+03   7.7986464e+00   7.8216474e+00   7.8681381e+00   7.9391286e+00   8.0359299e+00   8.1598276e+00   8.3115975e+00   8.4917959e+00   8.7001528e+00   8.9347343e+00   9.1913153e+00   9.4628404e+00   9.7390380e+00   1.0006529e+01   1.0249557e+01   1.0451339e+01   1.0596270e+01   1.0672083e+01   1.0672083e+01   1.0596270e+01   1.0451339e+01   1.0249557e+01   1.0006529e+01   9.7390380e+00   9.4628404e+00   9.1913153e+00   8.9347343e+00   8.7001528e+00   8.4917959e+00   8.3115975e+00   8.1598276e+00   8.0359299e+00   7.9391286e+00   7.8681381e+00   7.8216474e+00   7.7986463e+00
   1.9605000e+03   7.8765242e+00   7.8967609e+00   7.9378785e+00   8.0009536e+00   8.0871930e+00   8.1980534e+00   8.3352633e+00   8.5012537e+00   8.6985030e+00   8.9281105e+00   9.1889988e+00   9.4766416e+00   9.7818262e+00   1.0089809e+01   1.0380412e+01   1.0629678e+01   1.0813216e+01   1.0910771e+01   1.0910771e+01   1.0813216e+01   1.0629678e+01   1.0380412e+01   1.0089809e+01   9.7818262e+00   9.4766416e+00   9.1889988e+00   8.9281105e+00   8.6985030e+00   8.5012537e+00   8.3352633e+00   8.1980534e+00   8.0871930e+00   8.0009537e+00   7.9378785e+00   7.8967609e+00   7.8765242e+00
   1.9615000e+03   7.5406493e+00   7.5589891e+00   7.5951906e+00   7.6490405e+00   7.7208777e+00   7.8117069e+00   7.9232769e+00   8.0583800e+00   8.2216093e+00   8.4185059e+00   8.6529610e+00   8.9261817e+00   9.2342377e+00   9.5652217e+00   9.8969689e+00   1.0197232e+01   1.0427924e+01   1.0553903e+01   1.0553903e+01   1.0427924e+01   1.0197232e+01   9.8969689e+00   9.5652217e+00   9.2342377e+00   8.9261817e+00   8.6529610e+00   8.4185059e+00   8.2216093e+00   8.0583800e+00   7.9232769e+00   7.8117069e+00   7.7208777e+00   7.6490405e+00   7.5951906e+00   7.5589891e+00   7.5406493e+00
   1.9625000e+03   5.5146333e+00   5.5280424e+00   5.5543370e+00   5.5925429e+00   5.6412710e+00   5.6987919e+00   5.7631234e+00   5.8322587e+00   5.9078120e+00   5.9956033e+00   6.1018035e+00   6.2328903e+00   6.3952363e+00   6.5961722e+00   6.8424421e+00   7.1153529e+00   7.3645872e+00   7.5177736e+00   7.5177736e+00   7.3645872e+00   7.1153529e+00   6.8424421e+00   6.5961722e+00   6.3952363e+00   6.2328903e+00   6.1018035e+00   5.9956033e+00   5.9078120e+00   5.8322587e+00   5.7631234e+00   5.6987919e+00   5.6412710e+00   5.5925429e+00   5.5543370e+00   5.5280424e+00   5.5146333e+00
   1.9635000e+03   4.9739830e+00   4.9860774e+00   5.0097941e+00   5.0442544e+00   5.0882052e+00   5.1400868e+00   5.1981113e+00   5.2603434e+00   5.3247796e+00   5.3895310e+00   5.4584792e+00   5.5448267e+00   5.6603716e+00   5.8155647e+00   6.0194935e+00   6.2802940e+00   6.5574940e+00   6.7476313e+00   6.7476313e+00   6.5574940e+00   6.2802940e+00   6.0194935e+00   5.8155647e+00   5.6603716e+00   5.5448267e+00   5.4584792e+00   5.3895310e+00   5.3247796e+00   5.2603434e+00   5.1981113e+00   5.1400868e+00   5.0882052e+00   5.0442544e+00   5.0097941e+00   4.9860774e+00   4.9739830e+00
   1.9645000e+03   5.1333326e+00   5.1458145e+00   5.1702910e+00   5.2058552e+00   5.2512141e+00   5.3047578e+00   5.3646412e+00   5.4289110e+00   5.4980273e+00   5.5773846e+00   5.6735276e+00   5.7951515e+00   5.9567921e+00   6.1725360e+00   6.4442539e+00   6.7513041e+00   7.0368024e+00   7.2144715e+00   7.2144715e+00   7.0368024e+00   6.7513041e+00   6.4442539e+00   6.1725360e+00   5.9567921e+00   5.7951515e+00   5.6735276e+00   5.5773846e+00   5.4980273e+00   5.4289110e+00   5.3646412e+00   5.3047578e+00   5.2512141e+00   5.2058552e+00   5.1702910e+00   5.1458145e+00   5.1333326e+00
   1.9655000e+03   3.4018288e+00   3.4101004e+00   3.4263209e+00   3.4498891e+00   3.4799481e+00   3.5154312e+00   3.5551156e+00   3.5976848e+00   3.6430067e+00   3.6946508e+00   3.7569534e+00   3.8349641e+00   3.9354276e+00   4.0687879e+00   4.2387196e+00   4.4329348e+00   4.6153155e+00   4.7297051e+00   4.7297051e+00   4.6153155e+00   4.4329348e+00   4.2387196e+00   4.0687879e+00   3.9354276e+00   3.8349641e+00   3.7569534e+00   3.6946508e+00   3.6430067e+00   3.5976848e+00   3.5551156e+00   3.5154312e+00   3.4799481e+00   3.4498891e+00   3.4263209e+00   3.4101004e+00   3.4018288e+00
   1.9665000e+03   2.7103654e+00   2.7169558e+00   2.7298792e+00   2.7486569e+00   2.7726061e+00   2.8008768e+00   2.8324948e+00   2.8664057e+00   2.9019873e+00   2.9426550e+00   2.9931386e+00   3.0566864e+00   3.1336393e+00   3.2188951e+00   3.3007343e+00   3.3645554e+00   3.4033254e+00   3.4228793e+00   3.4228793e+00   3.4033254e+00   3.3645554e+00   3.3007343e+00   3.2188951e+00   3.1336393e+00   3.0566864e+00   2.9931386e+00   2.9426550e+00   2.9019873e+00   2.8664057e+00   2.8324948e+00   2.8008768e+00   2.7726061e+00   2.7486569e+00   2.7298792e+00   2.7169558e+00   2.7103654e+00
   1.9675000e+03   4.3921561e+00   4.4036981e+00   4.4272926e+00   4.4637887e+00   4.5139555e+00   4.5784179e+00   4.6574052e+00   4.7505020e+00   4.8563802e+00   4.9726225e+00   5.0957364e+00   5.2215886e+00   5.3465554e+00   5.4658396e+00   5.5729923e+00   5.6612479e+00   5.7242740e+00   5.7571339e+00   5.7571339e+00   5.7242740e+00   5.6612479e+00   5.5729923e+00   5.4658396e+00   5.3465554e+00   5.2215886e+00   5.0957364e+00   4.9726225e+00   4.8563802e+00   4.7505020e+00   4.6574052e+00   4.5784179e+00   4.5139555e+00   4.4637887e+00   4.4272926e+00   4.4036981e+00   4.3921561e+00
   1.9685000e+03   5.4267602e+00   5.4539691e+00   5.5079937e+00   5.5881903e+00   5.6937628e+00   5.8241026e+00   5.9801671e+00   6.1621828e+00   6.3657245e+00   6.5855438e+00   6.8149424e+00   7.0459090e+00   7.2693818e+00   7.4757215e+00   7.6552662e+00   7.7990538e+00   7.8995366e+00   7.9512141e+00   7.9512141e+00   7.8995366e+00   7.7990538e+00   7.6552662e+00   7.4757215e+00   7.2693818e+00   7.0459090e+00   6.8149424e+00   6.5855438e+00   6.3657245e+00   6.1621828e+00   5.9802016e+00   5.8241150e+00   5.6937628e+00   5.5881903e+00   5.5079937e+00   5.4539690e+00   5.4267602e+00
   1.9695000e+03   5.2624927e+00   5.2842427e+00   5.3278209e+00   5.3935217e+00   5.4819877e+00   5.5951324e+00   5.7343882e+00   5.8985839e+00   6.0854326e+00   6.2910514e+00   6.5097844e+00   6.7341807e+00   6.9551966e+00   7.1625980e+00   7.3456232e+00   7.4939170e+00   7.5984183e+00   7.6524560e+00   7.6524560e+00   7.5984183e+00   7.4939170e+00   7.3456232e+00   7.1625980e+00   6.9551966e+00   6.7341807e+00   6.5097844e+00   6.2910514e+00   6.0854326e+00   5.8985839e+00   5.7343882e+00   5.5951357e+00   5.4819955e+00   5.3935217e+00   5.3278209e+00   5.2842427e+00   5.2624927e+00
   1.9705000e+03   5.7255195e+00   5.7421324e+00   5.7757510e+00   5.8271544e+00   5.8973495e+00   5.9872416e+00   6.0972329e+00   6.2275764e+00   6.3782138e+00   6.5478895e+00   6.7336911e+00   6.9306340e+00   7.1313623e+00   7.3261806e+00   7.5035435e+00   7.6510704e+00   7.7571926e+00   7.8127504e+00   7.8127504e+00   7.7571926e+00   7.6510704e+00   7.5035435e+00   7.3261806e+00   7.1313623e+00   6.9306340e+00   6.7336911e+00   6.5478895e+00   6.3782138e+00   6.2275764e+00   6.0972329e+00   5.9872416e+00   5.8973495e+00   5.8271544e+00   5.7757510e+00   5.7421324e+00   5.7255195e+00
   1.9715000e+03   6.2347359e+00   6.2515721e+00   6.2857498e+00   6.3382680e+00   6.4102935e+00   6.5029143e+00   6.6173561e+00   6.7551306e+00   6.9172454e+00   7.1035234e+00   7.3119081e+00   7.5377157e+00   7.7729699e+00   8.0061249e+00   8.2224313e+00   8.4052766e+00   8.5383844e+00   8.6086363e+00   8.6086363e+00   8.5383844e+00   8.4052766e+00   8.2224313e+00   8.0061249e+00   7.7729699e+00   7.5377157e+00   7.3119081e+00   7.1035234e+00   6.9172454e+00   6.7551306e+00   6.6173561e+00   6.5029143e+00   6.4102935e+00   6.3382680e+00   6.2857498e+00   6.2515721e+00   6.2347359e+00
   1.9725000e+03   5.1760155e+00   5.1886013e+00   5.2133473e+00   5.2499444e+00   5.2985144e+00   5.3596574e+00   5.4344633e+00   5.5245398e+00   5.6320913e+00   5.7605648e+00   5.9137942e+00   6.0932708e+00   6.2971213e+00   6.5180785e+00   6.7416282e+00   6.9457554e+00   7.1037318e+00   7.1904465e+00   7.1904465e+00   7.1037318e+00   6.9457554e+00   6.7416282e+00   6.5180785e+00   6.2971213e+00   6.0932708e+00   5.9137942e+00   5.7605648e+00   5.6320913e+00   5.5245398e+00   5.4344633e+00   5.3596574e+00   5.2985144e+00   5.2499444e+00   5.2133473e+00   5.1886013e+00   5.1760155e+00
   1.9735000e+03   6.1591454e+00   6.1741216e+00   6.2035080e+00   6.2466807e+00   6.3036194e+00   6.3749309e+00   6.4618860e+00   6.5665764e+00   6.6920352e+00   6.8432882e+00   7.0253192e+00   7.2406564e+00   7.4878950e+00   7.7588912e+00   8.0360667e+00   8.2916691e+00   8.4910578e+00   8.6010345e+00   8.6010345e+00   8.4910578e+00   8.2916691e+00   8.0360667e+00   7.7588912e+00   7.4878950e+00   7.2406564e+00   7.0253192e+00   6.8432882e+00   6.6920352e+00   6.5665764e+00   6.4618860e+00   6.3749309e+00   6.3036194e+00   6.2466807e+00   6.2035080e+00   6.1741216e+00   6.1591454e+00
   1.9745000e+03   4.7363814e+00   4.7478981e+00   4.7704819e+00   4.8032960e+00   4.8451626e+00   4.8953832e+00   4.9546745e+00   5.0245703e+00   5.1074814e+00   5.2068881e+00   5.3284925e+00   5.4790612e+00   5.6620073e+00   5.8755856e+00   6.1087468e+00   6.3373691e+00   6.5250353e+00   6.6321668e+00   6.6321668e+00   6.5250353e+00   6.3373691e+00   6.1087468e+00   5.8755856e+00   5.6620073e+00   5.4790612e+00   5.3284925e+00   5.2068881e+00   5.1074814e+00   5.0245703e+00   4.9546745e+00   4.8953832e+00   4.8451626e+00   4.8032960e+00   4.7704819e+00   4.7478981e+00   4.7363814e+00
   1.9755000e+03   4.7676822e+00   4.7792750e+00   4.8020080e+00   4.8350391e+00   4.8771669e+00   4.9268967e+00   4.9826196e+00   5.0447792e+00   5.1162940e+00   5.2009888e+00   5.3039736e+00   5.4330352e+00   5.5990766e+00   5.8072096e+00   6.0523098e+00   6.3112098e+00   6.5378418e+00   6.6730555e+00   6.6730555e+00   6.5378418e+00   6.3112098e+00   6.0523098e+00   5.8072097e+00   5.5990766e+00   5.4330352e+00   5.3039736e+00   5.2009888e+00   5.1162940e+00   5.0447792e+00   4.9826196e+00   4.9268967e+00   4.8771669e+00   4.8350391e+00   4.8020080e+00   4.7792750e+00   4.7676822e+00
   1.9765000e+03   3.9894303e+00   3.9991308e+00   4.0181530e+00   4.0457922e+00   4.0810433e+00   4.1226554e+00   4.1692274e+00   4.2206777e+00   4.2795177e+00   4.3492129e+00   4.4348107e+00   4.5448912e+00   4.6881699e+00   4.8689791e+00   5.0833712e+00   5.3113350e+00   5.5120497e+00   5.6322175e+00   5.6322175e+00   5.5120497e+00   5.3113350e+00   5.0833712e+00   4.8689791e+00   4.6881699e+00   4.5448912e+00   4.4348107e+00   4.3492129e+00   4.2795177e+00   4.2206777e+00   4.1692274e+00   4.1226554e+00   4.0810433e+00   4.0457922e+00   4.0181530e+00   3.9991308e+00   3.9894303e+00
   1.9775000e+03   3.4445117e+00   3.4528871e+00   3.4693111e+00   3.4931750e+00   3.5236112e+00   3.5595396e+00   3.5999322e+00   3.6455261e+00   3.6983360e+00   3.7610828e+00   3.8375411e+00   3.9338842e+00   4.0571288e+00   4.2099401e+00   4.3877851e+00   4.5734437e+00   4.7342890e+00   4.8295677e+00   4.8295677e+00   4.7342890e+00   4.5734437e+00   4.3877851e+00   4.2099401e+00   4.0571288e+00   3.9338842e+00   3.8375411e+00   3.7610828e+00   3.6983360e+00   3.6455261e+00   3.5999322e+00   3.5595396e+00   3.5236112e+00   3.4931750e+00   3.4693111e+00   3.4528871e+00   3.4445117e+00
   1.9785000e+03   3.4758125e+00   3.4842641e+00   3.5008385e+00   3.5251016e+00   3.5570822e+00   3.5972868e+00   3.6465408e+00   3.7058437e+00   3.7760632e+00   3.8576017e+00   3.9498590e+00   4.0508725e+00   4.1572660e+00   4.2656274e+00   4.3714400e+00   4.4654186e+00   4.5366478e+00   4.5752352e+00   4.5752352e+00   4.5366478e+00   4.4654186e+00   4.3714400e+00   4.2656274e+00   4.1572660e+00   4.0508725e+00   3.9498590e+00   3.8576017e+00   3.7760632e+00   3.7058437e+00   3.6465408e+00   3.5972868e+00   3.5570822e+00   3.5251016e+00   3.5008385e+00   3.4842641e+00   3.4758125e+00
   1.9795000e+03   6.0864069e+00   6.1112337e+00   6.1607369e+00   6.2347325e+00   6.3329310e+00   6.4550334e+00   6.6010172e+00   6.7719046e+00   6.9649195e+00   7.1758069e+00   7.3987725e+00   7.6263583e+00   7.8495958e+00   8.0583903e+00   8.2421998e+00   8.3908242e+00   8.4954295e+00   8.5494755e+00   8.5494755e+00   8.4954295e+00   8.3908242e+00   8.2421998e+00   8.0583903e+00   7.8495958e+00   7.6263583e+00   7.3987725e+00   7.1758069e+00   6.9649195e+00   6.7719046e+00   6.6009962e+00   6.4550334e+00   6.3329310e+00   6.2347325e+00   6.1607369e+00   6.1112337e+00   6.0864069e+00
   1.9805000e+03   6.6314151e+00   6.6695161e+00   6.7451102e+00   6.8573296e+00   7.0053339e+00   7.1896628e+00   7.4129098e+00   7.6699936e+00   7.9548709e+00   8.2595488e+00   8.5743026e+00   8.8879969e+00   9.1885598e+00   9.4635835e+00   9.7010285e+00   9.8899399e+00   1.0021333e+01   1.0088697e+01   1.0088697e+01   1.0021333e+01   9.8899399e+00   9.7010285e+00   9.4635835e+00   9.1885598e+00   8.8879969e+00   8.5743026e+00   8.2595488e+00   7.9548709e+00   7.6699936e+00   7.4129098e+00   7.1898269e+00   7.0053339e+00   6.8573296e+00   6.7451102e+00   6.6695161e+00   6.6314150e+00
   1.9815000e+03   6.7176911e+00   6.7407470e+00   6.7870879e+00   6.8572559e+00   6.9520224e+00   7.0723994e+00   7.2202292e+00   7.3953846e+00   7.5964278e+00   7.8202802e+00   8.0617590e+00   8.3133246e+00   8.5650294e+00   8.8048569e+00   9.0194861e+00   9.1954032e+00   9.3205097e+00   9.3855482e+00   9.3855482e+00   9.3205097e+00   9.1954032e+00   9.0194861e+00   8.8048569e+00   8.5650294e+00   8.3133246e+00   8.0617590e+00   7.8202802e+00   7.5964278e+00   7.3953846e+00   7.2202292e+00   7.0724427e+00   6.9520224e+00   6.8572559e+00   6.7870879e+00   6.7407470e+00   6.7176911e+00
   1.9825000e+03   7.3145807e+00   7.3338183e+00   7.3729071e+00   7.4329980e+00   7.5152947e+00   7.6210712e+00   7.7517047e+00   7.9089821e+00   8.0946472e+00   8.3090521e+00   8.5504533e+00   8.8140028e+00   9.0907941e+00   9.3673493e+00   9.6258965e+00   9.8458987e+00   1.0006903e+01   1.0092147e+01   1.0092147e+01   1.0006903e+01   9.8458987e+00   9.6258965e+00   9.3673493e+00   9.0907941e+00   8.8140028e+00   8.5504533e+00   8.3090521e+00   8.0946472e+00   7.9089821e+00   7.7517047e+00   7.6210712e+00   7.5152947e+00   7.4329980e+00   7.3729072e+00   7.3338183e+00   7.3145807e+00
   1.9835000e+03   7.5150462e+00   7.5335466e+00   7.5707036e+00   7.6269676e+00   7.7032229e+00   7.8009351e+00   7.9224868e+00   8.0716693e+00   8.2522580e+00   8.4673765e+00   8.7183981e+00   9.0033636e+00   9.3150587e+00   9.6392764e+00   9.9539896e+00   1.0230689e+01   1.0438389e+01   1.0550113e+01   1.0550113e+01   1.0438389e+01   1.0230689e+01   9.9539896e+00   9.6392764e+00   9.3150587e+00   9.0033636e+00   8.7183981e+00   8.4673765e+00   8.2522580e+00   8.0716693e+00   7.9224868e+00   7.8009351e+00   7.7032229e+00   7.6269676e+00   7.5707036e+00   7.5335466e+00   7.5150462e+00
   1.9845000e+03   6.0595519e+00   6.0742860e+00   6.1031788e+00   6.1451601e+00   6.1987438e+00   6.2632487e+00   6.3396674e+00   6.4299328e+00   6.5369038e+00   6.6643670e+00   6.8174148e+00   7.0040625e+00   7.2294323e+00   7.4910353e+00   7.7750926e+00   8.0523253e+00   8.2790483e+00   8.4081226e+00   8.4081226e+00   8.2790483e+00   8.0523253e+00   7.7750926e+00   7.4910353e+00   7.2294323e+00   7.0040625e+00   6.8174148e+00   6.6643670e+00   6.5369038e+00   6.4299328e+00   6.3396674e+00   6.2632487e+00   6.1987438e+00   6.1451601e+00   6.1031788e+00   6.0742860e+00   6.0595519e+00
   1.9855000e+03   5.4235764e+00   5.4367641e+00   5.4626245e+00   5.5001996e+00   5.5481231e+00   5.6046942e+00   5.6679634e+00   5.7358207e+00   5.8068498e+00   5.8859055e+00   5.9807679e+00   6.0997361e+00   6.2525078e+00   6.4537645e+00   6.7154287e+00   7.0211903e+00   7.3141149e+00   7.5004835e+00   7.5004835e+00   7.3141149e+00   7.0211903e+00   6.7154287e+00   6.4537645e+00   6.2525078e+00   6.0997361e+00   5.9807679e+00   5.8859055e+00   5.8068498e+00   5.7358207e+00   5.6679634e+00   5.6046942e+00   5.5481231e+00   5.5001996e+00   5.4626245e+00   5.4367641e+00   5.4235764e+00
   1.9865000e+03   4.2156498e+00   4.2259003e+00   4.2460011e+00   4.2752076e+00   4.3124577e+00   4.3564294e+00   4.4056075e+00   4.4583517e+00   4.5129640e+00   4.5678243e+00   4.6258379e+00   4.6979784e+00   4.7949920e+00   4.9289305e+00   5.1182602e+00   5.3697666e+00   5.6408215e+00   5.8288214e+00   5.8288214e+00   5.6408215e+00   5.3697666e+00   5.1182602e+00   4.9289305e+00   4.7949920e+00   4.6979784e+00   4.6258379e+00   4.5678243e+00   4.5129640e+00   4.4583517e+00   4.4056075e+00   4.3564294e+00   4.3124577e+00   4.2752076e+00   4.2460011e+00   4.2259003e+00   4.2156498e+00
   1.9875000e+03   3.5839425e+00   3.5926571e+00   3.6097458e+00   3.6345758e+00   3.6662440e+00   3.7036266e+00   3.7454354e+00   3.7902761e+00   3.8367053e+00   3.8841439e+00   3.9382018e+00   4.0063983e+00   4.0961129e+00   4.2154206e+00   4.3762428e+00   4.5785565e+00   4.7857642e+00   4.9242139e+00   4.9242139e+00   4.7857642e+00   4.5785565e+00   4.3762428e+00   4.2154206e+00   4.0961129e+00   4.0063983e+00   3.9382018e+00   3.8841439e+00   3.8367053e+00   3.7902761e+00   3.7454354e+00   3.7036266e+00   3.6662440e+00   3.6345758e+00   3.6097458e+00   3.5926570e+00   3.5839425e+00
   1.9885000e+03   3.6934954e+00   3.7024763e+00   3.7200874e+00   3.7456763e+00   3.7783327e+00   3.8177278e+00   3.8647834e+00   3.9209149e+00   3.9877868e+00   4.0668861e+00   4.1588861e+00   4.2628498e+00   4.3755496e+00   4.4916354e+00   4.6064009e+00   4.7120217e+00   4.7945469e+00   4.8401599e+00   4.8401599e+00   4.7945469e+00   4.7120217e+00   4.6064009e+00   4.4916354e+00   4.3755496e+00   4.2628498e+00   4.1588861e+00   4.0668861e+00   3.9877868e+00   3.9209149e+00   3.8647834e+00   3.8177278e+00   3.7783327e+00   3.7456763e+00   3.7200874e+00   3.7024763e+00   3.6934954e+00
   1.9895000e+03   6.3794775e+00   6.4048647e+00   6.4555137e+00   6.5312825e+00   6.6319371e+00   6.7571844e+00   6.9068140e+00   7.0818723e+00   7.2796102e+00   7.4957847e+00   7.7245461e+00   7.9582893e+00   8.1878300e+00   8.4027864e+00   8.5922091e+00   8.7455197e+00   8.8535028e+00   8.9093159e+00   8.9093159e+00   8.8535028e+00   8.7455197e+00   8.5922091e+00   8.4027864e+00   8.1878300e+00   7.9582893e+00   7.7245461e+00   7.4957847e+00   7.2796102e+00   7.0818723e+00   6.9069075e+00   6.7571845e+00   6.6319371e+00   6.5312825e+00   6.4555137e+00   6.4048647e+00   6.3794775e+00
   1.9905000e+03   6.5272212e+00   6.5624076e+00   6.6323043e+00   6.7362094e+00   6.8734465e+00   7.0444016e+00   7.2517565e+00   7.4918367e+00   7.7591891e+00   8.0465980e+00   8.3450589e+00   8.6440362e+00   8.9318825e+00   9.1964209e+00   9.4256607e+00   9.6086204e+00   9.7361512e+00   9.8016356e+00   9.8016356e+00   9.7361512e+00   9.6086204e+00   9.4256607e+00   9.1964209e+00   8.9318825e+00   8.6440362e+00   8.3450589e+00   8.0465980e+00   7.7591891e+00   7.4918367e+00   7.2517565e+00   7.0443642e+00   6.8734465e+00   6.7362094e+00   6.6323043e+00   6.5624076e+00   6.5272212e+00
   1.9915000e+03   6.2790551e+00   6.2976981e+00   6.3353533e+00   6.3928307e+00   6.4711683e+00   6.5714466e+00   6.6944514e+00   6.8407133e+00   7.0099424e+00   7.2005255e+00   7.4089810e+00   7.6295063e+00   7.8537166e+00   8.0707288e+00   8.2677515e+00   8.4312653e+00   8.5486402e+00   8.6100212e+00   8.6100212e+00   8.5486402e+00   8.4312653e+00   8.2677515e+00   8.0707288e+00   7.8537166e+00   7.6295063e+00   7.4089810e+00   7.2005255e+00   7.0099424e+00   6.8407133e+00   6.6944514e+00   6.5714466e+00   6.4711683e+00   6.3928307e+00   6.3353533e+00   6.2976981e+00   6.2790551e+00
   1.9925000e+03   7.5208827e+00   7.5406680e+00   7.5808657e+00   7.6426656e+00   7.7272978e+00   7.8360271e+00   7.9701525e+00   8.1312141e+00   8.3209789e+00   8.5397987e+00   8.7858635e+00   9.0542280e+00   9.3358396e+00   9.6170253e+00   9.8797501e+00   1.0103235e+01   1.0266732e+01   1.0353273e+01   1.0353273e+01   1.0266732e+01   1.0103235e+01   9.8797501e+00   9.6170253e+00   9.3358396e+00   9.0542280e+00   8.7858635e+00   8.5397987e+00   8.3209789e+00   8.1312141e+00   7.9701525e+00   7.8360271e+00   7.7272978e+00   7.6426656e+00   7.5808658e+00   7.5406680e+00   7.5208827e+00
   1.9935000e+03   6.3825194e+00   6.3980625e+00   6.4289052e+00   6.4750560e+00   6.5369447e+00   6.6155137e+00   6.7122991e+00   6.8296533e+00   6.9714523e+00   7.1417439e+00   7.3431799e+00   7.5759780e+00   7.8359927e+00   8.1125680e+00   8.3870663e+00   8.6332887e+00   8.8211205e+00   8.9232107e+00   8.9232107e+00   8.8211205e+00   8.6332887e+00   8.3870663e+00   8.1125680e+00   7.8359927e+00   7.5759780e+00   7.3431799e+00   7.1417439e+00   6.9714523e+00   6.8296533e+00   6.7122991e+00   6.6155137e+00   6.5369447e+00   6.4750560e+00   6.4289052e+00   6.3980625e+00   6.3825194e+00
   1.9945000e+03   5.4449179e+00   5.4581574e+00   5.4841196e+00   5.5218426e+00   5.5699546e+00   5.6267484e+00   5.6905073e+00   5.7623030e+00   5.8455072e+00   5.9441463e+00   6.0627821e+00   6.2061355e+00   6.3792360e+00   6.5892645e+00   6.8326542e+00   7.0858885e+00   7.3047287e+00   7.4341036e+00   7.4341036e+00   7.3047287e+00   7.0858885e+00   6.8326542e+00   6.5892645e+00   6.3792360e+00   6.2061355e+00   6.0627821e+00   5.9441463e+00   5.8455072e+00   5.7623030e+00   5.6905073e+00   5.6267484e+00   5.5699546e+00   5.5218426e+00   5.4841196e+00   5.4581574e+00   5.4449179e+00
   1.9955000e+03   4.3394302e+00   4.3499817e+00   4.3706728e+00   4.4007368e+00   4.4390806e+00   4.4843435e+00   4.5349655e+00   4.5892584e+00   4.6454742e+00   4.7020888e+00   4.7636404e+00   4.8410546e+00   4.9440458e+00   5.0816390e+00   5.2631173e+00   5.4950335e+00   5.7389117e+00   5.9049248e+00   5.9049248e+00   5.7389117e+00   5.4950335e+00   5.2631173e+00   5.0816390e+00   4.9440458e+00   4.8410546e+00   4.7636404e+00   4.7020888e+00   4.6454742e+00   4.5892584e+00   4.5349655e+00   4.4843435e+00   4.4390806e+00   4.4007368e+00   4.3706728e+00   4.3499817e+00   4.3394302e+00
   1.9965000e+03   3.9339425e+00   3.9435080e+00   3.9622657e+00   3.9895204e+00   4.0242813e+00   4.0653147e+00   4.1112064e+00   4.1604261e+00   4.2113889e+00   4.2633377e+00   4.3221124e+00   4.3961938e+00   4.4945635e+00   4.6296490e+00   4.8182941e+00   5.0571922e+00   5.3035732e+00   5.4689650e+00   5.4689650e+00   5.3035732e+00   5.0571922e+00   4.8182941e+00   4.6296490e+00   4.4945635e+00   4.3961938e+00   4.3221124e+00   4.2633377e+00   4.2113889e+00   4.1604261e+00   4.1112064e+00   4.0653147e+00   4.0242813e+00   3.9895204e+00   3.9622657e+00   3.9435080e+00   3.9339425e+00
   1.9975000e+03   3.1713410e+00   3.1790522e+00   3.1941737e+00   3.2161450e+00   3.2441674e+00   3.2772464e+00   3.3142420e+00   3.3539274e+00   3.3961340e+00   3.4441429e+00   3.5021010e+00   3.5751270e+00   3.6711321e+00   3.8002466e+00   3.9648444e+00   4.1530851e+00   4.3300485e+00   4.4410377e+00   4.4410377e+00   4.3300485e+00   4.1530851e+00   3.9648444e+00   3.8002466e+00   3.6711321e+00   3.5751270e+00   3.5021010e+00   3.4441429e+00   3.3961340e+00   3.3539274e+00   3.3142420e+00   3.2772464e+00   3.2441674e+00   3.2161450e+00   3.1941737e+00   3.1790522e+00   3.1713410e+00
   1.9985000e+03   3.6266255e+00   3.6354438e+00   3.6527361e+00   3.6778621e+00   3.7100755e+00   3.7493522e+00   3.7963112e+00   3.8521528e+00   3.9187353e+00   3.9989129e+00   4.0972513e+00   4.2174520e+00   4.3609632e+00   4.5251922e+00   4.7007442e+00   4.8694508e+00   5.0055968e+00   5.0824279e+00   5.0824279e+00   5.0055968e+00   4.8694508e+00   4.7007442e+00   4.5251922e+00   4.3609632e+00   4.2174520e+00   4.0972513e+00   3.9989129e+00   3.9187353e+00   3.8521528e+00   3.7963112e+00   3.7493522e+00   3.7100755e+00   3.6778621e+00   3.6527361e+00   3.6354438e+00   3.6266255e+00
   1.9995000e+03   5.3434345e+00   5.3641424e+00   5.4054980e+00   5.4674605e+00   5.5499360e+00   5.6528027e+00   5.7760327e+00   5.9202715e+00   6.0834474e+00   6.2621644e+00   6.4516649e+00   6.6457154e+00   6.8366876e+00   7.0158838e+00   7.1740910e+00   7.3023303e+00   7.3927574e+00   7.4395315e+00   7.4395315e+00   7.3927574e+00   7.3023303e+00   7.1740910e+00   7.0158838e+00   6.8366876e+00   6.6457154e+00   6.4516649e+00   6.2621644e+00   6.0834474e+00   5.9202715e+00   5.7760204e+00   5.6528027e+00   5.5499360e+00   5.4674605e+00   5.4054981e+00   5.3641424e+00   5.3434345e+00
   2.0005000e+03   5.1106986e+00   5.1354837e+00   5.1846799e+00   5.2576667e+00   5.3536218e+00   5.4717366e+00   5.6118941e+00   5.7753501e+00   5.9584165e+00   6.1563635e+00   6.3632351e+00   6.5718515e+00   6.7740344e+00   6.9610147e+00   7.1239486e+00   7.2546077e+00   7.3459808e+00   7.3930116e+00   7.3930116e+00   7.3459808e+00   7.2546077e+00   7.1239486e+00   6.9610147e+00   6.7740344e+00   6.5718515e+00   6.3632351e+00   6.1563635e+00   5.9584165e+00   5.7753501e+00   5.6118568e+00   5.4717366e+00   5.3536218e+00   5.2576667e+00   5.1846799e+00   5.1354837e+00   5.1106986e+00
   2.0015000e+03   5.9676457e+00   5.9868701e+00   6.0256154e+00   6.0845238e+00   6.1645014e+00   6.2667357e+00   6.3926534e+00   6.5424684e+00   6.7154154e+00   6.9092919e+00   7.1200027e+00   7.3412421e+00   7.5643492e+00   7.7785283e+00   7.9714806e+00   8.1305351e+00   8.2441458e+00   8.3033532e+00   8.3033532e+00   8.2441458e+00   8.1305351e+00   7.9714806e+00   7.7785283e+00   7.5643492e+00   7.3412421e+00   7.1200027e+00   6.9092919e+00   6.7154154e+00   6.5424684e+00   6.3926534e+00   6.2667320e+00   6.1645014e+00   6.0845238e+00   6.0256154e+00   5.9868701e+00   5.9676457e+00
   2.0025000e+03   5.2799991e+00   5.2939871e+00   5.3224378e+00   5.3662200e+00   5.4262044e+00   5.5031727e+00   5.5977622e+00   5.7103517e+00   5.8412093e+00   5.9905092e+00   6.1568175e+00   6.3365922e+00   6.5237052e+00   6.7091648e+00   6.8813430e+00   7.0270269e+00   7.1332205e+00   7.1892727e+00   7.1892727e+00   7.1332205e+00   7.0270269e+00   6.8813430e+00   6.7091648e+00   6.5237052e+00   6.3365922e+00   6.1568175e+00   5.9905092e+00   5.8412093e+00   5.7103517e+00   5.5977622e+00   5.5031727e+00   5.4262044e+00   5.3662200e+00   5.3224378e+00   5.2939871e+00   5.2799991e+00
   2.0035000e+03   5.9969957e+00   6.0121680e+00   6.0430098e+00   6.0902580e+00   6.1548022e+00   6.2375949e+00   6.3395483e+00   6.4613362e+00   6.6032486e+00   6.7654767e+00   6.9480096e+00   7.1480418e+00   7.3594513e+00   7.5723436e+00   7.7730521e+00   7.9451709e+00   8.0719594e+00   8.1393404e+00   8.1393404e+00   8.0719594e+00   7.9451709e+00   7.7730521e+00   7.5723436e+00   7.3594513e+00   7.1480418e+00   6.9480096e+00   6.7654767e+00   6.6032486e+00   6.4613362e+00   6.3395483e+00   6.2375949e+00   6.1548022e+00   6.0902580e+00   6.0430098e+00   6.0121680e+00   5.9969957e+00
   2.0045000e+03   4.6467473e+00   4.6580460e+00   4.6802025e+00   4.7124907e+00   4.7546349e+00   4.8070688e+00   4.8707285e+00   4.9469935e+00   5.0374856e+00   5.1438382e+00   5.2674371e+00   5.4098274e+00   5.5725931e+00   5.7514902e+00   5.9353998e+00   6.1060361e+00   6.2398850e+00   6.3140377e+00   6.3140377e+00   6.2398850e+00   6.1060361e+00   5.9353998e+00   5.7514902e+00   5.5725931e+00   5.4098274e+00   5.2674371e+00   5.1438382e+00   5.0374857e+00   4.9469935e+00   4.8707285e+00   4.8070688e+00   4.7546349e+00   4.7124907e+00   4.6802025e+00   4.6580460e+00   4.6467473e+00
   2.0055000e+03   4.3522351e+00   4.3628178e+00   4.3835699e+00   4.4137226e+00   4.4521795e+00   4.4975760e+00   4.5483717e+00   4.6044724e+00   4.6687983e+00   4.7448668e+00   4.8365772e+00   4.9478331e+00   5.0821321e+00   5.2439589e+00   5.4338557e+00   5.6343698e+00   5.8099051e+00   5.9146033e+00   5.9146033e+00   5.8099051e+00   5.6343698e+00   5.4338557e+00   5.2439589e+00   5.0821321e+00   4.9478331e+00   4.8365772e+00   4.7448668e+00   4.6687983e+00   4.6044724e+00   4.5483717e+00   4.4975760e+00   4.4521795e+00   4.4137226e+00   4.3835699e+00   4.3628178e+00   4.3522351e+00
   2.0065000e+03   4.0619913e+00   4.0718682e+00   4.0912363e+00   4.1193782e+00   4.1552705e+00   4.1976404e+00   4.2454480e+00   4.2998884e+00   4.3632806e+00   4.4385069e+00   4.5289350e+00   4.6382988e+00   4.7716711e+00   4.9342718e+00   5.1211746e+00   5.3140534e+00   5.4795458e+00   5.5769038e+00   5.5769038e+00   5.4795458e+00   5.3140534e+00   5.1211746e+00   4.9342718e+00   4.7716711e+00   4.6382988e+00   4.5289350e+00   4.4385069e+00   4.3632806e+00   4.2998884e+00   4.2454480e+00   4.1976404e+00   4.1552705e+00   4.1193782e+00   4.0912363e+00   4.0718682e+00   4.0619913e+00
   2.0075000e+03   3.1158532e+00   3.1234295e+00   3.1382864e+00   3.1598733e+00   3.1874054e+00   3.2199056e+00   3.2562601e+00   3.2960727e+00   3.3412589e+00   3.3944669e+00   3.4590748e+00   3.5397841e+00   3.6441658e+00   3.7773356e+00   3.9371543e+00   4.1091945e+00   4.2623333e+00   4.3547833e+00   4.3547833e+00   4.2623333e+00   4.1091945e+00   3.9371543e+00   3.7773356e+00   3.6441658e+00   3.5397841e+00   3.4590748e+00   3.3944669e+00   3.3412589e+00   3.2960727e+00   3.2562601e+00   3.2199056e+00   3.1874054e+00   3.1598733e+00   3.1382864e+00   3.1234295e+00   3.1158532e+00
   2.0085000e+03   2.7331297e+00   2.7397754e+00   2.7528074e+00   2.7717428e+00   2.7958931e+00   2.8244013e+00   2.8563013e+00   2.8914614e+00   2.9315917e+00   2.9789515e+00   3.0364556e+00   3.1082222e+00   3.2007588e+00   3.3180400e+00   3.4578015e+00   3.6071988e+00   3.7393593e+00   3.8187939e+00   3.8187939e+00   3.7393593e+00   3.6071988e+00   3.4578015e+00   3.3180400e+00   3.2007588e+00   3.1082222e+00   3.0364556e+00   2.9789515e+00   2.9315917e+00   2.8914614e+00   2.8563013e+00   2.8244013e+00   2.7958931e+00   2.7717428e+00   2.7528074e+00   2.7397754e+00   2.7331297e+00
   2.0095000e+03   2.6164630e+00   2.6228251e+00   2.6353007e+00   2.6534279e+00   2.6765678e+00   2.7044337e+00   2.7374598e+00   2.7766167e+00   2.8236685e+00   2.8817818e+00   2.9542515e+00   3.0438339e+00   3.1520207e+00   3.2772474e+00   3.4125973e+00   3.5439708e+00   3.6508755e+00   3.7115077e+00   3.7115077e+00   3.6508755e+00   3.5439708e+00   3.4125973e+00   3.2772474e+00   3.1520207e+00   3.0438339e+00   2.9542515e+00   2.8817818e+00   2.8236685e+00   2.7766167e+00   2.7374598e+00   2.7044337e+00   2.6765678e+00   2.6534279e+00   2.6353007e+00   2.6228251e+00   2.6164630e+00
   2.0105000e+03   2.3461379e+00   2.3518426e+00   2.3630530e+00   2.3796073e+00   2.4015437e+00   2.4291461e+00   2.4630178e+00   2.5042617e+00   2.5546799e+00   2.6160281e+00   2.6897695e+00   2.7765736e+00   2.8754771e+00   2.9828596e+00   3.0915724e+00   3.1908511e+00   3.2676539e+00   3.3097955e+00   3.3097955e+00   3.2676539e+00   3.1908511e+00   3.0915724e+00   2.9828596e+00   2.8754771e+00   2.7765736e+00   2.6897695e+00   2.6160281e+00   2.5546799e+00   2.5042617e+00   2.4630179e+00   2.4291461e+00   2.4015437e+00   2.3796073e+00   2.3630530e+00   2.3518426e+00   2.3461379e+00
   2.0115000e+03   2.7418138e+00   2.7497425e+00   2.7657997e+00   2.7903816e+00   2.8239751e+00   2.8669340e+00   2.9192781e+00   2.9807419e+00   3.0507847e+00   3.1287394e+00   3.2132650e+00   3.3020680e+00   3.3918701e+00   3.4784444e+00   3.5568086e+00   3.6217063e+00   3.6682310e+00   3.6925435e+00   3.6925435e+00   3.6682310e+00   3.6217063e+00   3.5568086e+00   3.4784444e+00   3.3918701e+00   3.3020680e+00   3.2132650e+00   3.1287394e+00   3.0507847e+00   2.9807419e+00   2.9192781e+00   2.8669340e+00   2.8239751e+00   2.7903816e+00   2.7657997e+00   2.7497425e+00   2.7418138e+00
   2.0125000e+03   4.6398361e+00   4.6640451e+00   4.7120106e+00   4.7829926e+00   4.8759803e+00   4.9900220e+00   5.1250018e+00   5.2820026e+00   5.4570466e+00   5.6453881e+00   5.8412004e+00   6.0376292e+00   6.2270350e+00   6.4013821e+00   6.5526872e+00   6.6736004e+00   6.7579546e+00   6.8012999e+00   6.8012999e+00   6.7579546e+00   6.6736004e+00   6.5526872e+00   6.4013821e+00   6.2270350e+00   6.0376292e+00   5.8412004e+00   5.6453881e+00   5.4570466e+00   5.2820026e+00   5.1249582e+00   4.9900220e+00   4.8759803e+00   4.7829926e+00   4.7120106e+00   4.6640451e+00   4.6398361e+00
   2.0135000e+03   3.3076308e+00   3.3246843e+00   3.3586427e+00   3.4093345e+00   3.4767200e+00   3.5616736e+00   3.6651555e+00   3.7852997e+00   3.9196024e+00   4.0645589e+00   4.2156786e+00   4.3676270e+00   4.5144247e+00   4.6497536e+00   4.7673382e+00   4.8613911e+00   4.9270482e+00   4.9607959e+00   4.9607959e+00   4.9270482e+00   4.8613911e+00   4.7673382e+00   4.6497536e+00   4.5144247e+00   4.3676270e+00   4.2156786e+00   4.0645589e+00   3.9196025e+00   3.7852997e+00   3.6651555e+00   3.5616940e+00   3.4767227e+00   3.4093345e+00   3.3586427e+00   3.3246843e+00   3.3076308e+00
