# Supplementary material for: Global solar wind variations over the last four centuries
Source: Sci Rep. 2017 Jan 31;7:41548. doi: 10.1038/srep41548 (PMC5282500; doi:10.1038/srep41548)
Supplement: Supplementary Dataset 1C [file srep41548-s4.txt]

%Global solar wind variations over the last four centuries
%M.J. Owens1, M. Lockwood1, P. Riley2
%1Space and Atmospheric Electricity Group, Department of Meteorology, University of Reading, Earley Gate, PO Box 243, Reading RG6 6BB, UK
%2Predictive Science Inc., 9990 Mesa Rim Rd, Suite 170, San Diego, CA 92121, USA
%
%Supplementary data: Reconstructed proton density at 1 AU as a function of latitude and time
%
%Column 1: Decimal year
%Columns 2 - proton density [cm^-3] at latitudes from -87.5 degrees to 87.5 degrees in 5 degree steps
%i.e., latitudes of [-87.5:5:87.5]
%
%Contact m.j.owens@reading.ac.uk for more informaiton
%
   1.6175000e+03   2.4860868e+00   2.4860868e+00   2.4860868e+00   2.4860868e+00   2.4861529e+00   2.5008716e+00   2.5768374e+00   2.7406529e+00   3.0076267e+00   3.3942626e+00   3.9004722e+00   4.4905058e+00   5.1200298e+00   5.7413159e+00   6.3071320e+00   6.7742678e+00   7.1071109e+00   7.2800760e+00   7.2800760e+00   7.1071109e+00   6.7742678e+00   6.3071320e+00   5.7413159e+00   5.1200298e+00   4.4905058e+00   3.9004722e+00   3.3942626e+00   3.0076267e+00   2.7406529e+00   2.5768374e+00   2.5008717e+00   2.4861529e+00   2.4860868e+00   2.4860868e+00   2.4860868e+00   2.4860868e+00
   1.6185000e+03   2.4860868e+00   2.4860868e+00   2.4860868e+00   2.4860868e+00   2.4860868e+00   2.4860868e+00   2.4860868e+00   2.4912822e+00   2.5609083e+00   2.7527236e+00   3.0893126e+00   3.5783978e+00   4.2257203e+00   4.9744560e+00   5.7314963e+00   6.4020651e+00   6.9022564e+00   7.1689909e+00   7.1689909e+00   6.9022564e+00   6.4020651e+00   5.7314963e+00   4.9744560e+00   4.2257203e+00   3.5783978e+00   3.0893126e+00   2.7527236e+00   2.5609083e+00   2.4912822e+00   2.4860868e+00   2.4860868e+00   2.4860868e+00   2.4860868e+00   2.4860868e+00   2.4860868e+00   2.4860868e+00
   1.6195000e+03   2.4860868e+00   2.4860868e+00   2.4860868e+00   2.4860868e+00   2.4860868e+00   2.4860868e+00   2.4869169e+00   2.5256564e+00   2.6610339e+00   2.9164796e+00   3.2960742e+00   3.7930316e+00   4.4038722e+00   5.0876405e+00   5.7656530e+00   6.3588420e+00   6.7976909e+00   7.0308318e+00   7.0308318e+00   6.7976909e+00   6.3588420e+00   5.7656530e+00   5.0876405e+00   4.4038722e+00   3.7930316e+00   3.2960742e+00   2.9164796e+00   2.6610339e+00   2.5256564e+00   2.4869169e+00   2.4860868e+00   2.4860868e+00   2.4860868e+00   2.4860868e+00   2.4860868e+00   2.4860868e+00
   1.6205000e+03   2.7362467e+00   2.8022561e+00   2.9303899e+00   3.1081999e+00   3.3243997e+00   3.5751295e+00   3.8567702e+00   4.1676030e+00   4.5070554e+00   4.8658150e+00   5.2313940e+00   5.5903241e+00   5.9289607e+00   6.2342734e+00   6.4943144e+00   6.6988882e+00   6.8399613e+00   6.9119209e+00   6.9119209e+00   6.8399613e+00   6.6988882e+00   6.4943144e+00   6.2342734e+00   5.9289607e+00   5.5903241e+00   5.2313940e+00   4.8658150e+00   4.5070554e+00   4.1676030e+00   3.8567702e+00   3.5751296e+00   3.3243997e+00   3.1081999e+00   2.9303899e+00   2.8022561e+00   2.7362467e+00
   1.6215000e+03   7.6429480e+00   7.6490831e+00   7.6604353e+00   7.6788977e+00   7.7046224e+00   7.7395890e+00   7.7869593e+00   7.8576863e+00   7.9445195e+00   8.0337693e+00   8.1199986e+00   8.1999854e+00   8.2715805e+00   8.3332195e+00   8.3837568e+00   8.4223622e+00   8.4484106e+00   8.4615317e+00   8.4615317e+00   8.4484106e+00   8.4223622e+00   8.3837568e+00   8.3332195e+00   8.2715805e+00   8.1999854e+00   8.1199986e+00   8.0337693e+00   7.9445195e+00   7.8576863e+00   7.7871345e+00   7.7395890e+00   7.7046225e+00   7.6788977e+00   7.6604353e+00   7.6490831e+00   7.6429480e+00
   1.6225000e+03   9.1988726e+00   9.2004554e+00   9.2058620e+00   9.2145978e+00   9.2273491e+00   9.2455229e+00   9.2725958e+00   9.3131957e+00   9.3573499e+00   9.4010125e+00   9.4422115e+00   9.4797859e+00   9.5129771e+00   9.5412627e+00   9.5642663e+00   9.5817322e+00   9.5934677e+00   9.5993655e+00   9.5993655e+00   9.5934677e+00   9.5817322e+00   9.5642663e+00   9.5412627e+00   9.5129771e+00   9.4797859e+00   9.4422115e+00   9.4010125e+00   9.3573499e+00   9.3131957e+00   9.2724508e+00   9.2455229e+00   9.2273491e+00   9.2145978e+00   9.2058620e+00   9.2004554e+00   9.1988726e+00
   1.6235000e+03   9.1377756e+00   9.1413144e+00   9.1495293e+00   9.1626601e+00   9.1819151e+00   9.2096178e+00   9.2536305e+00   9.3037790e+00   9.3542428e+00   9.4025694e+00   9.4473850e+00   9.4878244e+00   9.5232917e+00   9.5533691e+00   9.5777534e+00   9.5962139e+00   9.6086081e+00   9.6148245e+00   9.6148245e+00   9.6086081e+00   9.5962139e+00   9.5777534e+00   9.5533691e+00   9.5232917e+00   9.4878244e+00   9.4473850e+00   9.4025694e+00   9.3542428e+00   9.3037790e+00   9.2536305e+00   9.2100016e+00   9.1819151e+00   9.1626601e+00   9.1495293e+00   9.1413144e+00   9.1377756e+00
   1.6245000e+03   9.0879381e+00   9.0923274e+00   9.1032639e+00   9.1208841e+00   9.1470724e+00   9.1881468e+00   9.2420187e+00   9.2979752e+00   9.3525746e+00   9.4040488e+00   9.4513393e+00   9.4937532e+00   9.5308035e+00   9.5621306e+00   9.5874685e+00   9.6066333e+00   9.6194789e+00   9.6259250e+00   9.6259250e+00   9.6194789e+00   9.6066333e+00   9.5874685e+00   9.5621306e+00   9.5308035e+00   9.4937532e+00   9.4513393e+00   9.4040488e+00   9.3525746e+00   9.2979752e+00   9.2420187e+00   9.1882663e+00   9.1471221e+00   9.1208841e+00   9.1032639e+00   9.0923274e+00   9.0879381e+00
   1.6255000e+03   9.1309627e+00   9.1358252e+00   9.1442071e+00   9.1578236e+00   9.1777818e+00   9.2065510e+00   9.2521522e+00   9.3030316e+00   9.3540139e+00   9.4027285e+00   9.4478515e+00   9.4885319e+00   9.5241940e+00   9.5544235e+00   9.5789238e+00   9.5974717e+00   9.6099194e+00   9.6161653e+00   9.6161653e+00   9.6099194e+00   9.5974717e+00   9.5789238e+00   9.5544235e+00   9.5241940e+00   9.4885319e+00   9.4478515e+00   9.4027285e+00   9.3540139e+00   9.3030316e+00   9.2521522e+00   9.2070902e+00   9.1777818e+00   9.1578236e+00   9.1442071e+00   9.1358252e+00   9.1309627e+00
   1.6265000e+03   8.5017303e+00   8.5103580e+00   8.5244230e+00   8.5472641e+00   8.5808451e+00   8.6314769e+00   8.7016873e+00   8.7755378e+00   8.8482305e+00   8.9171826e+00   8.9808351e+00   9.0381417e+00   9.0883566e+00   9.1309254e+00   9.1654324e+00   9.1915624e+00   9.2091043e+00   9.2179080e+00   9.2179080e+00   9.2091043e+00   9.1915624e+00   9.1654324e+00   9.1309254e+00   9.0883566e+00   9.0381417e+00   8.9808351e+00   8.9171826e+00   8.8482305e+00   8.7755378e+00   8.7016873e+00   8.6318361e+00   8.5808596e+00   8.5472641e+00   8.5244230e+00   8.5103580e+00   8.5017303e+00
   1.6275000e+03   7.9310397e+00   7.9427055e+00   7.9681529e+00   8.0099330e+00   8.0737958e+00   8.1674290e+00   8.2695992e+00   8.3716847e+00   8.4698952e+00   8.5619877e+00   8.6464799e+00   8.7222844e+00   8.7885794e+00   8.8447159e+00   8.8901937e+00   8.9246274e+00   8.9477343e+00   8.9593371e+00   8.9593371e+00   8.9477343e+00   8.9246274e+00   8.8901937e+00   8.8447159e+00   8.7885794e+00   8.7222844e+00   8.6464799e+00   8.5619877e+00   8.4698952e+00   8.3716847e+00   8.2695992e+00   8.1674290e+00   8.0736632e+00   8.0099330e+00   7.9681529e+00   7.9427055e+00   7.9310397e+00
   1.6285000e+03   6.6446326e+00   6.6771273e+00   6.7352722e+00   6.8334075e+00   6.9835146e+00   7.1520127e+00   7.3232811e+00   7.4910545e+00   7.6515373e+00   7.8020457e+00   7.9404786e+00   8.0651082e+00   8.1745089e+00   8.2674706e+00   8.3430123e+00   8.4003511e+00   8.4388976e+00   8.4582726e+00   8.4582726e+00   8.4388976e+00   8.4003511e+00   8.3430123e+00   8.2674706e+00   8.1745089e+00   8.0651082e+00   7.9404786e+00   7.8020457e+00   7.6515373e+00   7.4910545e+00   7.3232811e+00   7.1520127e+00   6.9835146e+00   6.8337150e+00   6.7352722e+00   6.6771274e+00   6.6446327e+00
   1.6295000e+03   5.8956917e+00   5.9379836e+00   6.0178603e+00   6.1526960e+00   6.3456354e+00   6.5544922e+00   6.7665168e+00   6.9751500e+00   7.1759282e+00   7.3653994e+00   7.5407052e+00   7.6993901e+00   7.8393325e+00   7.9587388e+00   8.0560809e+00   8.1301571e+00   8.1800551e+00   8.2051492e+00   8.2051492e+00   8.1800551e+00   8.1301571e+00   8.0560809e+00   7.9587388e+00   7.8393325e+00   7.6993901e+00   7.5407052e+00   7.3653994e+00   7.1759282e+00   6.9751500e+00   6.7665168e+00   6.5544922e+00   6.3456354e+00   6.1538683e+00   6.0178770e+00   5.9379836e+00   5.8956917e+00
   1.6305000e+03   5.0230687e+00   5.0734567e+00   5.1759335e+00   5.3465003e+00   5.5777300e+00   5.8289180e+00   6.0870286e+00   6.3444144e+00   6.5952990e+00   6.8348459e+00   7.0587891e+00   7.2633478e+00   7.4451581e+00   7.6012801e+00   7.7292342e+00   7.8269933e+00   7.8930275e+00   7.9263032e+00   7.9263032e+00   7.8930275e+00   7.8269933e+00   7.7292342e+00   7.6012801e+00   7.4451581e+00   7.2633478e+00   7.0587891e+00   6.8348459e+00   6.5952990e+00   6.3444144e+00   6.0870286e+00   5.8289180e+00   5.5777300e+00   5.3470380e+00   5.1760100e+00   5.0734567e+00   5.0230687e+00
   1.6315000e+03   3.8296042e+00   3.9019478e+00   4.0432861e+00   4.2705947e+00   4.5468656e+00   4.8491010e+00   5.1665705e+00   5.4907329e+00   5.8138387e+00   6.1285823e+00   6.4280432e+00   6.7057512e+00   6.9557532e+00   7.1727267e+00   7.3520752e+00   7.4900095e+00   7.5835994e+00   7.6309050e+00   7.6309050e+00   7.5835994e+00   7.4900095e+00   7.3520752e+00   7.1727267e+00   6.9557532e+00   6.7057512e+00   6.4280432e+00   6.1285823e+00   5.8138387e+00   5.4907329e+00   5.1665705e+00   4.8491010e+00   4.5468656e+00   4.2705947e+00   4.0439879e+00   3.9019478e+00   3.8296043e+00
   1.6325000e+03   3.1908827e+00   3.2662581e+00   3.4131069e+00   3.6370809e+00   3.9140026e+00   4.2274560e+00   4.5672580e+00   4.9237450e+00   5.2872743e+00   5.6482693e+00   5.9973379e+00   6.3254455e+00   6.6241500e+00   6.8857684e+00   7.1035845e+00   7.2720223e+00   7.3867678e+00   7.4448878e+00   7.4448878e+00   7.3867678e+00   7.2720223e+00   7.1035845e+00   6.8857684e+00   6.6241500e+00   6.3254455e+00   5.9973379e+00   5.6482693e+00   5.2872743e+00   4.9237450e+00   4.5672580e+00   4.2274560e+00   3.9140026e+00   3.6370809e+00   3.4127816e+00   3.2662581e+00   3.1908829e+00
   1.6335000e+03   3.7979470e+00   3.8820765e+00   4.0504132e+00   4.3025426e+00   4.5908074e+00   4.9006738e+00   5.2231845e+00   5.5504569e+00   5.8751924e+00   6.1904260e+00   6.4895268e+00   6.7662952e+00   7.0150034e+00   7.2305365e+00   7.4085170e+00   7.5452673e+00   7.6380265e+00   7.6848630e+00   7.6848630e+00   7.6380265e+00   7.5452673e+00   7.4085170e+00   7.2305365e+00   7.0150034e+00   6.7662952e+00   6.4895268e+00   6.1904260e+00   5.8751924e+00   5.5504569e+00   5.2231845e+00   4.9006738e+00   4.5908074e+00   4.3025426e+00   4.0510832e+00   3.8821168e+00   3.7979471e+00
   1.6345000e+03   5.3096465e+00   5.3810840e+00   5.5288521e+00   5.7520693e+00   5.9943573e+00   6.2420355e+00   6.4884839e+00   6.7289863e+00   6.9596876e+00   7.1772032e+00   7.3784931e+00   7.5608404e+00   7.7218030e+00   7.8592595e+00   7.9714400e+00   8.0568610e+00   8.1144365e+00   8.1433982e+00   8.1433982e+00   8.1144365e+00   8.0568610e+00   7.9714400e+00   7.8592595e+00   7.7218030e+00   7.5608404e+00   7.3784931e+00   7.1772032e+00   6.9596876e+00   6.7289863e+00   6.4884839e+00   6.2420355e+00   5.9943573e+00   5.7520693e+00   5.5297060e+00   5.3811353e+00   5.3096465e+00
   1.6355000e+03   6.0256951e+00   6.0808110e+00   6.1876548e+00   6.3658925e+00   6.5706132e+00   6.7803180e+00   6.9878779e+00   7.1890047e+00   7.3805351e+00   7.5598747e+00   7.7248008e+00   7.8733688e+00   8.0038880e+00   8.1149022e+00   8.2051900e+00   8.2737725e+00   8.3199082e+00   8.3431025e+00   8.3431025e+00   8.3199082e+00   8.2737725e+00   8.2051900e+00   8.1149022e+00   8.0038880e+00   7.8733688e+00   7.7248008e+00   7.5598747e+00   7.3805351e+00   7.1890047e+00   6.9878779e+00   6.7803180e+00   6.5706132e+00   6.3658925e+00   6.1867198e+00   6.0808110e+00   6.0256954e+00
   1.6365000e+03   5.8538325e+00   5.8876185e+00   5.9569018e+00   6.0688808e+00   6.2411736e+00   6.4435267e+00   6.6538349e+00   6.8633130e+00   7.0664782e+00   7.2592730e+00   7.4383952e+00   7.6010489e+00   7.7448713e+00   7.8678154e+00   7.9682074e+00   8.0446980e+00   8.0962483e+00   8.1222034e+00   8.1222034e+00   8.0962483e+00   8.0446980e+00   7.9682074e+00   7.8678154e+00   7.7448713e+00   7.6010489e+00   7.4383952e+00   7.2592730e+00   7.0664782e+00   6.8633130e+00   6.6538349e+00   6.4435267e+00   6.2411736e+00   6.0698793e+00   5.9569018e+00   5.8876185e+00   5.8538325e+00
   1.6375000e+03   6.4975725e+00   6.5108099e+00   6.5364878e+00   6.5758839e+00   6.6300240e+00   6.7008098e+00   6.7922910e+00   6.9193618e+00   7.0593462e+00   7.2003987e+00   7.3361421e+00   7.4622138e+00   7.5754189e+00   7.6732698e+00   7.7537852e+00   7.8154612e+00   7.8571841e+00   7.8782288e+00   7.8782288e+00   7.8571841e+00   7.8154612e+00   7.7537852e+00   7.6732698e+00   7.5754189e+00   7.4622138e+00   7.3361421e+00   7.2003987e+00   7.0593462e+00   6.9193618e+00   6.7934358e+00   6.7008098e+00   6.6300240e+00   6.5758839e+00   6.5364878e+00   6.5108099e+00   6.4975725e+00
   1.6385000e+03   7.9764540e+00   7.9829941e+00   7.9940923e+00   8.0115751e+00   8.0365695e+00   8.0709953e+00   8.1192326e+00   8.1913695e+00   8.2717440e+00   8.3521673e+00   8.4287602e+00   8.4991590e+00   8.5617553e+00   8.6153898e+00   8.6592120e+00   8.6925863e+00   8.7150729e+00   8.7263855e+00   8.7263855e+00   8.7150729e+00   8.6925863e+00   8.6592120e+00   8.6153898e+00   8.5617553e+00   8.4991590e+00   8.4287602e+00   8.3521673e+00   8.2717440e+00   8.1913695e+00   8.1191965e+00   8.0709953e+00   8.0365695e+00   8.0115751e+00   7.9940923e+00   7.9829941e+00   7.9764540e+00
   1.6395000e+03   9.1549563e+00   9.1593801e+00   9.1666999e+00   9.1783720e+00   9.1954591e+00   9.2200431e+00   9.2587397e+00   9.3063235e+00   9.3550364e+00   9.4020504e+00   9.4458431e+00   9.4854646e+00   9.5202853e+00   9.5498521e+00   9.5738393e+00   9.5920170e+00   9.6042215e+00   9.6103487e+00   9.6103487e+00   9.6042215e+00   9.5920170e+00   9.5738393e+00   9.5498521e+00   9.5202853e+00   9.4854646e+00   9.4458431e+00   9.4020504e+00   9.3550364e+00   9.3063235e+00   9.2587397e+00   9.2200726e+00   9.1954591e+00   9.1783720e+00   9.1666999e+00   9.1593801e+00   9.1549563e+00
   1.6405000e+03   8.6068050e+00   8.6137009e+00   8.6283221e+00   8.6518203e+00   8.6866355e+00   8.7409911e+00   8.8102963e+00   8.8820964e+00   8.9521486e+00   9.0182487e+00   9.0790654e+00   9.1336890e+00   9.1814717e+00   9.2219240e+00   9.2546754e+00   9.2794695e+00   9.2960980e+00   9.3044443e+00   9.3044443e+00   9.2960980e+00   9.2794695e+00   9.2546754e+00   9.2219240e+00   9.1814717e+00   9.1336890e+00   9.0790654e+00   9.0182487e+00   8.9521486e+00   8.8820964e+00   8.8102963e+00   8.7410394e+00   8.6867015e+00   8.6518203e+00   8.6283221e+00   8.6137009e+00   8.6068050e+00
   1.6415000e+03   7.9736272e+00   7.9850796e+00   8.0021654e+00   8.0293338e+00   8.0685847e+00   8.1252304e+00   8.2081108e+00   8.2991978e+00   8.3902571e+00   8.4774851e+00   8.5585821e+00   8.6319953e+00   8.6966108e+00   8.7515764e+00   8.7962472e+00   8.8301542e+00   8.8529438e+00   8.8643931e+00   8.8643931e+00   8.8529438e+00   8.8301542e+00   8.7962472e+00   8.7515764e+00   8.6966108e+00   8.6319953e+00   8.5585821e+00   8.4774851e+00   8.3902571e+00   8.2991978e+00   8.2081108e+00   8.1251892e+00   8.0685847e+00   8.0293339e+00   8.0021654e+00   7.9850796e+00   7.9736272e+00
   1.6425000e+03   7.4333007e+00   7.4443069e+00   7.4677140e+00   7.5049265e+00   7.5582665e+00   7.6350269e+00   7.7423791e+00   7.8579865e+00   7.9732194e+00   8.0836702e+00   8.1865350e+00   8.2798625e+00   8.3621761e+00   8.4323367e+00   8.4894623e+00   8.5328666e+00   8.5620817e+00   8.5767618e+00   8.5767618e+00   8.5620817e+00   8.5328666e+00   8.4894623e+00   8.4323367e+00   8.3621761e+00   8.2798625e+00   8.1865350e+00   8.0836702e+00   7.9732194e+00   7.8579865e+00   7.7423791e+00   7.6347707e+00   7.5582665e+00   7.5049265e+00   7.4677140e+00   7.4443069e+00   7.4333007e+00
   1.6435000e+03   7.2559395e+00   7.2745549e+00   7.3073143e+00   7.3598611e+00   7.4378601e+00   7.5538915e+00   7.6840339e+00   7.8157262e+00   7.9436033e+00   8.0644439e+00   8.1760240e+00   8.2766847e+00   8.3651243e+00   8.4403025e+00   8.5013924e+00   8.5477553e+00   8.5789232e+00   8.5945887e+00   8.5945887e+00   8.5789232e+00   8.5477553e+00   8.5013924e+00   8.4403025e+00   8.3651243e+00   8.2766847e+00   8.1760240e+00   8.0644439e+00   7.9436033e+00   7.8157262e+00   7.6840339e+00   7.5538915e+00   7.4380139e+00   7.3598611e+00   7.3073143e+00   7.2745549e+00   7.2559395e+00
   1.6445000e+03   6.8970048e+00   6.9231422e+00   6.9745854e+00   7.0601844e+00   7.1944452e+00   7.3489400e+00   7.5066165e+00   7.6611189e+00   7.8087877e+00   7.9471025e+00   8.0741460e+00   8.1883804e+00   8.2885262e+00   8.3735410e+00   8.4425632e+00   8.4949132e+00   8.5300954e+00   8.5477684e+00   8.5477684e+00   8.5300954e+00   8.4949132e+00   8.4425632e+00   8.3735410e+00   8.2885262e+00   8.1883804e+00   8.0741460e+00   7.9471025e+00   7.8087877e+00   7.6611189e+00   7.5066165e+00   7.3489400e+00   7.1944452e+00   7.0601079e+00   6.9745854e+00   6.9231422e+00   6.8970048e+00
   1.6455000e+03   6.2062965e+00   6.2451299e+00   6.3184991e+00   6.4432991e+00   6.6229301e+00   6.8166305e+00   7.0123408e+00   7.2040285e+00   7.3877137e+00   7.5603908e+00   7.7196181e+00   7.8633247e+00   7.9897391e+00   8.0973759e+00   8.1849735e+00   8.2515470e+00   8.2963493e+00   8.3188684e+00   8.3188684e+00   8.2963493e+00   8.2515470e+00   8.1849735e+00   8.0973759e+00   7.9897391e+00   7.8633247e+00   7.7196181e+00   7.5603908e+00   7.3877137e+00   7.2040285e+00   7.0123408e+00   6.8166305e+00   6.6229301e+00   6.4444459e+00   6.3185180e+00   6.2451299e+00   6.2062965e+00
   1.6465000e+03   5.3711751e+00   5.4250048e+00   5.5188325e+00   5.6759090e+00   5.8926744e+00   6.1273232e+00   6.3669906e+00   6.6045020e+00   6.8346702e+00   7.0532822e+00   7.2567135e+00   7.4417879e+00   7.6057152e+00   7.7460847e+00   7.8608642e+00   7.9484036e+00   8.0074621e+00   8.0371958e+00   8.0371958e+00   8.0074621e+00   7.9484036e+00   7.8608642e+00   7.7460847e+00   7.6057152e+00   7.4417879e+00   7.2567135e+00   7.0532822e+00   6.8346702e+00   6.6045020e+00   6.3669906e+00   6.1273232e+00   5.8926744e+00   5.6766139e+00   5.5188929e+00   5.4250048e+00   5.3711753e+00
   1.6475000e+03   5.2427117e+00   5.3005846e+00   5.4176718e+00   5.6162188e+00   5.8525373e+00   6.1000849e+00   6.3495728e+00   6.5950941e+00   6.8320580e+00   7.0565335e+00   7.2650550e+00   7.4545206e+00   7.6221873e+00   7.7656610e+00   7.8829172e+00   7.9723240e+00   8.0326191e+00   8.0629831e+00   8.0629831e+00   8.0326191e+00   7.9723240e+00   7.8829172e+00   7.7656610e+00   7.6221873e+00   7.4545206e+00   7.2650550e+00   7.0565335e+00   6.8320580e+00   6.5950941e+00   6.3495728e+00   6.1000849e+00   5.8525373e+00   5.6162188e+00   5.4180557e+00   5.3005846e+00   5.2427117e+00
   1.6485000e+03   6.2017146e+00   6.2520011e+00   6.3552570e+00   6.5276252e+00   6.7245483e+00   6.9255254e+00   7.1238200e+00   7.3154422e+00   7.4974776e+00   7.6675659e+00   7.8236946e+00   7.9641111e+00   8.0873035e+00   8.1919668e+00   8.2770118e+00   8.3415661e+00   8.3849702e+00   8.4067842e+00   8.4067842e+00   8.3849702e+00   8.3415661e+00   8.2770118e+00   8.1919668e+00   8.0873035e+00   7.9641111e+00   7.8236946e+00   7.6675659e+00   7.4974776e+00   7.3154422e+00   7.1238200e+00   6.9255254e+00   6.7245483e+00   6.5276252e+00   6.3546486e+00   6.2520011e+00   6.2017148e+00
   1.6495000e+03   7.3209340e+00   7.3643836e+00   7.4564007e+00   7.5963752e+00   7.7434988e+00   7.8890451e+00   8.0294899e+00   8.1627974e+00   8.2875399e+00   8.4025972e+00   8.5070402e+00   8.6000896e+00   8.6810657e+00   8.7494000e+00   8.8046361e+00   8.8463858e+00   8.8743787e+00   8.8884156e+00   8.8884156e+00   8.8743787e+00   8.8463858e+00   8.8046361e+00   8.7494000e+00   8.6810657e+00   8.6000896e+00   8.5070402e+00   8.4025972e+00   8.2875399e+00   8.1627974e+00   8.0294899e+00   7.8890451e+00   7.7434988e+00   7.5963752e+00   7.4570412e+00   7.3644221e+00   7.3209341e+00
   1.6505000e+03   7.0075408e+00   7.0554471e+00   7.1566177e+00   7.3103823e+00   7.4725898e+00   7.6336640e+00   7.7896500e+00   7.9381945e+00   8.0776074e+00   8.2065369e+00   8.3238469e+00   8.4285729e+00   8.5198706e+00   8.5970283e+00   8.6594708e+00   8.7067111e+00   8.7384061e+00   8.7543056e+00   8.7543056e+00   8.7384061e+00   8.7067111e+00   8.6594708e+00   8.5970283e+00   8.5198706e+00   8.4285729e+00   8.3238469e+00   8.2065369e+00   8.0776074e+00   7.9381945e+00   7.7896500e+00   7.6336640e+00   7.4725898e+00   7.3103823e+00   7.1573080e+00   7.0554886e+00   7.0075408e+00
   1.6515000e+03   5.0130985e+00   5.0722382e+00   5.1912403e+00   5.3946420e+00   5.6388920e+00   5.8966561e+00   6.1580396e+00   6.4166539e+00   6.6674028e+00   6.9058845e+00   7.1281739e+00   7.3307393e+00   7.5104452e+00   7.6645300e+00   7.7906642e+00   7.8869648e+00   7.9519670e+00   7.9847154e+00   7.9847154e+00   7.9519670e+00   7.8869648e+00   7.7906642e+00   7.6645300e+00   7.5104452e+00   7.3307393e+00   7.1281739e+00   6.9058845e+00   6.6674028e+00   6.4166539e+00   6.1580396e+00   5.8966561e+00   5.6388920e+00   5.3946420e+00   5.1930199e+00   5.0722382e+00   5.0130985e+00
   1.6525000e+03   5.4979343e+00   5.5213793e+00   5.5744406e+00   5.6555577e+00   5.7662730e+00   5.9132570e+00   6.1034472e+00   6.3093519e+00   6.5183366e+00   6.7227920e+00   6.9170281e+00   7.0964856e+00   7.2573126e+00   7.3962718e+00   7.5106720e+00   7.5983571e+00   7.6577433e+00   7.6876886e+00   7.6876886e+00   7.6577433e+00   7.5983571e+00   7.5106720e+00   7.3962718e+00   7.2573126e+00   7.0964856e+00   6.9170281e+00   6.7227920e+00   6.5183366e+00   6.3093519e+00   6.1034472e+00   5.9130430e+00   5.7662730e+00   5.6555577e+00   5.5744407e+00   5.5213793e+00   5.4979344e+00
   1.6535000e+03   9.2177019e+00   9.2196647e+00   9.2242968e+00   9.2317552e+00   9.2427082e+00   9.2583012e+00   9.2807484e+00   9.3170665e+00   9.3587402e+00   9.4006203e+00   9.4404603e+00   9.4769657e+00   9.5093133e+00   9.5369362e+00   9.5594336e+00   9.5765313e+00   9.5880261e+00   9.5938051e+00   9.5938051e+00   9.5880261e+00   9.5765313e+00   9.5594336e+00   9.5369362e+00   9.5093133e+00   9.4769657e+00   9.4404603e+00   9.4006203e+00   9.3587402e+00   9.3170665e+00   9.2810806e+00   9.2583012e+00   9.2427082e+00   9.2317552e+00   9.2242968e+00   9.2196647e+00   9.2177019e+00
   1.6545000e+03   9.1519659e+00   9.1565427e+00   9.1640725e+00   9.1759588e+00   9.1933738e+00   9.2184180e+00   9.2579242e+00   9.3059125e+00   9.3549035e+00   9.4021265e+00   9.4460803e+00   9.4858286e+00   9.5207514e+00   9.5503995e+00   9.5744469e+00   9.5926705e+00   9.6049041e+00   9.6110453e+00   9.6110453e+00   9.6049041e+00   9.5926705e+00   9.5744469e+00   9.5503995e+00   9.5207514e+00   9.4858286e+00   9.4460803e+00   9.4021265e+00   9.3549035e+00   9.3059125e+00   9.2579242e+00   9.2184842e+00   9.1933738e+00   9.1759588e+00   9.1640725e+00   9.1565427e+00   9.1519659e+00
   1.6555000e+03   9.0896753e+00   9.0940980e+00   9.1048517e+00   9.1222921e+00   9.1482088e+00   9.1887369e+00   9.2423701e+00   9.2981502e+00   9.3526197e+00   9.4039968e+00   9.4512088e+00   9.4935610e+00   9.5305610e+00   9.5618486e+00   9.5871563e+00   9.6062988e+00   9.6191307e+00   9.6255686e+00   9.6255686e+00   9.6191307e+00   9.6062988e+00   9.5871563e+00   9.5618486e+00   9.5305610e+00   9.4935610e+00   9.4512088e+00   9.4039968e+00   9.3526197e+00   9.2981502e+00   9.2423701e+00   9.1888911e+00   9.1482410e+00   9.1222921e+00   9.1048517e+00   9.0940980e+00   9.0896753e+00
   1.6565000e+03   9.1456684e+00   9.1482698e+00   9.1561568e+00   9.1687262e+00   9.1870986e+00   9.2135591e+00   9.2555355e+00   9.3047275e+00   9.3545315e+00   9.4023655e+00   9.4467918e+00   9.4869206e+00   9.5221444e+00   9.5520286e+00   9.5762609e+00   9.5946159e+00   9.6069369e+00   9.6131203e+00   9.6131203e+00   9.6069369e+00   9.5946159e+00   9.5762609e+00   9.5520286e+00   9.5221444e+00   9.4869206e+00   9.4467918e+00   9.4023655e+00   9.3545315e+00   9.3047275e+00   9.2555355e+00   9.2138376e+00   9.1870986e+00   9.1687262e+00   9.1561568e+00   9.1482698e+00   9.1456684e+00
   1.6575000e+03   8.2409902e+00   8.2507902e+00   8.2702451e+00   8.3012673e+00   8.3472285e+00   8.4194746e+00   8.5047798e+00   8.5917319e+00   8.6760766e+00   8.7554866e+00   8.8284858e+00   8.8940466e+00   8.9514067e+00   8.9999886e+00   9.0393430e+00   9.0691375e+00   9.0891306e+00   9.0991684e+00   9.0991684e+00   9.0891306e+00   9.0691375e+00   9.0393430e+00   8.9999886e+00   8.9514067e+00   8.8940466e+00   8.8284858e+00   8.7554866e+00   8.6760766e+00   8.5917319e+00   8.5047798e+00   8.4194746e+00   8.3475841e+00   8.3012673e+00   8.2702451e+00   8.2507902e+00   8.2409902e+00
   1.6585000e+03   7.2872713e+00   7.3092469e+00   7.3532365e+00   7.4262204e+00   7.5436481e+00   7.6792654e+00   7.8174219e+00   7.9523698e+00   8.0809146e+00   8.2009270e+00   8.3108331e+00   8.4093906e+00   8.4955956e+00   8.5686298e+00   8.6278293e+00   8.6726776e+00   8.7027859e+00   8.7179079e+00   8.7179079e+00   8.7027859e+00   8.6726776e+00   8.6278293e+00   8.5686298e+00   8.4955956e+00   8.4093906e+00   8.3108331e+00   8.2009270e+00   8.0809146e+00   7.9523698e+00   7.8174219e+00   7.6792654e+00   7.5436481e+00   7.4272248e+00   7.3532364e+00   7.3092469e+00   7.2872713e+00
   1.6595000e+03   6.3097452e+00   6.3476556e+00   6.4188784e+00   6.5405084e+00   6.7157240e+00   6.9043637e+00   7.0946576e+00   7.2807571e+00   7.4588427e+00   7.6260489e+00   7.7800642e+00   7.9189355e+00   8.0409976e+00   8.1448584e+00   8.2293372e+00   8.2935132e+00   8.3366889e+00   8.3583864e+00   8.3583864e+00   8.3366889e+00   8.2935132e+00   8.2293372e+00   8.1448584e+00   8.0409976e+00   7.9189355e+00   7.7800642e+00   7.6260489e+00   7.4588427e+00   7.2807571e+00   7.0946576e+00   6.9043637e+00   6.7157240e+00   6.5413466e+00   6.4188918e+00   6.3476556e+00   6.3097452e+00
   1.6605000e+03   5.6800878e+00   5.7288007e+00   5.8229274e+00   5.9863431e+00   6.1971475e+00   6.4205099e+00   6.6456401e+00   6.8665840e+00   7.0790483e+00   7.2795619e+00   7.4651608e+00   7.6332572e+00   7.7815909e+00   7.9082188e+00   8.0115067e+00   8.0901351e+00   8.1431140e+00   8.1697723e+00   8.1697723e+00   8.1431140e+00   8.0901351e+00   8.0115067e+00   7.9082188e+00   7.7815909e+00   7.6332572e+00   7.4651608e+00   7.2795619e+00   7.0790483e+00   6.8665840e+00   6.6456401e+00   6.4205099e+00   6.1971475e+00   5.9863431e+00   5.8231340e+00   5.7288007e+00   5.6800879e+00
   1.6615000e+03   5.3140100e+00   5.3756953e+00   5.5006629e+00   5.7057135e+00   5.9422965e+00   6.1877193e+00   6.4337248e+00   6.6749192e+00   6.9070315e+00   7.1264080e+00   7.3298068e+00   7.5143246e+00   7.6774085e+00   7.8168139e+00   7.9306512e+00   8.0173892e+00   8.0758667e+00   8.1053043e+00   8.1053043e+00   8.0758667e+00   8.0173892e+00   7.9306512e+00   7.8168139e+00   7.6774085e+00   7.5143246e+00   7.3298068e+00   7.1264080e+00   6.9070315e+00   6.6749192e+00   6.4337248e+00   6.1877193e+00   5.9422965e+00   5.7057135e+00   5.4999005e+00   5.3756954e+00   5.3140101e+00
   1.6625000e+03   4.0916360e+00   4.1746196e+00   4.3420828e+00   4.5934125e+00   4.8767601e+00   5.1773384e+00   5.4865810e+00   5.7973057e+00   6.1030372e+00   6.3977037e+00   6.6755954e+00   6.9314244e+00   7.1603356e+00   7.3580189e+00   7.5208048e+00   7.6456145e+00   7.7301477e+00   7.7727927e+00   7.7727927e+00   7.7301477e+00   7.6456145e+00   7.5208048e+00   7.3580189e+00   7.1603356e+00   6.9314244e+00   6.6755954e+00   6.3977037e+00   6.1030372e+00   5.7973057e+00   5.4865810e+00   5.1773384e+00   4.8767601e+00   4.5934126e+00   4.3428290e+00   4.1746645e+00   4.0916361e+00
   1.6635000e+03   2.4860888e+00   2.4874174e+00   2.5118746e+00   2.5828358e+00   2.7122988e+00   2.9098331e+00   3.1894723e+00   3.5474651e+00   3.9690310e+00   4.4358963e+00   4.9273966e+00   5.4215639e+00   5.8961876e+00   6.3298501e+00   6.7030125e+00   6.9987314e+00   7.2036758e+00   7.3084770e+00   7.3084770e+00   7.2036758e+00   6.9987314e+00   6.7030125e+00   6.3298501e+00   5.8961876e+00   5.4215639e+00   4.9273966e+00   4.4358963e+00   3.9690310e+00   3.5474651e+00   3.1894723e+00   2.9098331e+00   2.7122988e+00   2.5828358e+00   2.5118746e+00   2.4874174e+00   2.4860888e+00
   1.6645000e+03   2.4860868e+00   2.4860868e+00   2.4860868e+00   2.4860870e+00   2.4903346e+00   2.5362762e+00   2.6536808e+00   2.8555490e+00   3.1476930e+00   3.5344830e+00   4.0206064e+00   4.5789076e+00   5.1689901e+00   5.7476956e+00   6.2723999e+00   6.7043415e+00   7.0114169e+00   7.1709001e+00   7.1709001e+00   7.0114169e+00   6.7043415e+00   6.2723999e+00   5.7476956e+00   5.1689901e+00   4.5789076e+00   4.0206064e+00   3.5344830e+00   3.1476930e+00   2.8555490e+00   2.6536808e+00   2.5362762e+00   2.4903346e+00   2.4860870e+00   2.4860868e+00   2.4860868e+00   2.4860868e+00
   1.6655000e+03   3.2676879e+00   3.3205078e+00   3.4308549e+00   3.5922307e+00   3.7974181e+00   4.0357760e+00   4.2982344e+00   4.5823815e+00   4.8828557e+00   5.1910674e+00   5.4974698e+00   5.7923035e+00   6.0659709e+00   6.3094948e+00   6.5147885e+00   6.6750423e+00   6.7849977e+00   6.8408645e+00   6.8408645e+00   6.7849977e+00   6.6750423e+00   6.5147885e+00   6.3094948e+00   6.0659709e+00   5.7923035e+00   5.4974698e+00   5.1910674e+00   4.8828557e+00   4.5823815e+00   4.2982344e+00   4.0357760e+00   3.7974181e+00   3.5922307e+00   3.4308549e+00   3.3205078e+00   3.2676880e+00
   1.6665000e+03   6.6722354e+00   6.6827868e+00   6.7057604e+00   6.7411428e+00   6.7899590e+00   6.8541380e+00   6.9377564e+00   7.0551245e+00   7.1864552e+00   7.3191338e+00   7.4468485e+00   7.5654315e+00   7.6718497e+00   7.7637619e+00   7.8393403e+00   7.8972170e+00   7.9363420e+00   7.9560773e+00   7.9560773e+00   7.9363420e+00   7.8972170e+00   7.8393403e+00   7.7637619e+00   7.6718497e+00   7.5654315e+00   7.4468485e+00   7.3191338e+00   7.1864552e+00   7.0551245e+00   6.9384788e+00   6.8541380e+00   6.7899590e+00   6.7411428e+00   6.7057604e+00   6.6827868e+00   6.6722354e+00
   1.6675000e+03   8.1227976e+00   8.1311478e+00   8.1450276e+00   8.1667316e+00   8.1979750e+00   8.2418809e+00   8.3087986e+00   8.3893298e+00   8.4717403e+00   8.5515223e+00   8.6261315e+00   8.6939064e+00   8.7536963e+00   8.8046359e+00   8.8460746e+00   8.8775501e+00   8.8987151e+00   8.9093506e+00   8.9093506e+00   8.8987151e+00   8.8775501e+00   8.8460746e+00   8.8046359e+00   8.7536963e+00   8.6939064e+00   8.6261315e+00   8.5515223e+00   8.4717403e+00   8.3893298e+00   8.3087986e+00   8.2419826e+00   8.1979750e+00   8.1667316e+00   8.1450276e+00   8.1311478e+00   8.1227976e+00
   1.6685000e+03   9.0897747e+00   9.0941729e+00   9.1049220e+00   9.1223556e+00   9.1482604e+00   9.1887637e+00   9.2423860e+00   9.2981582e+00   9.3526217e+00   9.4039944e+00   9.4512029e+00   9.4935523e+00   9.5305500e+00   9.5618357e+00   9.5871421e+00   9.6062835e+00   9.6191149e+00   9.6255524e+00   9.6255524e+00   9.6191149e+00   9.6062835e+00   9.5871421e+00   9.5618357e+00   9.5305500e+00   9.4935523e+00   9.4512029e+00   9.4039944e+00   9.3526217e+00   9.2981582e+00   9.2423860e+00   9.1889195e+00   9.1483047e+00   9.1223556e+00   9.1049220e+00   9.0941729e+00   9.0897747e+00
   1.6695000e+03   8.6721280e+00   8.6757123e+00   8.6862153e+00   8.7028707e+00   8.7270467e+00   8.7615390e+00   8.8155025e+00   8.8785594e+00   8.9424710e+00   9.0039651e+00   9.0611881e+00   9.1129705e+00   9.1584988e+00   9.1971808e+00   9.2285849e+00   9.2523943e+00   9.2683877e+00   9.2764171e+00   9.2764171e+00   9.2683877e+00   9.2523943e+00   9.2285849e+00   9.1971808e+00   9.1584988e+00   9.1129705e+00   9.0611881e+00   9.0039651e+00   8.9424710e+00   8.8785594e+00   8.8155025e+00   8.7617288e+00   8.7270467e+00   8.7028707e+00   8.6862153e+00   8.6757123e+00   8.6721280e+00
   1.6705000e+03   7.8566332e+00   7.8685024e+00   7.8920193e+00   7.9293533e+00   7.9842895e+00   8.0696544e+00   8.1702846e+00   8.2730614e+00   8.3730109e+00   8.4673546e+00   8.5542911e+00   8.6325388e+00   8.7011298e+00   8.7593183e+00   8.8065178e+00   8.8422888e+00   8.8663101e+00   8.8783758e+00   8.8783758e+00   8.8663101e+00   8.8422888e+00   8.8065178e+00   8.7593183e+00   8.7011298e+00   8.6325388e+00   8.5542911e+00   8.4673546e+00   8.3730109e+00   8.2730614e+00   8.1702846e+00   8.0696544e+00   7.9846942e+00   7.9293533e+00   7.8920193e+00   7.8685024e+00   7.8566332e+00
   1.6715000e+03   6.8955030e+00   6.9209014e+00   6.9716627e+00   7.0553385e+00   7.1885790e+00   7.3426059e+00   7.5001261e+00   7.6546295e+00   7.8023883e+00   7.9408435e+00   8.0680553e+00   8.1824607e+00   8.2827763e+00   8.3679432e+00   8.4370948e+00   8.4895517e+00   8.5248010e+00   8.5425151e+00   8.5425151e+00   8.5248010e+00   8.4895517e+00   8.4370948e+00   8.3679432e+00   8.2827763e+00   8.1824607e+00   8.0680553e+00   7.9408435e+00   7.8023883e+00   7.6546295e+00   7.5001261e+00   7.3426059e+00   7.1885790e+00   7.0564315e+00   6.9716627e+00   6.9209015e+00   6.8955030e+00
   1.6725000e+03   5.9306864e+00   5.9728055e+00   6.0518984e+00   6.1856943e+00   6.3771994e+00   6.5843753e+00   6.7945653e+00   7.0012737e+00   7.2000966e+00   7.3876352e+00   7.5610824e+00   7.7180295e+00   7.8563977e+00   7.9744312e+00   8.0706348e+00   8.1438332e+00   8.1931342e+00   8.2179265e+00   8.2179265e+00   8.1931342e+00   8.1438332e+00   8.0706348e+00   7.9744312e+00   7.8563977e+00   7.7180295e+00   7.5610824e+00   7.3876352e+00   7.2000966e+00   7.0012737e+00   6.7945653e+00   6.5843753e+00   6.3771994e+00   6.1868597e+00   6.0519155e+00   5.9728055e+00   5.9306865e+00
   1.6735000e+03   5.4061230e+00   5.4580084e+00   5.5580744e+00   5.7303231e+00   5.9523866e+00   6.1888383e+00   6.4284029e+00   6.6646563e+00   6.8928381e+00   7.1090214e+00   7.3098042e+00   7.4921862e+00   7.6535276e+00   7.7915455e+00   7.9043123e+00   7.9902670e+00   8.0482352e+00   8.0774200e+00   8.0774200e+00   8.0482352e+00   7.9902670e+00   7.9043123e+00   7.7915455e+00   7.6535276e+00   7.4921862e+00   7.3098042e+00   7.1090214e+00   6.8928381e+00   6.6646563e+00   6.4284029e+00   6.1888383e+00   5.9523866e+00   5.7303231e+00   5.5582210e+00   5.4580084e+00   5.4061231e+00
   1.6745000e+03   5.0750546e+00   5.1394867e+00   5.2695787e+00   5.4819897e+00   5.7280711e+00   5.9847733e+00   6.2434428e+00   6.4982585e+00   6.7445094e+00   6.9781053e+00   7.1953799e+00   7.3930262e+00   7.5681192e+00   7.7180782e+00   7.8407233e+00   7.9342834e+00   7.9974134e+00   8.0292088e+00   8.0292088e+00   7.9974134e+00   7.9342834e+00   7.8407233e+00   7.7180782e+00   7.5681192e+00   7.3930262e+00   7.1953799e+00   6.9781053e+00   6.7445094e+00   6.4982585e+00   6.2434428e+00   5.9847733e+00   5.7280711e+00   5.4819897e+00   5.2688195e+00   5.1394867e+00   5.0750547e+00
   1.6755000e+03   3.0401933e+00   3.1211047e+00   3.2777030e+00   3.5106432e+00   3.7931455e+00   4.1132660e+00   4.4615247e+00   4.8280688e+00   5.2029745e+00   5.5762387e+00   5.9379648e+00   6.2786198e+00   6.5892174e+00   6.8615831e+00   7.0886070e+00   7.2642830e+00   7.3840405e+00   7.4446879e+00   7.4446879e+00   7.3840405e+00   7.2642830e+00   7.0886070e+00   6.8615831e+00   6.5892174e+00   6.2786198e+00   5.9379648e+00   5.5762387e+00   5.2029745e+00   4.8280688e+00   4.4615247e+00   4.1132660e+00   3.7931455e+00   3.5106433e+00   3.2780187e+00   3.1211237e+00   3.0401934e+00
   1.6765000e+03   2.4860868e+00   2.4860868e+00   2.4860868e+00   2.4860868e+00   2.4860868e+00   2.4861847e+00   2.5041797e+00   2.5949675e+00   2.7886727e+00   3.0995666e+00   3.5389353e+00   4.1090144e+00   4.7639034e+00   5.4429651e+00   6.0829391e+00   6.6241413e+00   7.0158180e+00   7.2211919e+00   7.2211919e+00   7.0158180e+00   6.6241413e+00   6.0829391e+00   5.4429651e+00   4.7639034e+00   4.1090144e+00   3.5389353e+00   3.0995666e+00   2.7886727e+00   2.5949675e+00   2.5041797e+00   2.4861847e+00   2.4860868e+00   2.4860868e+00   2.4860868e+00   2.4860868e+00   2.4860868e+00
   1.6775000e+03   2.5968172e+00   2.6717281e+00   2.7981568e+00   2.9692048e+00   3.1801378e+00   3.4272013e+00   3.7050127e+00   4.0075707e+00   4.3290110e+00   4.6662911e+00   5.0167419e+00   5.3677557e+00   5.7045532e+00   6.0123417e+00   6.2774226e+00   6.4876661e+00   6.6334728e+00   6.7081041e+00   6.7081041e+00   6.6334728e+00   6.4876661e+00   6.2774226e+00   6.0123417e+00   5.7045532e+00   5.3677557e+00   5.0167419e+00   4.6662911e+00   4.3290110e+00   4.0075707e+00   3.7050127e+00   3.4272013e+00   3.1801378e+00   2.9692049e+00   2.7981568e+00   2.6717281e+00   2.5968173e+00
   1.6785000e+03   6.4733425e+00   6.4874169e+00   6.5156889e+00   6.5593505e+00   6.6194281e+00   6.6986245e+00   6.8043633e+00   6.9437644e+00   7.0912264e+00   7.2377969e+00   7.3777856e+00   7.5072140e+00   7.6230691e+00   7.7229801e+00   7.8050704e+00   7.8678761e+00   7.9103401e+00   7.9317454e+00   7.9317454e+00   7.9103401e+00   7.8678761e+00   7.8050704e+00   7.7229801e+00   7.6230691e+00   7.5072140e+00   7.3777856e+00   7.2377969e+00   7.0912264e+00   6.9437644e+00   6.8049939e+00   6.6986245e+00   6.6194281e+00   6.5593505e+00   6.5156889e+00   6.4874169e+00   6.4733425e+00
   1.6795000e+03   7.9353331e+00   7.9469088e+00   7.9659660e+00   7.9966372e+00   8.0412609e+00   8.1075347e+00   8.1983202e+00   8.2939447e+00   8.3883492e+00   8.4781946e+00   8.5614040e+00   8.6365419e+00   8.7025566e+00   8.7586463e+00   8.8041990e+00   8.8387443e+00   8.8619596e+00   8.8736183e+00   8.8736183e+00   8.8619596e+00   8.8387443e+00   8.8041990e+00   8.7586463e+00   8.7025566e+00   8.6365419e+00   8.5614040e+00   8.4781946e+00   8.3883492e+00   8.2939447e+00   8.1983202e+00   8.1081114e+00   8.0412796e+00   7.9966372e+00   7.9659660e+00   7.9469088e+00   7.9353332e+00
   1.6805000e+03   8.6336024e+00   8.6412374e+00   8.6558080e+00   8.6794297e+00   8.7144228e+00   8.7693491e+00   8.8382691e+00   8.9094285e+00   8.9787239e+00   9.0440431e+00   9.1040990e+00   9.1580115e+00   9.2051525e+00   9.2450522e+00   9.2773486e+00   9.3017930e+00   9.3181862e+00   9.3264136e+00   9.3264136e+00   9.3181862e+00   9.3017930e+00   9.2773486e+00   9.2450522e+00   9.2051525e+00   9.1580115e+00   9.1040990e+00   9.0440431e+00   8.9787239e+00   8.9094285e+00   8.8382691e+00   8.7693491e+00   8.7145134e+00   8.6794297e+00   8.6558080e+00   8.6412374e+00   8.6336024e+00
   1.6815000e+03   7.4856304e+00   7.5107893e+00   7.5590118e+00   7.6429447e+00   7.7662710e+00   7.8976725e+00   8.0284522e+00   8.1546411e+00   8.2738917e+00   8.3845911e+00   8.4855306e+00   8.5757406e+00   8.6544286e+00   8.7209561e+00   8.7747865e+00   8.8155160e+00   8.8428397e+00   8.8565473e+00   8.8565473e+00   8.8428397e+00   8.8155160e+00   8.7747865e+00   8.7209561e+00   8.6544286e+00   8.5757406e+00   8.4855306e+00   8.3845911e+00   8.2738917e+00   8.1546411e+00   8.0284522e+00   7.8976725e+00   7.7662710e+00   7.6436783e+00   7.5590248e+00   7.5107893e+00   7.4856304e+00
   1.6825000e+03   6.2729630e+00   6.3160968e+00   6.3982954e+00   6.5442305e+00   6.7299885e+00   6.9243695e+00   7.1181199e+00   7.3063961e+00   7.4858612e+00   7.6539234e+00   7.8084381e+00   7.9475639e+00   8.0697269e+00   8.1735815e+00   8.2580112e+00   8.3221218e+00   8.3652377e+00   8.3869073e+00   8.3869073e+00   8.3652377e+00   8.3221218e+00   8.2580112e+00   8.1735815e+00   8.0697269e+00   7.9475639e+00   7.8084381e+00   7.6539234e+00   7.4858612e+00   7.3063961e+00   7.1181199e+00   6.9243695e+00   6.7299885e+00   6.5442305e+00   6.3986295e+00   6.3160968e+00   6.2729631e+00
   1.6835000e+03   5.5222599e+00   5.5843100e+00   5.7035025e+00   5.9001612e+00   6.1274022e+00   6.3623382e+00   6.5969571e+00   6.8261672e+00   7.0460398e+00   7.2532516e+00   7.4448896e+00   7.6183649e+00   7.7714001e+00   7.9020169e+00   8.0085448e+00   8.0896375e+00   8.1442721e+00   8.1717639e+00   8.1717639e+00   8.1442721e+00   8.0896375e+00   8.0085448e+00   7.9020169e+00   7.7714001e+00   7.6183649e+00   7.4448896e+00   7.2532516e+00   7.0460398e+00   6.8261672e+00   6.5969571e+00   6.3623382e+00   6.1274022e+00   5.9001612e+00   5.7025604e+00   5.5843100e+00   5.5222602e+00
   1.6845000e+03   2.6215200e+00   2.6916868e+00   2.8218422e+00   3.0144114e+00   3.2674999e+00   3.5735617e+00   3.9237083e+00   4.3069340e+00   4.7112683e+00   5.1240445e+00   5.5322995e+00   5.9232189e+00   6.2845000e+00   6.6047730e+00   6.8740145e+00   7.0837041e+00   7.2272913e+00   7.3001996e+00   7.3001996e+00   7.2272913e+00   7.0837041e+00   6.8740145e+00   6.6047730e+00   6.2845000e+00   5.9232189e+00   5.5322995e+00   5.1240445e+00   4.7112683e+00   4.3069340e+00   3.9237083e+00   3.5735617e+00   3.2674999e+00   3.0144114e+00   2.8218422e+00   2.6916868e+00   2.6215200e+00
   1.6855000e+03   2.4860868e+00   2.4860868e+00   2.4860868e+00   2.4860868e+00   2.4860870e+00   2.4904268e+00   2.5420443e+00   2.6776051e+00   2.9116697e+00   3.2479811e+00   3.6857826e+00   4.2272007e+00   4.8396198e+00   5.4685598e+00   6.0575967e+00   6.5535300e+00   6.9114554e+00   7.0989453e+00   7.0989453e+00   6.9114554e+00   6.5535300e+00   6.0575967e+00   5.4685598e+00   4.8396198e+00   4.2272007e+00   3.6857826e+00   3.2479811e+00   2.9116697e+00   2.6776051e+00   2.5420443e+00   2.4904268e+00   2.4860870e+00   2.4860868e+00   2.4860868e+00   2.4860868e+00   2.4860868e+00
   1.6865000e+03   4.2138468e+00   4.2614951e+00   4.3380258e+00   4.4500883e+00   4.5960817e+00   4.7733576e+00   4.9811414e+00   5.2138993e+00   5.4579109e+00   5.7042117e+00   5.9449875e+00   6.1730136e+00   6.3817606e+00   6.5653307e+00   6.7186126e+00   6.8374225e+00   6.9184799e+00   6.9595757e+00   6.9595757e+00   6.9184799e+00   6.8374225e+00   6.7186126e+00   6.5653307e+00   6.3817606e+00   6.1730136e+00   5.9449875e+00   5.7042117e+00   5.4579109e+00   5.2138993e+00   4.9812968e+00   4.7733735e+00   4.5960817e+00   4.4500883e+00   4.3380258e+00   4.2614951e+00   4.2138468e+00
   1.6875000e+03   7.7737970e+00   7.7833512e+00   7.7963545e+00   7.8167485e+00   7.8462345e+00   7.8862044e+00   7.9423626e+00   8.0237948e+00   8.1129230e+00   8.2017055e+00   8.2861229e+00   8.3636822e+00   8.4326421e+00   8.4917393e+00   8.5400335e+00   8.5768279e+00   8.6016232e+00   8.6140983e+00   8.6140983e+00   8.6016232e+00   8.5768279e+00   8.5400335e+00   8.4917393e+00   8.4326421e+00   8.3636822e+00   8.2861229e+00   8.2017055e+00   8.1129230e+00   8.0237948e+00   7.9421355e+00   7.8862044e+00   7.8462345e+00   7.8167485e+00   7.7963545e+00   7.7833512e+00   7.7737970e+00
   1.6885000e+03   8.5728224e+00   8.5790322e+00   8.5915537e+00   8.6115067e+00   8.6406946e+00   8.6837313e+00   8.7472166e+00   8.8165758e+00   8.8855999e+00   8.9514342e+00   9.0124019e+00   9.0674055e+00   9.1156694e+00   9.1566205e+00   9.1898335e+00   9.2149998e+00   9.2318970e+00   9.2403794e+00   9.2403794e+00   9.2318970e+00   9.2149998e+00   9.1898335e+00   9.1566205e+00   9.1156694e+00   9.0674055e+00   9.0124019e+00   8.9514342e+00   8.8855999e+00   8.8165758e+00   8.7472166e+00   8.6836936e+00   8.6406946e+00   8.6115067e+00   8.5915537e+00   8.5790322e+00   8.5728225e+00
   1.6895000e+03   7.7068821e+00   7.7148292e+00   7.7352654e+00   7.7674770e+00   7.8138978e+00   7.8810494e+00   7.9764804e+00   8.0798161e+00   8.1828138e+00   8.2814249e+00   8.3731320e+00   8.4562170e+00   8.5293992e+00   8.5917019e+00   8.6423748e+00   8.6808507e+00   8.7067335e+00   8.7197324e+00   8.7197324e+00   8.7067335e+00   8.6808507e+00   8.6423748e+00   8.5917019e+00   8.5293992e+00   8.4562170e+00   8.3731320e+00   8.2814249e+00   8.1828138e+00   8.0798161e+00   7.9764804e+00   7.8808193e+00   7.8138978e+00   7.7674770e+00   7.7352655e+00   7.7148292e+00   7.7068821e+00
   1.6905000e+03   6.6876877e+00   6.7075942e+00   6.7420494e+00   6.7957712e+00   6.8717900e+00   6.9795562e+00   7.1229688e+00   7.2748584e+00   7.4262794e+00   7.5719059e+00   7.7081379e+00   7.8322879e+00   7.9422399e+00   8.0363072e+00   8.1131357e+00   8.1716510e+00   8.2111019e+00   8.2309482e+00   8.2309482e+00   8.2111019e+00   8.1716510e+00   8.1131357e+00   8.0363072e+00   7.9422399e+00   7.8322879e+00   7.7081379e+00   7.5719059e+00   7.4262794e+00   7.2748584e+00   7.1229688e+00   6.9803575e+00   6.8718082e+00   6.7957712e+00   6.7420494e+00   6.7075942e+00   6.6876877e+00
   1.6915000e+03   2.7441208e+00   2.8084716e+00   2.9345364e+00   3.1110555e+00   3.3287936e+00   3.5848234e+00   3.8796776e+00   4.2120148e+00   4.5727397e+00   4.9499392e+00   5.3305560e+00   5.7010903e+00   6.0482160e+00   6.3593396e+00   6.6231323e+00   6.8299343e+00   6.9721442e+00   7.0446167e+00   7.0446167e+00   6.9721442e+00   6.8299343e+00   6.6231323e+00   6.3593396e+00   6.0482160e+00   5.7010903e+00   5.3305560e+00   4.9499392e+00   4.5727397e+00   4.2120148e+00   3.8796776e+00   3.5848234e+00   3.3287936e+00   3.1110555e+00   2.9345363e+00   2.8084716e+00   2.7441208e+00
   1.6925000e+03   2.4860868e+00   2.4860868e+00   2.4860868e+00   2.4873429e+00   2.5169053e+00   2.6068943e+00   2.7693061e+00   3.0085385e+00   3.3233814e+00   3.7103671e+00   4.1701604e+00   4.6877205e+00   5.2280998e+00   5.7536654e+00   6.2274109e+00   6.6158082e+00   6.8912468e+00   7.0340112e+00   7.0340112e+00   6.8912468e+00   6.6158082e+00   6.2274109e+00   5.7536654e+00   5.2280998e+00   4.6877205e+00   4.1701604e+00   3.7103671e+00   3.3233814e+00   3.0085385e+00   2.7693061e+00   2.6068943e+00   2.5169053e+00   2.4873429e+00   2.4860868e+00   2.4860868e+00   2.4860868e+00
   1.6935000e+03   4.9692852e+00   5.0194170e+00   5.1246456e+00   5.3000109e+00   5.5344320e+00   5.7887219e+00   6.0499304e+00   6.3105051e+00   6.5646186e+00   6.8073699e+00   7.0344256e+00   7.2419172e+00   7.4263973e+00   7.5848732e+00   7.7147931e+00   7.8140678e+00   7.8811393e+00   7.9149415e+00   7.9149415e+00   7.8811393e+00   7.8140678e+00   7.7147931e+00   7.5848732e+00   7.4263973e+00   7.2419172e+00   7.0344256e+00   6.8073699e+00   6.5646186e+00   6.3105051e+00   6.0499304e+00   5.7887219e+00   5.5344320e+00   5.3002961e+00   5.1247381e+00   5.0194170e+00   4.9692852e+00
   1.6945000e+03   7.5550787e+00   7.5890128e+00   7.6588683e+00   7.7771229e+00   7.9101288e+00   8.0434257e+00   8.1726785e+00   8.2956066e+00   8.4107150e+00   8.5168971e+00   8.6132663e+00   8.6990848e+00   8.7737453e+00   8.8367278e+00   8.8876120e+00   8.9260647e+00   8.9518379e+00   8.9647670e+00   8.9647670e+00   8.9518379e+00   8.9260647e+00   8.8876120e+00   8.8367278e+00   8.7737453e+00   8.6990848e+00   8.6132663e+00   8.5168971e+00   8.4107150e+00   8.2956066e+00   8.1726785e+00   8.0434257e+00   7.9101288e+00   7.7771229e+00   7.6580882e+00   7.5890128e+00   7.5550788e+00
   1.6955000e+03   7.6628061e+00   7.7015146e+00   7.7837194e+00   7.9088766e+00   8.0399601e+00   8.1691609e+00   8.2933955e+00   8.4109368e+00   8.5206047e+00   8.6214929e+00   8.7128615e+00   8.7940977e+00   8.8646701e+00   8.9241377e+00   8.9721495e+00   9.0084054e+00   9.0326988e+00   9.0448758e+00   9.0448758e+00   9.0326988e+00   9.0084054e+00   8.9721495e+00   8.9241377e+00   8.8646701e+00   8.7940977e+00   8.7128615e+00   8.6214929e+00   8.5206047e+00   8.4109368e+00   8.2933955e+00   8.1691609e+00   8.0399601e+00   7.9088766e+00   7.7843027e+00   7.7015496e+00   7.6628062e+00
   1.6965000e+03   6.4637080e+00   6.5194386e+00   6.6364831e+00   6.8140741e+00   7.0027925e+00   7.1916097e+00   7.3757685e+00   7.5522821e+00   7.7189140e+00   7.8738190e+00   8.0154103e+00   8.1423175e+00   8.2533300e+00   8.3474172e+00   8.4237368e+00   8.4815788e+00   8.5204361e+00   8.5399434e+00   8.5399434e+00   8.5204361e+00   8.4815788e+00   8.4237368e+00   8.3474172e+00   8.2533300e+00   8.1423175e+00   8.0154103e+00   7.8738190e+00   7.7189140e+00   7.5522821e+00   7.3757685e+00   7.1916097e+00   7.0027925e+00   6.8140741e+00   6.6372497e+00   6.5194847e+00   6.4637081e+00
   1.6975000e+03   4.3970350e+00   4.4706312e+00   4.6113506e+00   4.8381308e+00   5.1059596e+00   5.3911545e+00   5.6839497e+00   5.9771455e+00   6.2645732e+00   6.5406290e+00   6.8001519e+00   7.0383951e+00   7.2510687e+00   7.4343731e+00   7.5850520e+00   7.7004473e+00   7.7785248e+00   7.8179130e+00   7.8179130e+00   7.7785248e+00   7.7004473e+00   7.5850520e+00   7.4343731e+00   7.2510687e+00   7.0383951e+00   6.8001519e+00   6.5406290e+00   6.2645732e+00   5.9771455e+00   5.6839497e+00   5.3911545e+00   5.1059596e+00   4.8381309e+00   4.6103005e+00   4.4706312e+00   4.3970353e+00
   1.6985000e+03   2.4860868e+00   2.4860868e+00   2.4861038e+00   2.4942400e+00   2.5465062e+00   2.6632772e+00   2.8506589e+00   3.1085325e+00   3.4321429e+00   3.8136948e+00   4.2469926e+00   4.7276136e+00   5.2280552e+00   5.7140205e+00   6.1516793e+00   6.5103229e+00   6.7645023e+00   6.8963324e+00   6.8963324e+00   6.7645023e+00   6.5103229e+00   6.1516793e+00   5.7140205e+00   5.2280552e+00   4.7276136e+00   4.2469926e+00   3.8136948e+00   3.4321429e+00   3.1085325e+00   2.8506589e+00   2.6632772e+00   2.5465062e+00   2.4942401e+00   2.4861038e+00   2.4860868e+00   2.4860868e+00
   1.6995000e+03   3.0532918e+00   3.1211347e+00   3.2490172e+00   3.4344322e+00   3.6579289e+00   3.9045117e+00   4.1651783e+00   4.4324745e+00   4.6997435e+00   4.9616179e+00   5.2161514e+00   5.4629949e+00   5.6950584e+00   5.9041114e+00   6.0822011e+00   6.2224121e+00   6.3191601e+00   6.3685369e+00   6.3685369e+00   6.3191601e+00   6.2224121e+00   6.0822011e+00   5.9041114e+00   5.6950584e+00   5.4629949e+00   5.2161514e+00   4.9616179e+00   4.6997435e+00   4.4324745e+00   4.1651783e+00   3.9045117e+00   3.6579289e+00   3.4344322e+00   3.2490172e+00   3.1211347e+00   3.0532918e+00
   1.7005000e+03   6.6359318e+00   6.6498486e+00   6.6739185e+00   6.7110711e+00   6.7623562e+00   6.8298278e+00   6.9186247e+00   7.0411683e+00   7.1761043e+00   7.3117199e+00   7.4419167e+00   7.5626304e+00   7.6708561e+00   7.7642723e+00   7.8410705e+00   7.8998460e+00   7.9395869e+00   7.9596223e+00   7.9596223e+00   7.9395869e+00   7.8998460e+00   7.8410705e+00   7.7642723e+00   7.6708561e+00   7.5626304e+00   7.4419167e+00   7.3117199e+00   7.1761043e+00   7.0411683e+00   6.9183985e+00   6.8298278e+00   6.7623562e+00   6.7110711e+00   6.6739185e+00   6.6498486e+00   6.6359318e+00
   1.7015000e+03   8.1439372e+00   8.1519657e+00   8.1653852e+00   8.1865453e+00   8.2169910e+00   8.2598075e+00   8.3249628e+00   8.4042455e+00   8.4855790e+00   8.5644031e+00   8.6381608e+00   8.7051859e+00   8.7643242e+00   8.8147132e+00   8.8557108e+00   8.8868497e+00   8.9077903e+00   8.9183135e+00   8.9183135e+00   8.9077903e+00   8.8868497e+00   8.8557108e+00   8.8147132e+00   8.7643242e+00   8.7051859e+00   8.6381608e+00   8.5644031e+00   8.4855790e+00   8.4042455e+00   8.3249628e+00   8.2598521e+00   8.2169910e+00   8.1865453e+00   8.1653852e+00   8.1519657e+00   8.1439372e+00
   1.7025000e+03   8.8505676e+00   8.8565824e+00   8.8693619e+00   8.8899516e+00   8.9205676e+00   8.9686490e+00   9.0300944e+00   9.0937062e+00   9.1556984e+00   9.2141224e+00   9.2678143e+00   9.3159878e+00   9.3580888e+00   9.3937025e+00   9.4225175e+00   9.4443204e+00   9.4589374e+00   9.4662724e+00   9.4662724e+00   9.4589374e+00   9.4443204e+00   9.4225175e+00   9.3937025e+00   9.3580888e+00   9.3159878e+00   9.2678143e+00   9.2141224e+00   9.1556984e+00   9.0937062e+00   9.0300944e+00   8.9686721e+00   8.9206387e+00   8.8899516e+00   8.8693619e+00   8.8565824e+00   8.8505676e+00
   1.7035000e+03   7.9447679e+00   7.9564289e+00   7.9738092e+00   8.0013925e+00   8.0412232e+00   8.0986623e+00   8.1826121e+00   8.2748582e+00   8.3670859e+00   8.4554472e+00   8.5376113e+00   8.6120023e+00   8.6774879e+00   8.7332005e+00   8.7784831e+00   8.8128572e+00   8.8359621e+00   8.8475701e+00   8.8475701e+00   8.8359621e+00   8.8128572e+00   8.7784831e+00   8.7332005e+00   8.6774879e+00   8.6120023e+00   8.5376113e+00   8.4554472e+00   8.3670859e+00   8.2748582e+00   8.1826121e+00   8.0986014e+00   8.0412232e+00   8.0013925e+00   7.9738092e+00   7.9564289e+00   7.9447680e+00
   1.7045000e+03   6.9450469e+00   6.9589837e+00   6.9884078e+00   7.0348287e+00   7.1006433e+00   7.1937202e+00   7.3217219e+00   7.4596421e+00   7.5975940e+00   7.7303563e+00   7.8544917e+00   7.9675298e+00   8.0675511e+00   8.1530414e+00   8.2228072e+00   8.2759099e+00   8.3116984e+00   8.3296952e+00   8.3296952e+00   8.3116984e+00   8.2759099e+00   8.2228072e+00   8.1530414e+00   8.0675511e+00   7.9675298e+00   7.8544917e+00   7.7303563e+00   7.5975940e+00   7.4596421e+00   7.3217219e+00   7.1936431e+00   7.1006433e+00   7.0348287e+00   6.9884078e+00   6.9589837e+00   6.9450470e+00
   1.7055000e+03   6.2013341e+00   6.2291923e+00   6.2785529e+00   6.3562510e+00   6.4685140e+00   6.6292645e+00   6.8096471e+00   6.9939835e+00   7.1750010e+00   7.3479298e+00   7.5092146e+00   7.6560196e+00   7.7860054e+00   7.8972264e+00   7.9880891e+00   8.0573338e+00   8.1040223e+00   8.1275301e+00   8.1275301e+00   8.1040223e+00   8.0573338e+00   7.9880891e+00   7.8972264e+00   7.7860054e+00   7.6560196e+00   7.5092146e+00   7.3479298e+00   7.1750010e+00   6.9939835e+00   6.8096471e+00   6.6292645e+00   6.4683712e+00   6.3562510e+00   6.2785529e+00   6.2291923e+00   6.2013341e+00
   1.7065000e+03   3.9396815e+00   3.9962435e+00   4.1057899e+00   4.2746225e+00   4.5098226e+00   4.7855132e+00   5.0830206e+00   5.3917732e+00   5.7030044e+00   6.0086971e+00   6.3014171e+00   6.5742509e+00   6.8208519e+00   7.0355665e+00   7.2134877e+00   7.3505653e+00   7.4437180e+00   7.4908217e+00   7.4908217e+00   7.4437180e+00   7.3505653e+00   7.2134877e+00   7.0355665e+00   6.8208519e+00   6.5742509e+00   6.3014171e+00   6.0086971e+00   5.7030044e+00   5.3917732e+00   5.0830206e+00   4.7855132e+00   4.5098226e+00   4.2745632e+00   4.1057899e+00   3.9962435e+00   3.9396816e+00
   1.7075000e+03   2.4860868e+00   2.4860868e+00   2.4860868e+00   2.4860868e+00   2.4860878e+00   2.4947252e+00   2.5595290e+00   2.7104421e+00   2.9568771e+00   3.2969872e+00   3.7211260e+00   4.2188760e+00   4.7824113e+00   5.3689703e+00   5.9234829e+00   6.3934517e+00   6.7341638e+00   6.9130037e+00   6.9130037e+00   6.7341638e+00   6.3934517e+00   5.9234829e+00   5.3689703e+00   4.7824113e+00   4.2188760e+00   3.7211260e+00   3.2969872e+00   2.9568771e+00   2.7104421e+00   2.5595290e+00   2.4947252e+00   2.4860878e+00   2.4860868e+00   2.4860868e+00   2.4860868e+00   2.4860868e+00
   1.7085000e+03   2.4860868e+00   2.4860869e+00   2.4872926e+00   2.5123345e+00   2.5897884e+00   2.7301346e+00   2.9379524e+00   3.2146713e+00   3.5603516e+00   3.9788658e+00   4.4567539e+00   4.9669223e+00   5.4796351e+00   5.9645906e+00   6.3928953e+00   6.7389047e+00   6.9818462e+00   7.1070606e+00   7.1070606e+00   6.9818462e+00   6.7389047e+00   6.3928953e+00   5.9645906e+00   5.4796351e+00   4.9669223e+00   4.4567539e+00   3.9788658e+00   3.5603516e+00   3.2146713e+00   2.9379524e+00   2.7301346e+00   2.5897884e+00   2.5123345e+00   2.4872926e+00   2.4860869e+00   2.4860868e+00
   1.7095000e+03   4.5812632e+00   4.6463657e+00   4.7764856e+00   4.9924956e+00   5.2520802e+00   5.5286585e+00   5.8119934e+00   6.0949458e+00   6.3715952e+00   6.6366457e+00   6.8852791e+00   7.1130923e+00   7.3161250e+00   7.4908813e+00   7.6343773e+00   7.7441864e+00   7.8184294e+00   7.8558743e+00   7.8558743e+00   7.8184294e+00   7.7441864e+00   7.6343773e+00   7.4908813e+00   7.3161250e+00   7.1130923e+00   6.8852791e+00   6.6366457e+00   6.3715952e+00   6.0949458e+00   5.8119934e+00   5.5286585e+00   5.2520802e+00   4.9924956e+00   4.7768092e+00   4.6463657e+00   4.5812632e+00
   1.7105000e+03   6.6340355e+00   6.6788074e+00   6.7711491e+00   6.9262495e+00   7.1026456e+00   7.2815143e+00   7.4568945e+00   7.6253998e+00   7.7846458e+00   7.9327538e+00   8.0681539e+00   8.1894978e+00   8.2956358e+00   8.3855822e+00   8.4585195e+00   8.5137959e+00   8.5509203e+00   8.5695657e+00   8.5695657e+00   8.5509203e+00   8.5137959e+00   8.4585195e+00   8.3855822e+00   8.2956358e+00   8.1894978e+00   8.0681539e+00   7.9327538e+00   7.7846458e+00   7.6253998e+00   7.4568945e+00   7.2815143e+00   7.1026456e+00   6.9262495e+00   6.7703319e+00   6.6788074e+00   6.6340356e+00
   1.7115000e+03   7.5310507e+00   7.5715675e+00   7.6575234e+00   7.7883489e+00   7.9255498e+00   8.0609658e+00   8.1913472e+00   8.3148525e+00   8.4302108e+00   8.5364378e+00   8.6327248e+00   8.7183990e+00   8.7928754e+00   8.8556671e+00   8.9063853e+00   8.9446980e+00   8.9703759e+00   8.9832488e+00   8.9832488e+00   8.9703759e+00   8.9446980e+00   8.9063853e+00   8.8556671e+00   8.7928755e+00   8.7183990e+00   8.6327248e+00   8.5364378e+00   8.4302108e+00   8.3148525e+00   8.1913472e+00   8.0609658e+00   7.9255498e+00   7.7883489e+00   7.6581290e+00   7.5716039e+00   7.5310508e+00
   1.7125000e+03   6.9445657e+00   6.9933756e+00   7.0963928e+00   7.2529352e+00   7.4182018e+00   7.5824460e+00   7.7416232e+00   7.8933125e+00   8.0357663e+00   8.1675821e+00   8.2875777e+00   8.3947476e+00   8.4882104e+00   8.5672223e+00   8.6311816e+00   8.6795787e+00   8.7120543e+00   8.7283469e+00   8.7283469e+00   8.7120543e+00   8.6795787e+00   8.6311816e+00   8.5672223e+00   8.4882104e+00   8.3947476e+00   8.2875777e+00   8.1675821e+00   8.0357663e+00   7.8933125e+00   7.7416232e+00   7.5824460e+00   7.4182018e+00   7.2529352e+00   7.0970927e+00   6.9934177e+00   6.9445658e+00
   1.7135000e+03   6.0982790e+00   6.1431679e+00   6.2338913e+00   6.3936629e+00   6.5898697e+00   6.7940683e+00   6.9974883e+00   7.1952777e+00   7.3840091e+00   7.5609638e+00   7.7238373e+00   7.8706494e+00   7.9996758e+00   8.1094592e+00   8.1987737e+00   8.2666242e+00   8.3122698e+00   8.3352199e+00   8.3352199e+00   8.3122698e+00   8.2666242e+00   8.1987737e+00   8.1094592e+00   7.9996758e+00   7.8706494e+00   7.7238373e+00   7.5609638e+00   7.3840091e+00   7.1952777e+00   6.9974883e+00   6.7940683e+00   6.5898697e+00   6.3936629e+00   6.2349160e+00   6.1431679e+00   6.0982791e+00
   1.7145000e+03   6.5717066e+00   6.5866651e+00   6.6117200e+00   6.6507076e+00   6.7037958e+00   6.7735781e+00   6.8652776e+00   6.9909714e+00   7.1289533e+00   7.2675640e+00   7.4006375e+00   7.5240517e+00   7.6347330e+00   7.7302943e+00   7.8088774e+00   7.8690314e+00   7.9097108e+00   7.9302234e+00   7.9302234e+00   7.9097108e+00   7.8690314e+00   7.8088774e+00   7.7302943e+00   7.6347330e+00   7.5240517e+00   7.4006375e+00   7.2675640e+00   7.1289533e+00   6.9909714e+00   6.8651833e+00   6.7735781e+00   6.7037958e+00   6.6507076e+00   6.6117200e+00   6.5866651e+00   6.5717066e+00
   1.7155000e+03   5.4415818e+00   5.4616580e+00   5.5071473e+00   5.5753261e+00   5.6667432e+00   5.7823820e+00   5.9273413e+00   6.1067716e+00   6.2977926e+00   6.4894357e+00   6.6745256e+00   6.8475397e+00   7.0039466e+00   7.1399995e+00   7.2525715e+00   7.3391951e+00   7.3979824e+00   7.4276927e+00   7.4276927e+00   7.3979824e+00   7.3391951e+00   7.2525715e+00   7.1399995e+00   7.0039466e+00   6.8475397e+00   6.6745256e+00   6.4894357e+00   6.2977926e+00   6.1067716e+00   5.9270893e+00   5.7823820e+00   5.6667432e+00   5.5753261e+00   5.5071473e+00   5.4616580e+00   5.4415818e+00
   1.7165000e+03   2.8092846e+00   2.8802568e+00   3.0094751e+00   3.1917802e+00   3.4112010e+00   3.6612063e+00   3.9367879e+00   4.2333150e+00   4.5488278e+00   4.8808918e+00   5.2192268e+00   5.5516752e+00   5.8656876e+00   6.1491063e+00   6.3907661e+00   6.5810196e+00   6.7123071e+00   6.7792826e+00   6.7792826e+00   6.7123071e+00   6.5810196e+00   6.3907661e+00   6.1491063e+00   5.8656876e+00   5.5516752e+00   5.2192268e+00   4.8808918e+00   4.5488278e+00   4.2333150e+00   3.9367879e+00   3.6612063e+00   3.4112010e+00   3.1917802e+00   3.0094751e+00   2.8802568e+00   2.8092846e+00
   1.7175000e+03   2.9609186e+00   3.0292685e+00   3.1534973e+00   3.3337644e+00   3.5531901e+00   3.8006989e+00   4.0697980e+00   4.3555279e+00   4.6551109e+00   4.9669652e+00   5.2823367e+00   5.5904186e+00   5.8801490e+00   6.1407302e+00   6.3623534e+00   6.5365229e+00   6.6565427e+00   6.7177237e+00   6.7177237e+00   6.6565427e+00   6.5365229e+00   6.3623534e+00   6.1407302e+00   5.8801490e+00   5.5904186e+00   5.2823367e+00   4.9669652e+00   4.6551109e+00   4.3555279e+00   4.0697980e+00   3.8006989e+00   3.5531901e+00   3.3337644e+00   3.1534973e+00   3.0292685e+00   2.9609186e+00
   1.7185000e+03   5.1525891e+00   5.1875379e+00   5.2517175e+00   5.3509242e+00   5.4868336e+00   5.6715606e+00   5.8907801e+00   6.1218077e+00   6.3542348e+00   6.5808589e+00   6.7959692e+00   6.9947060e+00   7.1729160e+00   7.3270006e+00   7.4539212e+00   7.5512932e+00   7.6172231e+00   7.6505105e+00   7.6505105e+00   7.6172231e+00   7.5512932e+00   7.4539212e+00   7.3270006e+00   7.1729160e+00   6.9947060e+00   6.7959692e+00   6.5808589e+00   6.3542348e+00   6.1218077e+00   5.8907801e+00   5.6715606e+00   5.4868854e+00   5.3509242e+00   5.2517175e+00   5.1875379e+00   5.1525891e+00
   1.7195000e+03   6.4387186e+00   6.4673166e+00   6.5262732e+00   6.6220962e+00   6.7727052e+00   6.9480939e+00   7.1286674e+00   7.3068955e+00   7.4783134e+00   7.6397595e+00   7.7887674e+00   7.9232990e+00   8.0416636e+00   8.1424336e+00   8.2244452e+00   8.2867692e+00   8.3286962e+00   8.3497828e+00   8.3497828e+00   8.3286962e+00   8.2867692e+00   8.2244452e+00   8.1424336e+00   8.0416636e+00   7.9232990e+00   7.7887674e+00   7.6397595e+00   7.4783134e+00   7.3068955e+00   7.1286674e+00   6.9480939e+00   6.7727052e+00   6.6231685e+00   6.5262732e+00   6.4673166e+00   6.4387186e+00
   1.7205000e+03   6.3047155e+00   6.3427487e+00   6.4141199e+00   6.5360309e+00   6.7115246e+00   6.9004333e+00   7.0909986e+00   7.2773684e+00   7.4557200e+00   7.6231825e+00   7.7774398e+00   7.9165341e+00   8.0387958e+00   8.1428293e+00   8.2274506e+00   8.2917356e+00   8.3349852e+00   8.3567198e+00   8.3567198e+00   8.3349852e+00   8.2917356e+00   8.2274506e+00   8.1428293e+00   8.0387958e+00   7.9165341e+00   7.7774398e+00   7.6231825e+00   7.4557200e+00   7.2773684e+00   7.0909986e+00   6.9004333e+00   6.7115246e+00   6.5368761e+00   6.4141402e+00   6.3427487e+00   6.3047155e+00
   1.7215000e+03   5.6722168e+00   5.7222593e+00   5.8226889e+00   5.9978146e+00   6.2129670e+00   6.4384193e+00   6.6646143e+00   6.8860230e+00   7.0985701e+00   7.2989258e+00   7.4842106e+00   7.6519072e+00   7.7998024e+00   7.9260065e+00   8.0289218e+00   8.1072455e+00   8.1600048e+00   8.1865519e+00   8.1865519e+00   8.1600048e+00   8.1072455e+00   8.0289218e+00   7.9260065e+00   7.7998024e+00   7.6519072e+00   7.4842106e+00   7.2989258e+00   7.0985701e+00   6.8860230e+00   6.6646143e+00   6.4384193e+00   6.2129670e+00   5.9978146e+00   5.8237831e+00   5.7222592e+00   5.6722168e+00
   1.7225000e+03   4.1653005e+00   4.2375599e+00   4.3821644e+00   4.6131636e+00   4.8870274e+00   5.1809107e+00   5.4848516e+00   5.7912151e+00   6.0932656e+00   6.3847970e+00   6.6600265e+00   6.9135925e+00   7.1406267e+00   7.3367929e+00   7.4983636e+00   7.6222871e+00   7.7062234e+00   7.7485935e+00   7.7485935e+00   7.7062234e+00   7.6222871e+00   7.4983636e+00   7.3367929e+00   7.1406267e+00   6.9135925e+00   6.6600265e+00   6.3847970e+00   6.0932656e+00   5.7912151e+00   5.4848516e+00   5.1809107e+00   4.8870274e+00   4.6131636e+00   4.3811763e+00   4.2375598e+00   4.1653002e+00
   1.7235000e+03   3.0100309e+00   3.0905235e+00   3.2460082e+00   3.4772101e+00   3.7586228e+00   4.0784967e+00   4.4273581e+00   4.7952727e+00   5.1721931e+00   5.5479644e+00   5.9125207e+00   6.2561520e+00   6.5696957e+00   6.8448097e+00   7.0742326e+00   7.2518285e+00   7.3729250e+00   7.4342595e+00   7.4342595e+00   7.3729250e+00   7.2518285e+00   7.0742326e+00   6.8448097e+00   6.5696957e+00   6.2561520e+00   5.9125207e+00   5.5479644e+00   5.1721931e+00   4.7952727e+00   4.4273581e+00   4.0784967e+00   3.7586228e+00   3.4772101e+00   3.2463030e+00   3.0905412e+00   3.0100309e+00
   1.7245000e+03   2.9340798e+00   3.0079956e+00   3.1489259e+00   3.3604715e+00   3.6278541e+00   3.9383206e+00   4.2820611e+00   4.6488609e+00   5.0281506e+00   5.4091330e+00   5.7810182e+00   6.1333046e+00   6.4560679e+00   6.7402124e+00   6.9777577e+00   7.1620050e+00   7.2877958e+00   7.3515927e+00   7.3515927e+00   7.2877958e+00   7.1620050e+00   6.9777577e+00   6.7402124e+00   6.4560679e+00   6.1333046e+00   5.7810182e+00   5.4091330e+00   5.0281506e+00   4.6488609e+00   4.2820611e+00   3.9383206e+00   3.6278541e+00   3.3604715e+00   3.1487233e+00   3.0079957e+00   2.9340800e+00
   1.7255000e+03   4.3143708e+00   4.3552382e+00   4.4346080e+00   4.5539795e+00   4.7118514e+00   4.9097859e+00   5.1483976e+00   5.4055590e+00   5.6703403e+00   5.9340448e+00   6.1889997e+00   6.4283093e+00   6.6457721e+00   6.8358839e+00   6.9939244e+00   7.1159351e+00   7.1990083e+00   7.2410310e+00   7.2410310e+00   7.1990083e+00   7.1159351e+00   6.9939244e+00   6.8358839e+00   6.6457721e+00   6.4283093e+00   6.1889997e+00   5.9340448e+00   5.6703403e+00   5.4055590e+00   5.1483976e+00   4.9104330e+00   4.7118514e+00   4.5539795e+00   4.4346080e+00   4.3552382e+00   4.3143708e+00
   1.7265000e+03   4.0279588e+00   4.0723378e+00   4.1503915e+00   4.2663974e+00   4.4159288e+00   4.5950345e+00   4.7988585e+00   5.0225448e+00   5.2576033e+00   5.4962194e+00   5.7308988e+00   5.9544834e+00   6.1602400e+00   6.3419852e+00   6.4943390e+00   6.6127373e+00   6.6936738e+00   6.7347539e+00   6.7347539e+00   6.6936738e+00   6.6127373e+00   6.4943390e+00   6.3419852e+00   6.1602400e+00   5.9544834e+00   5.7308988e+00   5.4962194e+00   5.2576033e+00   5.0225448e+00   4.7988422e+00   4.5950345e+00   4.4159288e+00   4.2663974e+00   4.1503915e+00   4.0723378e+00   4.0279588e+00
   1.7275000e+03   2.6955422e+00   2.7652195e+00   2.8991365e+00   3.0798417e+00   3.2977204e+00   3.5478951e+00   3.8247405e+00   4.1223139e+00   4.4353456e+00   4.7617127e+00   5.0977387e+00   5.4314550e+00   5.7495081e+00   6.0387305e+00   6.2867746e+00   6.4829219e+00   6.6187442e+00   6.6881297e+00   6.6881297e+00   6.6187442e+00   6.4829219e+00   6.2867746e+00   6.0387305e+00   5.7495081e+00   5.4314550e+00   5.0977387e+00   4.7617127e+00   4.4353456e+00   4.1223139e+00   3.8247405e+00   3.5478951e+00   3.2977204e+00   3.0798417e+00   2.8991365e+00   2.7652195e+00   2.6955422e+00
   1.7285000e+03   3.0000541e+00   3.0683742e+00   3.1908661e+00   3.3686914e+00   3.5869392e+00   3.8333414e+00   4.1013600e+00   4.3861930e+00   4.6858878e+00   4.9975830e+00   5.3120162e+00   5.6185183e+00   5.9062024e+00   6.1645359e+00   6.3839590e+00   6.5562450e+00   6.6748775e+00   6.7353264e+00   6.7353264e+00   6.6748775e+00   6.5562450e+00   6.3839590e+00   6.1645359e+00   5.9062024e+00   5.6185183e+00   5.3120162e+00   4.9975830e+00   4.6858878e+00   4.3861930e+00   4.1013600e+00   3.8333414e+00   3.5869392e+00   3.3686914e+00   3.1908661e+00   3.0683742e+00   3.0000541e+00
   1.7295000e+03   3.9473527e+00   3.9995302e+00   4.0920735e+00   4.2308334e+00   4.4136709e+00   4.6441150e+00   4.9083600e+00   5.1910000e+00   5.4817875e+00   5.7718142e+00   6.0529039e+00   6.3174301e+00   6.5583967e+00   6.7695220e+00   6.9453028e+00   7.0812431e+00   7.1738479e+00   7.2207576e+00   7.2207576e+00   7.1738479e+00   7.0812431e+00   6.9453028e+00   6.7695220e+00   6.5583967e+00   6.3174301e+00   6.0529039e+00   5.7718142e+00   5.4817875e+00   5.1910000e+00   4.9083600e+00   4.6441150e+00   4.4137932e+00   4.2308334e+00   4.0920736e+00   3.9995302e+00   3.9473527e+00
   1.7305000e+03   3.7950442e+00   3.8552546e+00   3.9707380e+00   4.1486471e+00   4.3931721e+00   4.6761926e+00   4.9815695e+00   5.2990486e+00   5.6197106e+00   5.9353213e+00   6.2381037e+00   6.5207726e+00   6.7766417e+00   6.9996639e+00   7.1846570e+00   7.3272982e+00   7.4242576e+00   7.4733193e+00   7.4733193e+00   7.4242576e+00   7.3272982e+00   7.1846570e+00   6.9996639e+00   6.7766417e+00   6.5207726e+00   6.2381037e+00   5.9353213e+00   5.6197106e+00   5.2990486e+00   4.9815695e+00   4.6761926e+00   4.3931721e+00   4.1486854e+00   3.9707380e+00   3.8552547e+00   3.7950443e+00
   1.7315000e+03   3.2607331e+00   3.3283958e+00   3.4554008e+00   3.6475285e+00   3.9012776e+00   4.1961059e+00   4.5201145e+00   4.8634210e+00   5.2160311e+00   5.5681538e+00   5.9101556e+00   6.2327854e+00   6.5273397e+00   6.7859382e+00   7.0016216e+00   7.1686387e+00   7.2825294e+00   7.3402270e+00   7.3402270e+00   7.2825294e+00   7.1686387e+00   7.0016216e+00   6.7859382e+00   6.5273397e+00   6.2327854e+00   5.9101556e+00   5.5681538e+00   5.2160311e+00   4.8634210e+00   4.5201145e+00   4.1961059e+00   3.9012776e+00   3.6479207e+00   3.4554088e+00   3.3283958e+00   3.2607331e+00
   1.7325000e+03   2.4906984e+00   2.5227462e+00   2.5954754e+00   2.7167529e+00   2.8931905e+00   3.1327653e+00   3.4415082e+00   3.8104748e+00   4.2259944e+00   4.6719577e+00   5.1307013e+00   5.5838707e+00   6.0132325e+00   6.4014332e+00   6.7327716e+00   6.9937938e+00   7.1739355e+00   7.2658814e+00   7.2658814e+00   7.1739355e+00   6.9937938e+00   6.7327716e+00   6.4014332e+00   6.0132325e+00   5.5838707e+00   5.1307013e+00   4.6719577e+00   4.2259944e+00   3.8104748e+00   3.4415082e+00   3.1327653e+00   2.8931905e+00   2.7167529e+00   2.5954754e+00   2.5227462e+00   2.4906984e+00
   1.7335000e+03   2.4860868e+00   2.4860868e+00   2.4860868e+00   2.4860868e+00   2.4873397e+00   2.5191351e+00   2.6197399e+00   2.8063665e+00   3.0876697e+00   3.4709225e+00   3.9615256e+00   4.5304018e+00   5.1354231e+00   5.7313215e+00   6.2732336e+00   6.7202489e+00   7.0385286e+00   7.2039600e+00   7.2039600e+00   7.0385286e+00   6.7202489e+00   6.2732336e+00   5.7313215e+00   5.1354231e+00   4.5304018e+00   3.9615256e+00   3.4709225e+00   3.0876697e+00   2.8063665e+00   2.6197399e+00   2.5191351e+00   2.4873397e+00   2.4860868e+00   2.4860868e+00   2.4860868e+00   2.4860868e+00
   1.7345000e+03   2.4860868e+00   2.4860868e+00   2.4860868e+00   2.4860868e+00   2.4860868e+00   2.4863363e+00   2.5089671e+00   2.6076050e+00   2.8100869e+00   3.1313170e+00   3.5870610e+00   4.1688331e+00   4.8268357e+00   5.5022617e+00   6.1344703e+00   6.6664783e+00   7.0503776e+00   7.2513137e+00   7.2513137e+00   7.0503776e+00   6.6664783e+00   6.1344703e+00   5.5022617e+00   4.8268357e+00   4.1688331e+00   3.5870610e+00   3.1313170e+00   2.8100869e+00   2.6076050e+00   2.5089671e+00   2.4863363e+00   2.4860868e+00   2.4860868e+00   2.4860868e+00   2.4860868e+00   2.4860868e+00
   1.7355000e+03   2.4860868e+00   2.4860868e+00   2.4860868e+00   2.4863157e+00   2.5049063e+00   2.5810188e+00   2.7306872e+00   2.9590251e+00   3.2644558e+00   3.6408098e+00   4.0819162e+00   4.5846105e+00   5.1195989e+00   5.6470941e+00   6.1273583e+00   6.5238742e+00   6.8064057e+00   6.9533437e+00   6.9533437e+00   6.8064057e+00   6.5238742e+00   6.1273583e+00   5.6470941e+00   5.1195989e+00   4.5846105e+00   4.0819162e+00   3.6408098e+00   3.2644558e+00   2.9590251e+00   2.7306872e+00   2.5810188e+00   2.5049064e+00   2.4863157e+00   2.4860868e+00   2.4860868e+00   2.4860868e+00
   1.7365000e+03   2.5777374e+00   2.6691833e+00   2.8124955e+00   3.0040984e+00   3.2365492e+00   3.5014749e+00   3.7883925e+00   4.0861588e+00   4.3831237e+00   4.6681841e+00   4.9315931e+00   5.1662577e+00   5.3691609e+00   5.5455186e+00   5.6964234e+00   5.8159436e+00   5.8987859e+00   5.9411641e+00   5.9411641e+00   5.8987859e+00   5.8159436e+00   5.6964234e+00   5.5455186e+00   5.3691609e+00   5.1662577e+00   4.9315931e+00   4.6681841e+00   4.3831237e+00   4.0861588e+00   3.7883925e+00   3.5014749e+00   3.2365492e+00   3.0040984e+00   2.8124955e+00   2.6691833e+00   2.5777374e+00
   1.7375000e+03   2.9699746e+00   3.0430849e+00   3.1691613e+00   3.3506172e+00   3.5708108e+00   3.8179118e+00   4.0849288e+00   4.3660627e+00   4.6571323e+00   4.9572228e+00   5.2606708e+00   5.5573824e+00   5.8367220e+00   6.0883057e+00   6.3024282e+00   6.4708529e+00   6.5869886e+00   6.6462027e+00   6.6462027e+00   6.5869886e+00   6.4708529e+00   6.3024282e+00   6.0883057e+00   5.8367220e+00   5.5573824e+00   5.2606708e+00   4.9572228e+00   4.6571323e+00   4.3660627e+00   4.0849288e+00   3.8179118e+00   3.5708108e+00   3.3506172e+00   3.1691613e+00   3.0430849e+00   2.9699746e+00
   1.7385000e+03   3.3403915e+00   3.3946060e+00   3.5016159e+00   3.6585334e+00   3.8592200e+00   4.0950156e+00   4.3573523e+00   4.6421932e+00   4.9422557e+00   5.2488108e+00   5.5523471e+00   5.8433570e+00   6.1126481e+00   6.3516460e+00   6.5527498e+00   6.7094529e+00   6.8168621e+00   6.8714072e+00   6.8714072e+00   6.8168621e+00   6.7094529e+00   6.5527498e+00   6.3516460e+00   6.1126481e+00   5.8433570e+00   5.5523471e+00   5.2488108e+00   4.9422557e+00   4.6421932e+00   4.3573523e+00   4.0950156e+00   3.8592200e+00   3.6585334e+00   3.5016159e+00   3.3946060e+00   3.3403915e+00
   1.7395000e+03   3.4180339e+00   3.4727267e+00   3.5771273e+00   3.7307324e+00   3.9284789e+00   4.1642886e+00   4.4307807e+00   4.7200572e+00   5.0232353e+00   5.3310904e+00   5.6342478e+00   5.9235111e+00   6.1900892e+00   6.4258749e+00   6.6237110e+00   6.7776102e+00   6.8828810e+00   6.9363204e+00   6.9363204e+00   6.8828810e+00   6.7776102e+00   6.6237110e+00   6.4258749e+00   6.1900892e+00   5.9235111e+00   5.6342478e+00   5.3310904e+00   5.0232353e+00   4.7200572e+00   4.4307807e+00   4.1642927e+00   3.9284799e+00   3.7307324e+00   3.5771274e+00   3.4727267e+00   3.4180340e+00
   1.7405000e+03   3.4023641e+00   3.4602781e+00   3.5779401e+00   3.7539937e+00   3.9898454e+00   4.2699057e+00   4.5796848e+00   4.9087048e+00   5.2471146e+00   5.5853294e+00   5.9139960e+00   6.2241334e+00   6.5073704e+00   6.7560410e+00   6.9634822e+00   7.1241413e+00   7.2336720e+00   7.2892012e+00   7.2892012e+00   7.2336720e+00   7.1241413e+00   6.9634822e+00   6.7560410e+00   6.5073704e+00   6.2241334e+00   5.9139960e+00   5.5853294e+00   5.2471146e+00   4.9087048e+00   4.5796848e+00   4.2699057e+00   3.9898454e+00   3.7543322e+00   3.5779401e+00   3.4602781e+00   3.4023642e+00
   1.7415000e+03   3.1649742e+00   3.2330110e+00   3.3605758e+00   3.5522832e+00   3.8041353e+00   4.0984911e+00   4.4239634e+00   4.7706790e+00   5.1284028e+00   5.4869866e+00   5.8363627e+00   6.1668118e+00   6.4691561e+00   6.7350567e+00   6.9571360e+00   7.1292862e+00   7.2467642e+00   7.3063038e+00   7.3063038e+00   7.2467642e+00   7.1292862e+00   6.9571360e+00   6.7350567e+00   6.4691561e+00   6.1668118e+00   5.8363627e+00   5.4869866e+00   5.1284028e+00   4.7706790e+00   4.4239634e+00   4.0984911e+00   3.8041353e+00   3.5525125e+00   3.3605817e+00   3.2330110e+00   3.1649742e+00
   1.7425000e+03   2.6116301e+00   2.6780625e+00   2.8006681e+00   2.9759116e+00   3.2088902e+00   3.4984459e+00   3.8366947e+00   4.2130044e+00   4.6151595e+00   5.0299073e+00   5.4434938e+00   5.8421482e+00   6.2125481e+00   6.5423459e+00   6.8204857e+00   7.0376746e+00   7.1866202e+00   7.2623840e+00   7.2623840e+00   7.1866202e+00   7.0376746e+00   6.8204857e+00   6.5423459e+00   6.2125481e+00   5.8421482e+00   5.4434938e+00   5.0299073e+00   4.6151595e+00   4.2130044e+00   3.8366947e+00   3.4984459e+00   3.2088903e+00   2.9759116e+00   2.8006681e+00   2.6780624e+00   2.6116301e+00
   1.7435000e+03   2.4927492e+00   2.5284242e+00   2.6052515e+00   2.7304808e+00   2.9110110e+00   3.1552166e+00   3.4674881e+00   3.8382667e+00   4.2539036e+00   4.6984737e+00   5.1545926e+00   5.6042514e+00   6.0296037e+00   6.4137018e+00   6.7412053e+00   6.9990359e+00   7.1768807e+00   7.2676274e+00   7.2676274e+00   7.1768807e+00   6.9990359e+00   6.7412053e+00   6.4137018e+00   6.0296037e+00   5.6042514e+00   5.1545926e+00   4.6984737e+00   4.2539036e+00   3.8382667e+00   3.4674881e+00   3.1552166e+00   2.9110110e+00   2.7304808e+00   2.6052515e+00   2.5284242e+00   2.4927492e+00
   1.7445000e+03   2.4860887e+00   2.4873886e+00   2.5116939e+00   2.5824677e+00   2.7117347e+00   2.9090598e+00   3.1884965e+00   3.5463683e+00   3.9678959e+00   4.4347983e+00   4.9263990e+00   5.4207137e+00   5.8955134e+00   6.3293610e+00   6.7026986e+00   6.9985656e+00   7.2036171e+00   7.3084743e+00   7.3084743e+00   7.2036171e+00   6.9985656e+00   6.7026986e+00   6.3293610e+00   5.8955134e+00   5.4207137e+00   4.9263990e+00   4.4347983e+00   3.9678959e+00   3.5463683e+00   3.1884965e+00   2.9090598e+00   2.7117347e+00   2.5824677e+00   2.5116939e+00   2.4873886e+00   2.4860887e+00
   1.7455000e+03   2.4860868e+00   2.4860868e+00   2.4860868e+00   2.4860868e+00   2.4860935e+00   2.4934364e+00   2.5539439e+00   2.6992715e+00   2.9418091e+00   3.2841037e+00   3.7250921e+00   4.2662103e+00   4.8734318e+00   5.4938050e+00   6.0727756e+00   6.5590397e+00   6.9094213e+00   7.0928022e+00   7.0928022e+00   6.9094213e+00   6.5590397e+00   6.0727756e+00   5.4938050e+00   4.8734318e+00   4.2662103e+00   3.7250921e+00   3.2841037e+00   2.9418091e+00   2.6992715e+00   2.5539440e+00   2.4934364e+00   2.4860935e+00   2.4860868e+00   2.4860868e+00   2.4860868e+00   2.4860868e+00
   1.7465000e+03   2.4860868e+00   2.4860868e+00   2.4860868e+00   2.4860868e+00   2.4861211e+00   2.5068209e+00   2.6295355e+00   2.8804612e+00   3.2384913e+00   3.6557674e+00   4.0715408e+00   4.4258410e+00   4.6731200e+00   4.7910311e+00   4.7852554e+00   4.6882102e+00   4.5533673e+00   4.4470799e+00   4.4470799e+00   4.5533673e+00   4.6882102e+00   4.7852554e+00   4.7910311e+00   4.6731200e+00   4.4258410e+00   4.0715408e+00   3.6557674e+00   3.2384913e+00   2.8804612e+00   2.6295355e+00   2.5068209e+00   2.4861211e+00   2.4860868e+00   2.4860868e+00   2.4860868e+00   2.4860868e+00
   1.7475000e+03   2.5818264e+00   2.6624417e+00   2.8003930e+00   2.9845348e+00   3.2090674e+00   3.4670683e+00   3.7500439e+00   4.0481633e+00   4.3512331e+00   4.6492447e+00   4.9336724e+00   5.1988757e+00   5.4459475e+00   5.6723110e+00   5.8680192e+00   6.0238547e+00   6.1322569e+00   6.1878460e+00   6.1878460e+00   6.1322569e+00   6.0238547e+00   5.8680192e+00   5.6723110e+00   5.4459475e+00   5.1988757e+00   4.9336724e+00   4.6492447e+00   4.3512331e+00   4.0481633e+00   3.7500439e+00   3.4670684e+00   3.2090674e+00   2.9845348e+00   2.8003930e+00   2.6624417e+00   2.5818264e+00
   1.7485000e+03   5.5187424e+00   5.5503554e+00   5.6046317e+00   5.6877145e+00   5.8018401e+00   5.9555731e+00   6.1509809e+00   6.3590948e+00   6.5690883e+00   6.7737786e+00   6.9677562e+00   7.1466204e+00   7.3066756e+00   7.4448097e+00   7.5584379e+00   7.6454684e+00   7.7043738e+00   7.7340801e+00   7.7340801e+00   7.7043738e+00   7.6454684e+00   7.5584379e+00   7.4448097e+00   7.3066756e+00   7.1466204e+00   6.9677562e+00   6.7737786e+00   6.5690883e+00   6.3590948e+00   6.1509809e+00   5.9563625e+00   5.8018518e+00   5.6877145e+00   5.6046317e+00   5.5503554e+00   5.5187424e+00
   1.7495000e+03   6.5381935e+00   6.5574103e+00   6.5909085e+00   6.6428142e+00   6.7153053e+00   6.8139811e+00   6.9521436e+00   7.1054203e+00   7.2606847e+00   7.4114246e+00   7.5533578e+00   7.6833160e+00   7.7988405e+00   7.8979497e+00   7.9790668e+00   8.0409641e+00   8.0827349e+00   8.1037635e+00   8.1037635e+00   8.0827349e+00   8.0409641e+00   7.9790668e+00   7.8979497e+00   7.7988405e+00   7.6833160e+00   7.5533578e+00   7.4114246e+00   7.2606847e+00   7.1054203e+00   6.9521436e+00   6.8137824e+00   6.7153053e+00   6.6428142e+00   6.5909085e+00   6.5574103e+00   6.5381935e+00
   1.7505000e+03   5.6208370e+00   5.6508463e+00   5.7057961e+00   5.7915387e+00   5.9106285e+00   6.0767877e+00   6.2757450e+00   6.4844066e+00   6.6928909e+00   6.8947597e+00   7.0851392e+00   7.2600190e+00   7.4160590e+00   7.5504110e+00   7.6607030e+00   7.7450960e+00   7.8021316e+00   7.8308962e+00   7.8308962e+00   7.8021316e+00   7.7450960e+00   7.6607030e+00   7.5504110e+00   7.4160590e+00   7.2600190e+00   7.0851392e+00   6.8947597e+00   6.6928909e+00   6.4844066e+00   6.2757450e+00   6.0767877e+00   5.9106838e+00   5.7915387e+00   5.7057961e+00   5.6508463e+00   5.6208370e+00
   1.7515000e+03   4.2086850e+00   4.2599976e+00   4.3635398e+00   4.5231422e+00   4.7505034e+00   5.0177239e+00   5.3044578e+00   5.5999874e+00   5.8959037e+00   6.1848555e+00   6.4601399e+00   6.7155926e+00   6.9456450e+00   7.1453313e+00   7.3104032e+00   7.4373610e+00   7.5234967e+00   7.5670380e+00   7.5670380e+00   7.5234967e+00   7.4373610e+00   7.3104032e+00   7.1453313e+00   6.9456450e+00   6.7155926e+00   6.4601399e+00   6.1848555e+00   5.8959037e+00   5.5999874e+00   5.3044578e+00   5.0177239e+00   4.7505034e+00   4.5240153e+00   4.3635399e+00   4.2599976e+00   4.2086850e+00
   1.7525000e+03   2.4879670e+00   2.5136862e+00   2.5800364e+00   2.6933283e+00   2.8580806e+00   3.0766293e+00   3.3501530e+00   3.6840403e+00   4.0739012e+00   4.5042949e+00   4.9567936e+00   5.4115751e+00   5.8483731e+00   6.2475854e+00   6.5911386e+00   6.8634825e+00   7.0522470e+00   7.1487943e+00   7.1487943e+00   7.0522470e+00   6.8634825e+00   6.5911386e+00   6.2475854e+00   5.8483731e+00   5.4115751e+00   4.9567936e+00   4.5042949e+00   4.0739012e+00   3.6840403e+00   3.3501530e+00   3.0766293e+00   2.8580806e+00   2.6933283e+00   2.5800364e+00   2.5136862e+00   2.4879670e+00
   1.7535000e+03   2.4860868e+00   2.4860868e+00   2.4860868e+00   2.4861004e+00   2.4943233e+00   2.5506597e+00   2.6794328e+00   2.8912485e+00   3.1902697e+00   3.5791251e+00   4.0618578e+00   4.6125928e+00   5.1921848e+00   5.7589034e+00   6.2716999e+00   6.6931655e+00   6.9925221e+00   7.1479102e+00   7.1479102e+00   6.9925221e+00   6.6931655e+00   6.2716999e+00   5.7589034e+00   5.1921848e+00   4.6125928e+00   4.0618578e+00   3.5791251e+00   3.1902697e+00   2.8912486e+00   2.6794328e+00   2.5506597e+00   2.4943233e+00   2.4861004e+00   2.4860868e+00   2.4860868e+00   2.4860868e+00
   1.7545000e+03   2.4860868e+00   2.4860868e+00   2.4860868e+00   2.4860890e+00   2.4918233e+00   2.5417148e+00   2.6637873e+00   2.8711570e+00   3.1713500e+00   3.5743105e+00   4.0757451e+00   4.6426358e+00   5.2354154e+00   5.8123362e+00   6.3325238e+00   6.7590232e+00   7.0614600e+00   7.2182871e+00   7.2182871e+00   7.0614600e+00   6.7590232e+00   6.3325238e+00   5.8123362e+00   5.2354154e+00   4.6426358e+00   4.0757451e+00   3.5743105e+00   3.1713500e+00   2.8711570e+00   2.6637873e+00   2.5417148e+00   2.4918233e+00   2.4860890e+00   2.4860868e+00   2.4860868e+00   2.4860868e+00
   1.7555000e+03   2.4860868e+00   2.4860868e+00   2.4860868e+00   2.4860868e+00   2.4860868e+00   2.4860868e+00   2.4870252e+00   2.5233909e+00   2.6555689e+00   2.9117343e+00   3.3060609e+00   3.8531321e+00   4.5238032e+00   5.2480465e+00   5.9492555e+00   6.5530252e+00   6.9952489e+00   7.2286937e+00   7.2286937e+00   6.9952489e+00   6.5530252e+00   5.9492555e+00   5.2480465e+00   4.5238032e+00   3.8531321e+00   3.3060609e+00   2.9117343e+00   2.6555689e+00   2.5233909e+00   2.4870252e+00   2.4860868e+00   2.4860868e+00   2.4860868e+00   2.4860868e+00   2.4860868e+00   2.4860868e+00
   1.7565000e+03   2.4860868e+00   2.4860868e+00   2.4860868e+00   2.4860868e+00   2.4860868e+00   2.4860868e+00   2.4860868e+00   2.4860868e+00   2.4886966e+00   2.5567172e+00   2.7758150e+00   3.1702475e+00   3.7273766e+00   4.4206514e+00   5.2120345e+00   5.9770451e+00   6.5787482e+00   6.9093200e+00   6.9093200e+00   6.5787482e+00   5.9770451e+00   5.2120345e+00   4.4206514e+00   3.7273766e+00   3.1702475e+00   2.7758150e+00   2.5567172e+00   2.4886966e+00   2.4860868e+00   2.4860868e+00   2.4860868e+00   2.4860868e+00   2.4860868e+00   2.4860868e+00   2.4860868e+00   2.4860868e+00
   1.7575000e+03   2.4860868e+00   2.4860868e+00   2.4860868e+00   2.4860868e+00   2.4860868e+00   2.4860868e+00   2.4860868e+00   2.4873443e+00   2.5531615e+00   2.7850614e+00   3.1846064e+00   3.6881741e+00   4.1983017e+00   4.6157743e+00   4.8720289e+00   4.9482686e+00   4.8866122e+00   4.7908647e+00   4.7908647e+00   4.8866122e+00   4.9482686e+00   4.8720289e+00   4.6157743e+00   4.1983017e+00   3.6881741e+00   3.1846064e+00   2.7850614e+00   2.5531615e+00   2.4873444e+00   2.4860868e+00   2.4860868e+00   2.4860868e+00   2.4860868e+00   2.4860868e+00   2.4860868e+00   2.4860868e+00
   1.7585000e+03   2.8186721e+00   2.8954085e+00   3.0398713e+00   3.2375795e+00   3.4692162e+00   3.7257287e+00   3.9985308e+00   4.2791856e+00   4.5594738e+00   4.8317994e+00   5.0905767e+00   5.3343785e+00   5.5639279e+00   5.7719191e+00   5.9500313e+00   6.0908497e+00   6.1882882e+00   6.2381217e+00   6.2381217e+00   6.1882882e+00   6.0908497e+00   5.9500313e+00   5.7719191e+00   5.5639279e+00   5.3343785e+00   5.0905767e+00   4.8317994e+00   4.5594738e+00   4.2791856e+00   3.9985308e+00   3.7257287e+00   3.4692162e+00   3.2375795e+00   3.0398713e+00   2.8954085e+00   2.8186721e+00
   1.7595000e+03   5.5095326e+00   5.5368428e+00   5.5871998e+00   5.6641494e+00   5.7687345e+00   5.9041747e+00   6.0850606e+00   6.2848090e+00   6.4892350e+00   6.6901493e+00   6.8816155e+00   7.0588741e+00   7.2179740e+00   7.3555907e+00   7.4690054e+00   7.5559833e+00   7.6149054e+00   7.6446363e+00   7.6446363e+00   7.6149054e+00   7.5559833e+00   7.4690054e+00   7.3555907e+00   7.2179740e+00   7.0588741e+00   6.8816155e+00   6.6901493e+00   6.4892350e+00   6.2848090e+00   6.0850606e+00   5.9053664e+00   5.7687345e+00   5.6641494e+00   5.5871998e+00   5.5368428e+00   5.5095326e+00
   1.7605000e+03   5.2430393e+00   5.2711117e+00   5.3291471e+00   5.4179228e+00   5.5383952e+00   5.6966735e+00   5.8982867e+00   6.1161229e+00   6.3377214e+00   6.5551921e+00   6.7624377e+00   6.9544679e+00   7.1270012e+00   7.2764006e+00   7.3996217e+00   7.4941906e+00   7.5583032e+00   7.5906552e+00   7.5906552e+00   7.5583032e+00   7.4941906e+00   7.3996217e+00   7.2764006e+00   7.1270012e+00   6.9544679e+00   6.7624377e+00   6.5551921e+00   6.3377214e+00   6.1161229e+00   5.8982867e+00   5.6963949e+00   5.5383952e+00   5.4179228e+00   5.3291471e+00   5.2711117e+00   5.2430393e+00
   1.7615000e+03   5.1110531e+00   5.1472323e+00   5.2105326e+00   5.3060310e+00   5.4359868e+00   5.6083151e+00   5.8218220e+00   6.0494566e+00   6.2801236e+00   6.5061494e+00   6.7214493e+00   6.9209138e+00   7.1001520e+00   7.2553744e+00   7.3834374e+00   7.4817493e+00   7.5483835e+00   7.5820259e+00   7.5820259e+00   7.5483835e+00   7.4817493e+00   7.3834374e+00   7.2553744e+00   7.1001520e+00   6.9209138e+00   6.7214493e+00   6.5061494e+00   6.2801236e+00   6.0494566e+00   5.8218220e+00   5.6087529e+00   5.4360280e+00   5.3060310e+00   5.2105326e+00   5.1472323e+00   5.1110531e+00
   1.7625000e+03   5.1855573e+00   5.2279315e+00   5.3064125e+00   5.4302493e+00   5.6145239e+00   5.8405224e+00   6.0808135e+00   6.3243130e+00   6.5639205e+00   6.7941045e+00   7.0102295e+00   7.2082562e+00   7.3846765e+00   7.5364335e+00   7.6609751e+00   7.7562254e+00   7.8205906e+00   7.8530567e+00   7.8530567e+00   7.8205906e+00   7.7562254e+00   7.6609751e+00   7.5364335e+00   7.3846765e+00   7.2082562e+00   7.0102295e+00   6.7941045e+00   6.5639205e+00   6.3243130e+00   6.0808135e+00   5.8405224e+00   5.6145239e+00   5.4303419e+00   5.3064125e+00   5.2279315e+00   5.1855573e+00
   1.7635000e+03   3.8072951e+00   3.8710739e+00   3.9912903e+00   4.1793938e+00   4.4342511e+00   4.7232010e+00   5.0324216e+00   5.3522753e+00   5.6741011e+00   5.9899108e+00   6.2921597e+00   6.5737912e+00   6.8283008e+00   7.0498892e+00   7.2334839e+00   7.3749417e+00   7.4710663e+00   7.5196609e+00   7.5196609e+00   7.4710663e+00   7.3749417e+00   7.2334839e+00   7.0498892e+00   6.8283008e+00   6.5737912e+00   6.2921597e+00   5.9899108e+00   5.6741011e+00   5.3522753e+00   5.0324216e+00   4.7232010e+00   4.4342511e+00   4.1801801e+00   3.9913038e+00   3.8710739e+00   3.8072951e+00
   1.7645000e+03   2.4860868e+00   2.4860868e+00   2.4860913e+00   2.4918419e+00   2.5375539e+00   2.6455241e+00   2.8251007e+00   3.0813932e+00   3.4170383e+00   3.8384110e+00   4.3314886e+00   4.8665297e+00   5.4104294e+00   5.9291760e+00   6.3901262e+00   6.7641497e+00   7.0275017e+00   7.1635039e+00   7.1635039e+00   7.0275017e+00   6.7641497e+00   6.3901262e+00   5.9291760e+00   5.4104294e+00   4.8665297e+00   4.3314886e+00   3.8384110e+00   3.4170383e+00   3.0813932e+00   2.8251007e+00   2.6455242e+00   2.5375539e+00   2.4918419e+00   2.4860913e+00   2.4860868e+00   2.4860868e+00
   1.7655000e+03   2.4860868e+00   2.4860868e+00   2.4860868e+00   2.4860868e+00   2.4863295e+00   2.5062504e+00   2.5905093e+00   2.7609628e+00   3.0281332e+00   3.3985213e+00   3.8809229e+00   4.4512791e+00   5.0656490e+00   5.6761251e+00   6.2347895e+00   6.6976543e+00   7.0281825e+00   7.2002667e+00   7.2002667e+00   7.0281825e+00   6.6976543e+00   6.2347895e+00   5.6761251e+00   5.0656490e+00   4.4512791e+00   3.8809229e+00   3.3985213e+00   3.0281333e+00   2.7609628e+00   2.5905093e+00   2.5062504e+00   2.4863295e+00   2.4860868e+00   2.4860868e+00   2.4860868e+00   2.4860868e+00
   1.7665000e+03   2.4860868e+00   2.4860868e+00   2.4860868e+00   2.4860868e+00   2.4860868e+00   2.4905627e+00   2.5419885e+00   2.6784609e+00   2.9188972e+00   3.2779795e+00   3.7678825e+00   4.3584832e+00   5.0023522e+00   5.6472747e+00   6.2407822e+00   6.7343854e+00   7.0878049e+00   7.2719772e+00   7.2719772e+00   7.0878049e+00   6.7343854e+00   6.2407822e+00   5.6472747e+00   5.0023522e+00   4.3584832e+00   3.7678825e+00   3.2779795e+00   2.9188972e+00   2.6784609e+00   2.5419885e+00   2.4905627e+00   2.4860868e+00   2.4860868e+00   2.4860868e+00   2.4860868e+00   2.4860868e+00
   1.7675000e+03   2.4860868e+00   2.4860868e+00   2.4860868e+00   2.4860868e+00   2.4860868e+00   2.4860868e+00   2.4860868e+00   2.4860868e+00   2.4860868e+00   2.4861940e+00   2.5301961e+00   2.7637445e+00   3.2338631e+00   3.8949485e+00   4.6502614e+00   5.4153060e+00   6.0825893e+00   6.4716840e+00   6.4716840e+00   6.0825893e+00   5.4153060e+00   4.6502614e+00   3.8949485e+00   3.2338631e+00   2.7637445e+00   2.5301961e+00   2.4861940e+00   2.4860868e+00   2.4860868e+00   2.4860868e+00   2.4860868e+00   2.4860868e+00   2.4860868e+00   2.4860868e+00   2.4860868e+00   2.4860868e+00
   1.7685000e+03   2.4860868e+00   2.4860868e+00   2.4873793e+00   2.5218907e+00   2.6338520e+00   2.8302003e+00   3.1024286e+00   3.4303921e+00   3.7884645e+00   4.1465610e+00   4.4770235e+00   4.7554970e+00   4.9647635e+00   5.0972299e+00   5.1564411e+00   5.1582425e+00   5.1360949e+00   5.1218867e+00   5.1218867e+00   5.1360949e+00   5.1582425e+00   5.1564411e+00   5.0972299e+00   4.9647635e+00   4.7554970e+00   4.4770235e+00   4.1465610e+00   3.7884645e+00   3.4303921e+00   3.1024286e+00   2.8302003e+00   2.6338520e+00   2.5218907e+00   2.4873793e+00   2.4860868e+00   2.4860868e+00
   1.7695000e+03   4.3005094e+00   4.3353353e+00   4.4099758e+00   4.5202362e+00   4.6642964e+00   4.8402770e+00   5.0488812e+00   5.2826970e+00   5.5273951e+00   5.7738809e+00   6.0142530e+00   6.2414608e+00   6.4490818e+00   6.6314082e+00   6.7834909e+00   6.9012362e+00   6.9815477e+00   7.0222250e+00   7.0222250e+00   6.9815477e+00   6.9012362e+00   6.7834909e+00   6.6314082e+00   6.4490818e+00   6.2414608e+00   6.0142530e+00   5.7738809e+00   5.5273951e+00   5.2826970e+00   5.0489430e+00   4.8403168e+00   4.6642964e+00   4.5202362e+00   4.4099758e+00   4.3353353e+00   4.3005094e+00
   1.7705000e+03   5.8834130e+00   5.9084997e+00   5.9553648e+00   6.0277678e+00   6.1279031e+00   6.2640944e+00   6.4421920e+00   6.6321051e+00   6.8232764e+00   7.0089540e+00   7.1842539e+00   7.3453293e+00   7.4890043e+00   7.6126661e+00   7.7141684e+00   7.7917652e+00   7.8442331e+00   7.8706634e+00   7.8706634e+00   7.8442331e+00   7.7917652e+00   7.7141684e+00   7.6126661e+00   7.4890043e+00   7.3453293e+00   7.1842539e+00   7.0089540e+00   6.8232764e+00   6.6321051e+00   6.4421920e+00   6.2650939e+00   6.1279070e+00   6.0277678e+00   5.9553648e+00   5.9084997e+00   5.8834130e+00
   1.7715000e+03   5.1877368e+00   5.2158975e+00   5.2789859e+00   5.3749389e+00   5.5057968e+00   5.6825562e+00   5.8969551e+00   6.1241408e+00   6.3533349e+00   6.5771803e+00   6.7898620e+00   6.9865037e+00   7.1629165e+00   7.3154946e+00   7.4412106e+00   7.5376806e+00   7.6030059e+00   7.6359923e+00   7.6359923e+00   7.6030059e+00   7.5376806e+00   7.4412106e+00   7.3154946e+00   7.1629165e+00   6.9865037e+00   6.7898620e+00   6.5771803e+00   6.3533349e+00   6.1241408e+00   5.8969551e+00   5.6827483e+00   5.5058750e+00   5.3749389e+00   5.2789859e+00   5.2158975e+00   5.1877369e+00
   1.7725000e+03   2.8137070e+00   2.8802693e+00   3.0067652e+00   3.1892582e+00   3.4199102e+00   3.6980313e+00   4.0175715e+00   4.3693121e+00   4.7422925e+00   5.1247023e+00   5.5042923e+00   5.8688524e+00   6.2066255e+00   6.5066574e+00   6.7592738e+00   6.9562723e+00   7.0912451e+00   7.1598636e+00   7.1598636e+00   7.0912451e+00   6.9562723e+00   6.7592738e+00   6.5066574e+00   6.2066255e+00   5.8688524e+00   5.5042923e+00   5.1247023e+00   4.7422925e+00   4.3693121e+00   4.0175715e+00   3.6980313e+00   3.4199102e+00   3.1892582e+00   3.0067652e+00   2.8802693e+00   2.8137071e+00
   1.7735000e+03   2.4862295e+00   2.4965591e+00   2.5439350e+00   2.6387576e+00   2.7869351e+00   2.9913076e+00   3.2534796e+00   3.5772410e+00   3.9635805e+00   4.3976208e+00   4.8598944e+00   5.3290361e+00   5.7830244e+00   6.2003435e+00   6.5610846e+00   6.8479596e+00   7.0472407e+00   7.1493244e+00   7.1493244e+00   7.0472407e+00   6.8479596e+00   6.5610846e+00   6.2003435e+00   5.7830244e+00   5.3290361e+00   4.8598944e+00   4.3976208e+00   3.9635805e+00   3.5772410e+00   3.2534796e+00   2.9913076e+00   2.7869351e+00   2.6387576e+00   2.5439350e+00   2.4965591e+00   2.4862295e+00
   1.7745000e+03   2.4860868e+00   2.4860868e+00   2.4860868e+00   2.4860868e+00   2.4860868e+00   2.4861974e+00   2.5049015e+00   2.5969674e+00   2.7909439e+00   3.0983217e+00   3.5229977e+00   4.0714348e+00   4.7110962e+00   5.3811297e+00   6.0169891e+00   6.5571991e+00   6.9493942e+00   7.1555298e+00   7.1555298e+00   6.9493942e+00   6.5571991e+00   6.0169891e+00   5.3811297e+00   4.7110962e+00   4.0714348e+00   3.5229977e+00   3.0983217e+00   2.7909439e+00   2.5969674e+00   2.5049015e+00   2.4861974e+00   2.4860868e+00   2.4860868e+00   2.4860868e+00   2.4860868e+00   2.4860868e+00
   1.7755000e+03   2.4860868e+00   2.4860868e+00   2.4860868e+00   2.4860868e+00   2.4860868e+00   2.4860868e+00   2.4864818e+00   2.5151455e+00   2.6363301e+00   2.8818407e+00   3.2666109e+00   3.8052890e+00   4.4753540e+00   5.2058307e+00   5.9174194e+00   6.5326331e+00   6.9844254e+00   7.2232755e+00   7.2232755e+00   6.9844254e+00   6.5326331e+00   5.9174194e+00   5.2058307e+00   4.4753540e+00   3.8052890e+00   3.2666109e+00   2.8818407e+00   2.6363301e+00   2.5151455e+00   2.4864818e+00   2.4860868e+00   2.4860868e+00   2.4860868e+00   2.4860868e+00   2.4860868e+00   2.4860868e+00
   1.7765000e+03   2.4860868e+00   2.4860868e+00   2.4860868e+00   2.4860868e+00   2.4860868e+00   2.4860868e+00   2.4860868e+00   2.4860868e+00   2.4860868e+00   2.4860868e+00   2.4913141e+00   2.6260753e+00   3.0331186e+00   3.6921944e+00   4.4812713e+00   5.2515216e+00   5.9169625e+00   6.3200012e+00   6.3200012e+00   5.9169625e+00   5.2515216e+00   4.4812713e+00   3.6921944e+00   3.0331186e+00   2.6260753e+00   2.4913141e+00   2.4860868e+00   2.4860868e+00   2.4860868e+00   2.4860868e+00   2.4860868e+00   2.4860868e+00   2.4860868e+00   2.4860868e+00   2.4860868e+00   2.4860868e+00
   1.7775000e+03   2.4860868e+00   2.4860868e+00   2.4860868e+00   2.4860868e+00   2.4860868e+00   2.4860868e+00   2.4949204e+00   2.6209010e+00   2.9341845e+00   3.3857086e+00   3.8662305e+00   4.2544907e+00   4.4628694e+00   4.4671736e+00   4.3149299e+00   4.1054872e+00   3.9539772e+00   3.8977216e+00   3.8977216e+00   3.9539772e+00   4.1054872e+00   4.3149299e+00   4.4671736e+00   4.4628694e+00   4.2544907e+00   3.8662305e+00   3.3857086e+00   2.9341845e+00   2.6209010e+00   2.4949204e+00   2.4860868e+00   2.4860868e+00   2.4860868e+00   2.4860868e+00   2.4860868e+00   2.4860868e+00
   1.7785000e+03   5.1054397e+00   5.1304249e+00   5.1856905e+00   5.2683810e+00   5.3786657e+00   5.5177797e+00   5.6932977e+00   5.8978588e+00   6.1114856e+00   6.3245775e+00   6.5300062e+00   6.7220280e+00   6.8957401e+00   7.0469735e+00   7.1722297e+00   7.2686712e+00   7.3341914e+00   7.3673002e+00   7.3673002e+00   7.3341914e+00   7.2686712e+00   7.1722297e+00   7.0469735e+00   6.8957401e+00   6.7220280e+00   6.5300062e+00   6.3245775e+00   6.1114856e+00   5.8978588e+00   5.6933575e+00   5.5178901e+00   5.3786657e+00   5.2683810e+00   5.1856905e+00   5.1304249e+00   5.1054397e+00
   1.7795000e+03   8.0209560e+00   8.0306696e+00   8.0487001e+00   8.0774916e+00   8.1193128e+00   8.1808868e+00   8.2674243e+00   8.3590068e+00   8.4496182e+00   8.5359205e+00   8.6158750e+00   8.6880841e+00   8.7515187e+00   8.8054138e+00   8.8491820e+00   8.8823659e+00   8.9046708e+00   8.9158671e+00   8.9158671e+00   8.9046708e+00   8.8823659e+00   8.8491820e+00   8.8054138e+00   8.7515187e+00   8.6880841e+00   8.6158750e+00   8.5359205e+00   8.4496182e+00   8.3590068e+00   8.2674243e+00   8.1815933e+00   8.1193142e+00   8.0774916e+00   8.0487001e+00   8.0306696e+00   8.0209560e+00
   1.7805000e+03   4.9829174e+00   5.0132599e+00   5.0806417e+00   5.1827850e+00   5.3212527e+00   5.5060864e+00   5.7288328e+00   5.9653203e+00   6.2046519e+00   6.4391656e+00   6.6626678e+00   6.8698792e+00   7.0562142e+00   7.2176945e+00   7.3509600e+00   7.4533507e+00   7.5227461e+00   7.5578064e+00   7.5578064e+00   7.5227461e+00   7.4533507e+00   7.3509600e+00   7.2176945e+00   7.0562142e+00   6.8698792e+00   6.6626678e+00   6.4391656e+00   6.2046519e+00   5.9653203e+00   5.7288328e+00   5.5061865e+00   5.3213409e+00   5.1827850e+00   5.0806417e+00   5.0132599e+00   4.9829174e+00
   1.7815000e+03   2.4875972e+00   2.5135922e+00   2.5802661e+00   2.6939602e+00   2.8586022e+00   3.0756365e+00   3.3450277e+00   3.6685930e+00   4.0477638e+00   4.4694861e+00   4.9155481e+00   5.3660152e+00   5.8003255e+00   6.1984218e+00   6.5418549e+00   6.8145776e+00   7.0037950e+00   7.1007063e+00   7.1007063e+00   7.0037950e+00   6.8145776e+00   6.5418549e+00   6.1984218e+00   5.8003255e+00   5.3660152e+00   4.9155481e+00   4.4694861e+00   4.0477638e+00   3.6685930e+00   3.3450277e+00   3.0756365e+00   2.8586022e+00   2.6939602e+00   2.5802661e+00   2.5135922e+00   2.4875972e+00
   1.7825000e+03   2.4860868e+00   2.4860868e+00   2.4860868e+00   2.4867532e+00   2.5111028e+00   2.5943559e+00   2.7505062e+00   2.9845684e+00   3.2962381e+00   3.6824777e+00   4.1445036e+00   4.6667573e+00   5.2135728e+00   5.7464375e+00   6.2274435e+00   6.6221521e+00   6.9022446e+00   7.0475102e+00   7.0475102e+00   6.9022446e+00   6.6221521e+00   6.2274435e+00   5.7464375e+00   5.2135728e+00   4.6667573e+00   4.1445036e+00   3.6824777e+00   3.2962381e+00   2.9845685e+00   2.7505063e+00   2.5943559e+00   2.5111028e+00   2.4867532e+00   2.4860868e+00   2.4860868e+00   2.4860868e+00
   1.7835000e+03   2.4860868e+00   2.4860868e+00   2.4860868e+00   2.4860868e+00   2.4860868e+00   2.4860868e+00   2.4902798e+00   2.5473716e+00   2.7044155e+00   2.9798950e+00   3.3786020e+00   3.9040571e+00   4.5438894e+00   5.2353908e+00   5.9053244e+00   6.4824624e+00   6.9052721e+00   7.1286402e+00   7.1286402e+00   6.9052721e+00   6.4824624e+00   5.9053244e+00   5.2353908e+00   4.5438894e+00   3.9040571e+00   3.3786020e+00   2.9798950e+00   2.7044155e+00   2.5473716e+00   2.4902798e+00   2.4860868e+00   2.4860868e+00   2.4860868e+00   2.4860868e+00   2.4860868e+00   2.4860868e+00
   1.7845000e+03   2.4860868e+00   2.4860868e+00   2.4860868e+00   2.4860868e+00   2.4860868e+00   2.4860868e+00   2.4860868e+00   2.4860874e+00   2.4971333e+00   2.5995180e+00   2.8544834e+00   3.2811881e+00   3.8838219e+00   4.6486098e+00   5.4743108e+00   6.2362756e+00   6.8191714e+00   7.1344087e+00   7.1344087e+00   6.8191714e+00   6.2362756e+00   5.4743108e+00   4.6486098e+00   3.8838219e+00   3.2811881e+00   2.8544834e+00   2.5995180e+00   2.4971333e+00   2.4860874e+00   2.4860868e+00   2.4860868e+00   2.4860868e+00   2.4860868e+00   2.4860868e+00   2.4860868e+00   2.4860868e+00
   1.7855000e+03   2.4860868e+00   2.4860868e+00   2.4860868e+00   2.4860868e+00   2.4860868e+00   2.4860868e+00   2.4860868e+00   2.4860868e+00   2.4860868e+00   2.4860876e+00   2.5054197e+00   2.6863557e+00   3.1162596e+00   3.7748087e+00   4.5837702e+00   5.4667424e+00   6.2448052e+00   6.6985961e+00   6.6985961e+00   6.2448052e+00   5.4667424e+00   4.5837702e+00   3.7748087e+00   3.1162595e+00   2.6863557e+00   2.5054197e+00   2.4860876e+00   2.4860868e+00   2.4860868e+00   2.4860868e+00   2.4860868e+00   2.4860868e+00   2.4860868e+00   2.4860868e+00   2.4860868e+00   2.4860868e+00
   1.7865000e+03   2.4860868e+00   2.4860868e+00   2.4860868e+00   2.4860868e+00   2.4860868e+00   2.4860868e+00   2.4860868e+00   2.4861053e+00   2.5015139e+00   2.6212330e+00   2.8972996e+00   3.3286493e+00   3.8809271e+00   4.5012540e+00   5.1455213e+00   5.7666674e+00   6.2584163e+00   6.5295053e+00   6.5295053e+00   6.2584163e+00   5.7666674e+00   5.1455213e+00   4.5012540e+00   3.8809271e+00   3.3286493e+00   2.8972996e+00   2.6212330e+00   2.5015139e+00   2.4861053e+00   2.4860868e+00   2.4860868e+00   2.4860868e+00   2.4860868e+00   2.4860868e+00   2.4860868e+00   2.4860868e+00
   1.7875000e+03   4.5278657e+00   4.5569480e+00   4.6225751e+00   4.7202252e+00   4.8480151e+00   5.0042832e+00   5.1886576e+00   5.4012508e+00   5.6260886e+00   5.8533041e+00   6.0751689e+00   6.2849201e+00   6.4765458e+00   6.6447604e+00   6.7850031e+00   6.8935805e+00   6.9675638e+00   7.0050584e+00   7.0050584e+00   6.9675638e+00   6.8935805e+00   6.7850031e+00   6.6447604e+00   6.4765458e+00   6.2849201e+00   6.0751689e+00   5.8533041e+00   5.6260886e+00   5.4012508e+00   5.1885292e+00   5.0042832e+00   4.8480151e+00   4.7202252e+00   4.6225751e+00   4.5569480e+00   4.5278658e+00
   1.7885000e+03   6.6838603e+00   6.6979299e+00   6.7217746e+00   6.7585506e+00   6.8092125e+00   6.8760983e+00   6.9647368e+00   7.0867502e+00   7.2203747e+00   7.3543950e+00   7.4828869e+00   7.6019040e+00   7.7085252e+00   7.8004929e+00   7.8760678e+00   7.9338844e+00   7.9729664e+00   7.9926687e+00   7.9926687e+00   7.9729664e+00   7.9338844e+00   7.8760678e+00   7.8004929e+00   7.7085252e+00   7.6019040e+00   7.4828869e+00   7.3543950e+00   7.2203747e+00   7.0867502e+00   6.9645575e+00   6.8760983e+00   6.8092125e+00   6.7585506e+00   6.7217746e+00   6.6979299e+00   6.6838603e+00
   1.7895000e+03   3.8566169e+00   3.8990497e+00   3.9880649e+00   4.1192051e+00   4.2892012e+00   4.4941426e+00   4.7315118e+00   4.9904132e+00   5.2608738e+00   5.5341762e+00   5.8019491e+00   6.0562514e+00   6.2896493e+00   6.4953932e+00   6.6675643e+00   6.8011622e+00   6.8924571e+00   6.9387371e+00   6.9387371e+00   6.8924571e+00   6.8011622e+00   6.6675643e+00   6.4953932e+00   6.2896493e+00   6.0562514e+00   5.8019491e+00   5.5341762e+00   5.2608738e+00   4.9904132e+00   4.7315118e+00   4.4942894e+00   4.2892012e+00   4.1192051e+00   3.9880649e+00   3.8990497e+00   3.8566169e+00
   1.7905000e+03   2.5046783e+00   2.5632433e+00   2.6636262e+00   2.8113578e+00   3.0057188e+00   3.2432134e+00   3.5180669e+00   3.8233236e+00   4.1511046e+00   4.4938668e+00   4.8484366e+00   5.2098256e+00   5.5621406e+00   5.8881994e+00   6.1717374e+00   6.3982950e+00   6.5562008e+00   6.6372608e+00   6.6372608e+00   6.5562008e+00   6.3982950e+00   6.1717374e+00   5.8881994e+00   5.5621406e+00   5.2098256e+00   4.8484366e+00   4.4938668e+00   4.1511046e+00   3.8233236e+00   3.5180669e+00   3.2432134e+00   3.0057188e+00   2.8113579e+00   2.6636262e+00   2.5632433e+00   2.5046783e+00
   1.7915000e+03   2.4860999e+00   2.4909494e+00   2.5325618e+00   2.6329988e+00   2.7941337e+00   3.0135498e+00   3.2833162e+00   3.5923395e+00   3.9265177e+00   4.2710468e+00   4.6111647e+00   4.9338775e+00   5.2311510e+00   5.5049060e+00   5.7476611e+00   5.9446590e+00   6.0835620e+00   6.1552666e+00   6.1552666e+00   6.0835620e+00   5.9446590e+00   5.7476611e+00   5.5049060e+00   5.2311510e+00   4.9338775e+00   4.6111647e+00   4.2710468e+00   3.9265177e+00   3.5923395e+00   3.2833162e+00   3.0135498e+00   2.7941337e+00   2.6329988e+00   2.5325618e+00   2.4909494e+00   2.4860999e+00
   1.7925000e+03   2.4860868e+00   2.4860868e+00   2.4861001e+00   2.4944045e+00   2.5500409e+00   2.6770281e+00   2.8785414e+00   3.1496628e+00   3.4789656e+00   3.8501348e+00   4.2444343e+00   4.6428708e+00   5.0308212e+00   5.4051246e+00   5.7486141e+00   6.0340752e+00   6.2384596e+00   6.3450486e+00   6.3450486e+00   6.2384596e+00   6.0340752e+00   5.7486141e+00   5.4051246e+00   5.0308212e+00   4.6428708e+00   4.2444343e+00   3.8501348e+00   3.4789656e+00   3.1496628e+00   2.8785414e+00   2.6770281e+00   2.5500409e+00   2.4944045e+00   2.4861001e+00   2.4860868e+00   2.4860868e+00
   1.7935000e+03   2.4860868e+00   2.4860999e+00   2.4925178e+00   2.5369465e+00   2.6371502e+00   2.7996404e+00   3.0244856e+00   3.3088227e+00   3.6480767e+00   4.0365870e+00   4.4734598e+00   4.9420929e+00   5.4151275e+00   5.8641846e+00   6.2619476e+00   6.5839876e+00   6.8104362e+00   6.9273023e+00   6.9273023e+00   6.8104362e+00   6.5839876e+00   6.2619476e+00   5.8641846e+00   5.4151275e+00   4.9420929e+00   4.4734598e+00   4.0365870e+00   3.6480767e+00   3.3088227e+00   3.0244856e+00   2.7996404e+00   2.6371502e+00   2.5369466e+00   2.4925178e+00   2.4860999e+00   2.4860868e+00
   1.7945000e+03   2.4860869e+00   2.4865623e+00   2.5044948e+00   2.5667212e+00   2.6840787e+00   2.8613387e+00   3.0998217e+00   3.4005383e+00   3.7664052e+00   4.1944147e+00   4.6643791e+00   5.1523025e+00   5.6326886e+00   6.0801549e+00   6.4708267e+00   6.7838244e+00   7.0023536e+00   7.1146009e+00   7.1146009e+00   7.0023536e+00   6.7838244e+00   6.4708267e+00   6.0801549e+00   5.6326886e+00   5.1523025e+00   4.6643791e+00   4.1944147e+00   3.7664052e+00   3.4005383e+00   3.0998217e+00   2.8613387e+00   2.6840787e+00   2.5667212e+00   2.5044948e+00   2.4865623e+00   2.4860869e+00
   1.7955000e+03   2.4860868e+00   2.4860882e+00   2.4899324e+00   2.5261103e+00   2.6164763e+00   2.7690893e+00   2.9877794e+00   3.2737610e+00   3.6290930e+00   4.0558625e+00   4.5352802e+00   5.0411288e+00   5.5451495e+00   6.0188312e+00   6.4351880e+00   6.7703698e+00   7.0051426e+00   7.1259973e+00   7.1259973e+00   7.0051426e+00   6.7703698e+00   6.4351880e+00   6.0188312e+00   5.5451495e+00   5.0411288e+00   4.5352802e+00   4.0558625e+00   3.6290930e+00   3.2737610e+00   2.9877794e+00   2.7690894e+00   2.6164763e+00   2.5261103e+00   2.4899324e+00   2.4860882e+00   2.4860868e+00
   1.7965000e+03   2.4860868e+00   2.4860868e+00   2.4860868e+00   2.4860868e+00   2.4860868e+00   2.4867554e+00   2.5159039e+00   2.6238710e+00   2.8332526e+00   3.1530877e+00   3.5870362e+00   4.1397069e+00   4.7741575e+00   5.4318818e+00   6.0517378e+00   6.5758575e+00   6.9552124e+00   7.1542494e+00   7.1542494e+00   6.9552125e+00   6.5758575e+00   6.0517378e+00   5.4318818e+00   4.7741575e+00   4.1397069e+00   3.5870362e+00   3.1530877e+00   2.8332526e+00   2.6238710e+00   2.5159039e+00   2.4867554e+00   2.4860868e+00   2.4860868e+00   2.4860868e+00   2.4860868e+00   2.4860868e+00
   1.7975000e+03   2.4860868e+00   2.4860868e+00   2.4860868e+00   2.4860868e+00   2.4860868e+00   2.4861635e+00   2.5024333e+00   2.5901711e+00   2.7797278e+00   3.0831407e+00   3.5037624e+00   4.0477634e+00   4.6864803e+00   5.3584840e+00   5.9981146e+00   6.5426404e+00   6.9384968e+00   7.1467136e+00   7.1467136e+00   6.9384968e+00   6.5426404e+00   5.9981146e+00   5.3584840e+00   4.6864803e+00   4.0477634e+00   3.5037624e+00   3.0831407e+00   2.7797278e+00   2.5901711e+00   2.5024333e+00   2.4861635e+00   2.4860868e+00   2.4860868e+00   2.4860868e+00   2.4860868e+00   2.4860868e+00
   1.7985000e+03   2.4860868e+00   2.4860868e+00   2.4860868e+00   2.4860868e+00   2.4861207e+00   2.4975715e+00   2.5672153e+00   2.7241997e+00   2.9845564e+00   3.3642833e+00   3.8669317e+00   4.4574840e+00   5.0908204e+00   5.7181060e+00   6.2908347e+00   6.7645221e+00   7.1024347e+00   7.2781541e+00   7.2781541e+00   7.1024347e+00   6.7645221e+00   6.2908347e+00   5.7181060e+00   5.0908204e+00   4.4574840e+00   3.8669317e+00   3.3642833e+00   2.9845564e+00   2.7241997e+00   2.5672153e+00   2.4975715e+00   2.4861207e+00   2.4860868e+00   2.4860868e+00   2.4860868e+00   2.4860868e+00
   1.7995000e+03   2.4860868e+00   2.4860868e+00   2.4860868e+00   2.4860868e+00   2.4860868e+00   2.4868287e+00   2.5181882e+00   2.6291487e+00   2.8419413e+00   3.1663102e+00   3.6094679e+00   4.1728300e+00   4.8130024e+00   5.4722159e+00   6.0906258e+00   6.6118974e+00   6.9883693e+00   7.1856730e+00   7.1856730e+00   6.9883693e+00   6.6118974e+00   6.0906258e+00   5.4722159e+00   4.8130024e+00   4.1728300e+00   3.6094679e+00   3.1663102e+00   2.8419413e+00   2.6291487e+00   2.5181882e+00   2.4868287e+00   2.4860868e+00   2.4860868e+00   2.4860868e+00   2.4860868e+00   2.4860868e+00
   1.8005000e+03   2.4860868e+00   2.4860868e+00   2.4860868e+00   2.4860868e+00   2.4860868e+00   2.4864171e+00   2.5149737e+00   2.6316807e+00   2.8567805e+00   3.1860128e+00   3.5984262e+00   4.0620220e+00   4.5402087e+00   4.9998055e+00   5.4270953e+00   5.8038099e+00   6.0850126e+00   6.2351997e+00   6.2351997e+00   6.0850126e+00   5.8038099e+00   5.4270953e+00   4.9998055e+00   4.5402087e+00   4.0620220e+00   3.5984262e+00   3.1860128e+00   2.8567805e+00   2.6316807e+00   2.5149737e+00   2.4864171e+00   2.4860868e+00   2.4860868e+00   2.4860868e+00   2.4860868e+00   2.4860868e+00
   1.8015000e+03   2.5723614e+00   2.6635007e+00   2.8051924e+00   2.9968454e+00   3.2290055e+00   3.4939355e+00   3.7812678e+00   4.0795985e+00   4.3772173e+00   4.6629002e+00   4.9267791e+00   5.1616377e+00   5.3642955e+00   5.5398338e+00   5.6899606e+00   5.8088609e+00   5.8912733e+00   5.9334314e+00   5.9334314e+00   5.8912733e+00   5.8088609e+00   5.6899606e+00   5.5398338e+00   5.3642955e+00   5.1616377e+00   4.9267791e+00   4.6629002e+00   4.3772173e+00   4.0795985e+00   3.7812678e+00   3.4939355e+00   3.2290055e+00   2.9968454e+00   2.8051924e+00   2.6635007e+00   2.5723614e+00
   1.8025000e+03   5.4561603e+00   5.4769628e+00   5.5248867e+00   5.5971740e+00   5.6943676e+00   5.8186347e+00   5.9793720e+00   6.1695698e+00   6.3680372e+00   6.5652951e+00   6.7546537e+00   6.9309230e+00   7.0897879e+00   7.2276495e+00   7.3415260e+00   7.4290240e+00   7.4883794e+00   7.5183470e+00   7.5183470e+00   7.4883794e+00   7.4290240e+00   7.3415260e+00   7.2276495e+00   7.0897879e+00   6.9309230e+00   6.7546537e+00   6.5652951e+00   6.3680372e+00   6.1695698e+00   5.9795113e+00   5.8187499e+00   5.6943676e+00   5.5971740e+00   5.5248867e+00   5.4769628e+00   5.4561603e+00
   1.8035000e+03   6.6858677e+00   6.7031190e+00   6.7392253e+00   6.7962695e+00   6.8774085e+00   6.9957442e+00   7.1436796e+00   7.2985284e+00   7.4518322e+00   7.5986794e+00   7.7357067e+00   7.8603619e+00   7.9706322e+00   8.0648757e+00   8.1417781e+00   8.2003516e+00   8.2398038e+00   8.2596599e+00   8.2596599e+00   8.2398038e+00   8.2003516e+00   8.1417781e+00   8.0648757e+00   7.9706322e+00   7.8603619e+00   7.7357067e+00   7.5986794e+00   7.4518322e+00   7.2985284e+00   7.1436796e+00   6.9958719e+00   6.8775313e+00   6.7962695e+00   6.7392253e+00   6.7031190e+00   6.6858677e+00
   1.8045000e+03   5.4720800e+00   5.4925808e+00   5.5428066e+00   5.6188560e+00   5.7215769e+00   5.8540800e+00   6.0292133e+00   6.2271153e+00   6.4309306e+00   6.6320256e+00   6.8241528e+00   7.0023932e+00   7.1626367e+00   7.3014262e+00   7.4158959e+00   7.5037635e+00   7.5633133e+00   7.5933679e+00   7.5933679e+00   7.5633133e+00   7.5037635e+00   7.4158959e+00   7.3014262e+00   7.1626367e+00   7.0023932e+00   6.8241528e+00   6.6320256e+00   6.4309306e+00   6.2271153e+00   6.0292133e+00   5.8545834e+00   5.7215769e+00   5.6188560e+00   5.5428066e+00   5.4925808e+00   5.4720800e+00
   1.8055000e+03   4.5714534e+00   4.6105181e+00   4.6903646e+00   4.8118287e+00   4.9763720e+00   5.1949174e+00   5.4439152e+00   5.7058763e+00   5.9708224e+00   6.2309418e+00   6.4795683e+00   6.7107609e+00   6.9192331e+00   7.1003526e+00   7.2501577e+00   7.3654021e+00   7.4436331e+00   7.4831730e+00   7.4831730e+00   7.4436331e+00   7.3654021e+00   7.2501577e+00   7.1003526e+00   6.9192331e+00   6.7107609e+00   6.4795683e+00   6.2309418e+00   5.9708224e+00   5.7058763e+00   5.4439152e+00   5.1949174e+00   4.9768389e+00   4.8118287e+00   4.6903646e+00   4.6105181e+00   4.5714534e+00
   1.8065000e+03   3.9702313e+00   4.0286919e+00   4.1411208e+00   4.3156836e+00   4.5579647e+00   4.8372875e+00   5.1367536e+00   5.4461908e+00   5.7570450e+00   6.0615755e+00   6.3525638e+00   6.6233051e+00   6.8676883e+00   7.0802068e+00   7.2561626e+00   7.3916452e+00   7.4836478e+00   7.5301738e+00   7.5301738e+00   7.4836478e+00   7.3916452e+00   7.2561626e+00   7.0802068e+00   6.8676883e+00   6.6233051e+00   6.3525638e+00   6.0615755e+00   5.7570450e+00   5.4461908e+00   5.1367536e+00   4.8372875e+00   4.5579647e+00   4.3158583e+00   4.1411208e+00   4.0286919e+00   3.9702315e+00
   1.8075000e+03   2.5471122e+00   2.6085083e+00   2.7160479e+00   2.8691868e+00   3.0697730e+00   3.3203888e+00   3.6255349e+00   3.9809411e+00   4.3745119e+00   4.7920622e+00   5.2179346e+00   5.6359556e+00   6.0300631e+00   6.3850687e+00   6.6871818e+00   6.9246943e+00   7.0883740e+00   7.1718106e+00   7.1718106e+00   7.0883740e+00   6.9246943e+00   6.6871818e+00   6.3850687e+00   6.0300631e+00   5.6359556e+00   5.2179346e+00   4.7920622e+00   4.3745119e+00   3.9809411e+00   3.6255349e+00   3.3203888e+00   3.0697731e+00   2.8691868e+00   2.7160479e+00   2.6085083e+00   2.5471122e+00
   1.8085000e+03   2.4860868e+00   2.4860868e+00   2.4860868e+00   2.4860868e+00   2.4860868e+00   2.4861245e+00   2.5016827e+00   2.5887655e+00   2.7774136e+00   3.0778107e+00   3.4888663e+00   4.0085089e+00   4.6260482e+00   5.2847952e+00   5.9176183e+00   6.4597976e+00   6.8555366e+00   7.0641567e+00   7.0641567e+00   6.8555366e+00   6.4597976e+00   5.9176183e+00   5.2847952e+00   4.6260482e+00   4.0085089e+00   3.4888663e+00   3.0778107e+00   2.7774136e+00   2.5887655e+00   2.5016827e+00   2.4861245e+00   2.4860868e+00   2.4860868e+00   2.4860868e+00   2.4860868e+00   2.4860868e+00
   1.8095000e+03   2.4860868e+00   2.4860868e+00   2.4860868e+00   2.4860868e+00   2.4860868e+00   2.4878021e+00   2.5267387e+00   2.6473591e+00   2.8689293e+00   3.1994525e+00   3.6446801e+00   4.2052115e+00   4.8385408e+00   5.4883505e+00   6.0964296e+00   6.6081120e+00   6.9772703e+00   7.1706030e+00   7.1706030e+00   6.9772703e+00   6.6081120e+00   6.0964296e+00   5.4883505e+00   4.8385408e+00   4.2052115e+00   3.6446801e+00   3.1994525e+00   2.8689293e+00   2.6473591e+00   2.5267387e+00   2.4878021e+00   2.4860868e+00   2.4860868e+00   2.4860868e+00   2.4860868e+00   2.4860868e+00
   1.8105000e+03   2.4860868e+00   2.4861091e+00   2.4935869e+00   2.5389886e+00   2.6410091e+00   2.8100045e+00   3.0594836e+00   3.3975764e+00   3.8113389e+00   4.2815906e+00   4.7859695e+00   5.3002018e+00   5.7993859e+00   6.2592345e+00   6.6573927e+00   6.9743658e+00   7.1947302e+00   7.3076237e+00   7.3076237e+00   7.1947302e+00   6.9743658e+00   6.6573927e+00   6.2592345e+00   5.7993859e+00   5.3002018e+00   4.7859695e+00   4.2815906e+00   3.8113389e+00   3.3975764e+00   3.0594836e+00   2.8100045e+00   2.6410092e+00   2.5389886e+00   2.4935869e+00   2.4861091e+00   2.4860868e+00
   1.8115000e+03   2.4860868e+00   2.4863944e+00   2.5017997e+00   2.5606705e+00   2.6758966e+00   2.8559288e+00   3.1100789e+00   3.4474726e+00   3.8569838e+00   4.3200944e+00   4.8151584e+00   5.3187002e+00   5.8066566e+00   6.2556165e+00   6.6439198e+00   6.9528728e+00   7.1675077e+00   7.2775211e+00   7.2775211e+00   7.1675077e+00   6.9528728e+00   6.6439198e+00   6.2556165e+00   5.8066566e+00   5.3187002e+00   4.8151584e+00   4.3200944e+00   3.8569838e+00   3.4474726e+00   3.1100789e+00   2.8559288e+00   2.6758967e+00   2.5606705e+00   2.5017997e+00   2.4863944e+00   2.4860868e+00
   1.8125000e+03   2.4860868e+00   2.4860868e+00   2.4860868e+00   2.4861123e+00   2.4979109e+00   2.5635305e+00   2.7035680e+00   2.9241383e+00   3.2233072e+00   3.5932325e+00   4.0230510e+00   4.5066749e+00   5.0293175e+00   5.5514024e+00   6.0312037e+00   6.4299834e+00   6.7154187e+00   6.8641869e+00   6.8641869e+00   6.7154187e+00   6.4299834e+00   6.0312037e+00   5.5514024e+00   5.0293175e+00   4.5066749e+00   4.0230510e+00   3.5932325e+00   3.2233072e+00   2.9241383e+00   2.7035680e+00   2.5635305e+00   2.4979109e+00   2.4861123e+00   2.4860868e+00   2.4860868e+00   2.4860868e+00
   1.8135000e+03   2.5610691e+00   2.6465321e+00   2.7898705e+00   2.9823051e+00   3.2169988e+00   3.4845558e+00   3.7746367e+00   4.0748308e+00   4.3723749e+00   4.6553682e+00   4.9132990e+00   5.1384066e+00   5.3267023e+00   5.4809951e+00   5.6100369e+00   5.7116377e+00   5.7817517e+00   5.8175807e+00   5.8175807e+00   5.7817517e+00   5.7116377e+00   5.6100369e+00   5.4809951e+00   5.3267023e+00   5.1384066e+00   4.9132990e+00   4.6553682e+00   4.3723749e+00   4.0748308e+00   3.7746367e+00   3.4845558e+00   3.2169988e+00   2.9823051e+00   2.7898705e+00   2.6465321e+00   2.5610691e+00
   1.8145000e+03   4.6178655e+00   4.6488867e+00   4.7125640e+00   4.8076645e+00   4.9323612e+00   5.0855676e+00   5.2680900e+00   5.4798712e+00   5.7035662e+00   5.9292285e+00   6.1491307e+00   6.3566382e+00   6.5459011e+00   6.7118296e+00   6.8500100e+00   6.9568708e+00   7.0296745e+00   7.0665401e+00   7.0665401e+00   7.0296745e+00   6.9568708e+00   6.8500100e+00   6.7118296e+00   6.5459011e+00   6.3566382e+00   6.1491307e+00   5.9292285e+00   5.7035662e+00   5.4798712e+00   5.2679424e+00   5.0855676e+00   4.9323612e+00   4.8076645e+00   4.7125640e+00   4.6488867e+00   4.6178655e+00
   1.8155000e+03   6.1951537e+00   6.2158946e+00   6.2567647e+00   6.3205486e+00   6.4095284e+00   6.5314977e+00   6.6946635e+00   6.8689861e+00   7.0441614e+00   7.2138388e+00   7.3735637e+00   7.5199124e+00   7.6501298e+00   7.7619625e+00   7.8535945e+00   7.9235482e+00   7.9708021e+00   7.9945933e+00   7.9945933e+00   7.9708021e+00   7.9235482e+00   7.8535945e+00   7.7619625e+00   7.6501298e+00   7.5199124e+00   7.3735637e+00   7.2138388e+00   7.0441614e+00   6.8689861e+00   6.6946635e+00   6.5326291e+00   6.4095284e+00   6.3205486e+00   6.2567647e+00   6.2158946e+00   6.1951537e+00
   1.8165000e+03   6.9317272e+00   6.9432750e+00   6.9727352e+00   7.0185825e+00   7.0834251e+00   7.1745079e+00   7.3011485e+00   7.4388360e+00   7.5769564e+00   7.7100841e+00   7.8346971e+00   7.9482542e+00   8.0487959e+00   8.1347684e+00   8.2049419e+00   8.2583753e+00   8.2943884e+00   8.3125016e+00   8.3125016e+00   8.2943884e+00   8.2583753e+00   8.2049419e+00   8.1347684e+00   8.0487959e+00   7.9482542e+00   7.8346971e+00   7.7100841e+00   7.5769564e+00   7.4388360e+00   7.3011485e+00   7.1742349e+00   7.0834251e+00   7.0185825e+00   6.9727352e+00   6.9432750e+00   6.9317273e+00
   1.8175000e+03   8.0849810e+00   8.0945534e+00   8.1119112e+00   8.1398256e+00   8.1804437e+00   8.2404194e+00   8.3246537e+00   8.4137375e+00   8.5018240e+00   8.5856758e+00   8.6633225e+00   8.7334186e+00   8.7949742e+00   8.8472576e+00   8.8897063e+00   8.9218836e+00   8.9435089e+00   8.9543631e+00   8.9543631e+00   8.9435089e+00   8.9218836e+00   8.8897063e+00   8.8472576e+00   8.7949742e+00   8.7334186e+00   8.6633225e+00   8.5856758e+00   8.5018240e+00   8.4137375e+00   8.3246537e+00   8.2410972e+00   8.1804478e+00   8.1398256e+00   8.1119112e+00   8.0945534e+00   8.0849810e+00
   1.8185000e+03   5.3449065e+00   5.3833242e+00   5.4528874e+00   5.5627627e+00   5.7216322e+00   5.9318666e+00   6.1592240e+00   6.3912199e+00   6.6202247e+00   6.8405504e+00   7.0475604e+00   7.2372896e+00   7.4063238e+00   7.5517244e+00   7.6710427e+00   7.7622834e+00   7.8239473e+00   7.8550393e+00   7.8550393e+00   7.8239473e+00   7.7622834e+00   7.6710427e+00   7.5517244e+00   7.4063238e+00   7.2372896e+00   7.0475604e+00   6.8405504e+00   6.6202247e+00   6.3912199e+00   6.1592240e+00   5.9318666e+00   5.7225847e+00   5.5627731e+00   5.4528874e+00   5.3833242e+00   5.3449066e+00
   1.8195000e+03   2.8579206e+00   2.9257581e+00   3.0538231e+00   3.2411230e+00   3.4821188e+00   3.7705075e+00   4.0972849e+00   4.4527976e+00   4.8260584e+00   5.2056596e+00   5.5799496e+00   5.9374574e+00   6.2672027e+00   6.5590903e+00   6.8041194e+00   6.9947970e+00   7.1252738e+00   7.1915058e+00   7.1915058e+00   7.1252738e+00   6.9947970e+00   6.8041194e+00   6.5590903e+00   6.2672027e+00   5.9374574e+00   5.5799496e+00   5.2056596e+00   4.8260584e+00   4.4527976e+00   4.0972849e+00   3.7705075e+00   3.4821188e+00   3.2411249e+00   3.0538232e+00   2.9257581e+00   2.8579206e+00
   1.8205000e+03   2.4927231e+00   2.5292293e+00   2.6064014e+00   2.7300763e+00   2.9041677e+00   3.1308416e+00   3.4120344e+00   3.7530193e+00   4.1455141e+00   4.5741700e+00   5.0212083e+00   5.4677120e+00   5.8944808e+00   6.2830589e+00   6.6164966e+00   6.8802545e+00   7.0627934e+00   7.1560795e+00   7.1560795e+00   7.0627934e+00   6.8802545e+00   6.6164966e+00   6.2830589e+00   5.8944808e+00   5.4677120e+00   5.0212083e+00   4.5741700e+00   4.1455141e+00   3.7530193e+00   3.4120344e+00   3.1308416e+00   2.9041678e+00   2.7300763e+00   2.6064014e+00   2.5292293e+00   2.4927231e+00
   1.8215000e+03   2.4860868e+00   2.4860877e+00   2.4887857e+00   2.5206803e+00   2.6060783e+00   2.7552053e+00   2.9747295e+00   3.2717075e+00   3.6536195e+00   4.1062639e+00   4.6063142e+00   5.1273930e+00   5.6416740e+00   6.1214717e+00   6.5408668e+00   6.8771434e+00   7.1119903e+00   7.2327285e+00   7.2327285e+00   7.1119903e+00   6.8771434e+00   6.5408668e+00   6.1214717e+00   5.6416740e+00   5.1273930e+00   4.6063142e+00   4.1062639e+00   3.6536195e+00   3.2717075e+00   2.9747295e+00   2.7552053e+00   2.6060783e+00   2.5206803e+00   2.4887857e+00   2.4860877e+00   2.4860868e+00
   1.8225000e+03   2.4860868e+00   2.4860868e+00   2.4860868e+00   2.4879729e+00   2.5204278e+00   2.6132510e+00   2.7800920e+00   3.0292070e+00   3.3694997e+00   3.8059955e+00   4.3161817e+00   4.8689796e+00   5.4302282e+00   5.9649667e+00   6.4397090e+00   6.8246624e+00   7.0956100e+00   7.2355050e+00   7.2355050e+00   7.0956100e+00   6.8246624e+00   6.4397090e+00   5.9649667e+00   5.4302282e+00   4.8689796e+00   4.3161817e+00   3.8059955e+00   3.3694997e+00   3.0292071e+00   2.7800920e+00   2.6132510e+00   2.5204278e+00   2.4879729e+00   2.4860868e+00   2.4860868e+00   2.4860868e+00
   1.8235000e+03   2.4860868e+00   2.4860870e+00   2.4889088e+00   2.5217698e+00   2.6093819e+00   2.7635040e+00   2.9967425e+00   3.3218037e+00   3.7293416e+00   4.1997930e+00   4.7099280e+00   5.2342224e+00   5.7462722e+00   6.2201582e+00   6.6319043e+00   6.9605349e+00   7.1894044e+00   7.3067750e+00   7.3067750e+00   7.1894044e+00   6.9605349e+00   6.6319043e+00   6.2201582e+00   5.7462723e+00   5.2342224e+00   4.7099280e+00   4.1997930e+00   3.7293416e+00   3.3218037e+00   2.9967426e+00   2.7635040e+00   2.6093819e+00   2.5217698e+00   2.4889088e+00   2.4860870e+00   2.4860868e+00
   1.8245000e+03   2.4860868e+00   2.4860868e+00   2.4866437e+00   2.5065699e+00   2.5768606e+00   2.7111101e+00   2.9173300e+00   3.2025644e+00   3.5764584e+00   4.0279899e+00   4.5330820e+00   5.0640941e+00   5.5915952e+00   6.0861468e+00   6.5200028e+00   6.8687986e+00   7.1128301e+00   7.2384240e+00   7.2384240e+00   7.1128301e+00   6.8687986e+00   6.5200028e+00   6.0861468e+00   5.5915952e+00   5.0640941e+00   4.5330820e+00   4.0279899e+00   3.5764584e+00   3.2025644e+00   2.9173300e+00   2.7111101e+00   2.5768606e+00   2.5065699e+00   2.4866437e+00   2.4860868e+00   2.4860868e+00
   1.8255000e+03   2.4860928e+00   2.4892135e+00   2.5249481e+00   2.6193450e+00   2.7755588e+00   2.9915761e+00   3.2595987e+00   3.5683861e+00   3.9035988e+00   4.2499889e+00   4.5922619e+00   4.9168498e+00   5.2148759e+00   5.4878390e+00   5.7301732e+00   5.9270511e+00   6.0659919e+00   6.1377491e+00   6.1377491e+00   6.0659919e+00   5.9270511e+00   5.7301732e+00   5.4878390e+00   5.2148759e+00   4.9168498e+00   4.5922619e+00   4.2499889e+00   3.9035988e+00   3.5683861e+00   3.2595987e+00   2.9915761e+00   2.7755588e+00   2.6193450e+00   2.5249481e+00   2.4892135e+00   2.4860928e+00
   1.8265000e+03   3.2778498e+00   3.3318125e+00   3.4455371e+00   3.6106518e+00   3.8179664e+00   4.0525922e+00   4.3026600e+00   4.5613864e+00   4.8237726e+00   5.0883844e+00   5.3524525e+00   5.6082520e+00   5.8473517e+00   6.0614902e+00   6.2430191e+00   6.3854029e+00   6.4833272e+00   6.5332327e+00   6.5332327e+00   6.4833272e+00   6.3854029e+00   6.2430191e+00   6.0614902e+00   5.8473517e+00   5.6082520e+00   5.3524525e+00   5.0883844e+00   4.8237726e+00   4.5613864e+00   4.3026600e+00   4.0525922e+00   3.8179664e+00   3.6106518e+00   3.4455371e+00   3.3318125e+00   3.2778499e+00
   1.8275000e+03   5.9756368e+00   5.9976404e+00   6.0446515e+00   6.1182938e+00   6.2201303e+00   6.3627465e+00   6.5416277e+00   6.7303525e+00   6.9190095e+00   7.1014211e+00   7.2730452e+00   7.4303367e+00   7.5703579e+00   7.6906746e+00   7.7892844e+00   7.8646391e+00   7.9155247e+00   7.9411640e+00   7.9411640e+00   7.9155247e+00   7.8646391e+00   7.7892844e+00   7.6906746e+00   7.5703579e+00   7.4303367e+00   7.2730452e+00   7.1014211e+00   6.9190095e+00   6.7303525e+00   6.5416277e+00   6.3631223e+00   6.2202224e+00   6.1182938e+00   6.0446515e+00   5.9976404e+00   5.9756369e+00
   1.8285000e+03   7.3053885e+00   7.3135503e+00   7.3358226e+00   7.3705350e+00   7.4195762e+00   7.4870612e+00   7.5868381e+00   7.7022561e+00   7.8198380e+00   7.9338658e+00   8.0408528e+00   8.1384275e+00   8.2248230e+00   8.2986757e+00   8.3589351e+00   8.4048028e+00   8.4357008e+00   8.4512394e+00   8.4512394e+00   8.4357008e+00   8.4048028e+00   8.3589351e+00   8.2986757e+00   8.2248230e+00   8.1384275e+00   8.0408528e+00   7.9338658e+00   7.8198380e+00   7.7022561e+00   7.5868381e+00   7.4875986e+00   7.4195762e+00   7.3705350e+00   7.3358226e+00   7.3135503e+00   7.3053885e+00
   1.8295000e+03   6.1917963e+00   6.2242326e+00   6.2754940e+00   6.3554656e+00   6.4721729e+00   6.6370228e+00   6.8193788e+00   7.0049404e+00   7.1867561e+00   7.3602005e+00   7.5218192e+00   7.6688291e+00   7.7989316e+00   7.9102105e+00   8.0010947e+00   8.0703456e+00   8.1170268e+00   8.1405312e+00   8.1405312e+00   8.1170268e+00   8.0703456e+00   8.0010947e+00   7.9102105e+00   7.7989316e+00   7.6688291e+00   7.5218192e+00   7.3602005e+00   7.1867561e+00   7.0049404e+00   6.8193788e+00   6.6370228e+00   6.4720025e+00   6.3554656e+00   6.2754940e+00   6.2242326e+00   6.1917963e+00
   1.8305000e+03   5.1574051e+00   5.2071961e+00   5.3024577e+00   5.4594695e+00   5.6811468e+00   5.9240641e+00   6.1741151e+00   6.4234754e+00   6.6663688e+00   6.8980685e+00   7.1144800e+00   7.3119799e+00   7.4873674e+00   7.6378852e+00   7.7611627e+00   7.8553133e+00   7.9188953e+00   7.9509194e+00   7.9509194e+00   7.9188953e+00   7.8553133e+00   7.7611627e+00   7.6378852e+00   7.4873674e+00   7.3119799e+00   7.1144800e+00   6.8980685e+00   6.6663688e+00   6.4234754e+00   6.1741151e+00   5.9240641e+00   5.6811468e+00   5.4605383e+00   5.3024758e+00   5.2071961e+00   5.1574051e+00
   1.8315000e+03   3.7016992e+00   3.7669380e+00   3.8950372e+00   4.0980400e+00   4.3622788e+00   4.6591698e+00   4.9761636e+00   5.3038071e+00   5.6335120e+00   5.9571742e+00   6.2670797e+00   6.5559778e+00   6.8171712e+00   7.0446492e+00   7.2331978e+00   7.3784985e+00   7.4772477e+00   7.5271862e+00   7.5271862e+00   7.4772477e+00   7.3784985e+00   7.2331978e+00   7.0446492e+00   6.8171712e+00   6.5559778e+00   6.2670797e+00   5.9571742e+00   5.6335120e+00   5.3038071e+00   4.9761636e+00   4.6591698e+00   4.3622788e+00   4.0980477e+00   3.8951109e+00   3.7669380e+00   3.7016992e+00
   1.8325000e+03   2.4886461e+00   2.5166255e+00   2.5849001e+00   2.7017930e+00   2.8743793e+00   3.1104493e+00   3.4169400e+00   3.7853107e+00   4.2017277e+00   4.6498588e+00   5.1117798e+00   5.5688051e+00   6.0023566e+00   6.3947268e+00   6.7298572e+00   6.9940236e+00   7.1763953e+00   7.2694983e+00   7.2694983e+00   7.1763953e+00   6.9940236e+00   6.7298572e+00   6.3947268e+00   6.0023566e+00   5.5688051e+00   5.1117798e+00   4.6498588e+00   4.2017277e+00   3.7853107e+00   3.4169400e+00   3.1104493e+00   2.8743793e+00   2.7017930e+00   2.5849001e+00   2.5166254e+00   2.4886461e+00
   1.8335000e+03   2.4860868e+00   2.4860868e+00   2.4860868e+00   2.4860868e+00   2.4860868e+00   2.4861982e+00   2.5048329e+00   2.5969650e+00   2.7930187e+00   3.1090434e+00   3.5615260e+00   4.1435353e+00   4.8050419e+00   5.4862013e+00   6.1251433e+00   6.6636147e+00   7.0525407e+00   7.2562300e+00   7.2562300e+00   7.0525407e+00   6.6636147e+00   6.1251433e+00   5.4862013e+00   4.8050419e+00   4.1435353e+00   3.5615260e+00   3.1090434e+00   2.7930187e+00   2.5969650e+00   2.5048329e+00   2.4861982e+00   2.4860868e+00   2.4860868e+00   2.4860868e+00   2.4860868e+00   2.4860868e+00
   1.8345000e+03   2.4860868e+00   2.4860868e+00   2.4860868e+00   2.4860868e+00   2.4860868e+00   2.4860868e+00   2.4860868e+00   2.4860868e+00   2.4860868e+00   2.4860868e+00   2.4879949e+00   2.5890730e+00   2.9603274e+00   3.6033482e+00   4.4010724e+00   5.1987604e+00   5.8991687e+00   6.3265967e+00   6.3265967e+00   5.8991687e+00   5.1987603e+00   4.4010724e+00   3.6033482e+00   2.9603274e+00   2.5890730e+00   2.4879949e+00   2.4860868e+00   2.4860868e+00   2.4860868e+00   2.4860868e+00   2.4860868e+00   2.4860868e+00   2.4860868e+00   2.4860868e+00   2.4860868e+00   2.4860868e+00
   1.8355000e+03   2.4860868e+00   2.4860868e+00   2.4860868e+00   2.4860868e+00   2.4860868e+00   2.4860868e+00   2.4860868e+00   2.4992975e+00   2.6424251e+00   2.9778647e+00   3.4567846e+00   3.9716902e+00   4.4011279e+00   4.6533100e+00   4.6983660e+00   4.5768148e+00   4.3874313e+00   4.2531968e+00   4.2531968e+00   4.3874313e+00   4.5768148e+00   4.6983660e+00   4.6533100e+00   4.4011280e+00   3.9716902e+00   3.4567846e+00   2.9778647e+00   2.6424252e+00   2.4992975e+00   2.4860868e+00   2.4860868e+00   2.4860868e+00   2.4860868e+00   2.4860868e+00   2.4860868e+00   2.4860868e+00
   1.8365000e+03   3.3556785e+00   3.4072230e+00   3.5166408e+00   3.6758127e+00   3.8766756e+00   4.1066562e+00   4.3526218e+00   4.6075991e+00   4.8671441e+00   5.1303186e+00   5.3925595e+00   5.6460316e+00   5.8824638e+00   6.0938269e+00   6.2727314e+00   6.4128908e+00   6.5092036e+00   6.5582632e+00   6.5582632e+00   6.5092036e+00   6.4128908e+00   6.2727314e+00   6.0938269e+00   5.8824638e+00   5.6460316e+00   5.3925595e+00   5.1303186e+00   4.8671441e+00   4.6075991e+00   4.3526218e+00   4.1066562e+00   3.8766756e+00   3.6758127e+00   3.5166408e+00   3.4072230e+00   3.3556785e+00
   1.8375000e+03   7.1693603e+00   7.1824781e+00   7.2112228e+00   7.2574776e+00   7.3230689e+00   7.4198942e+00   7.5448267e+00   7.6757159e+00   7.8050301e+00   7.9285181e+00   8.0433373e+00   8.1474473e+00   8.2392620e+00   8.3175305e+00   8.3812615e+00   8.4297170e+00   8.4623202e+00   8.4787123e+00   8.4787123e+00   8.4623202e+00   8.4297170e+00   8.3812615e+00   8.3175305e+00   8.2392620e+00   8.1474473e+00   8.0433373e+00   7.9285181e+00   7.8050301e+00   7.6757159e+00   7.5448267e+00   7.4202204e+00   7.3231510e+00   7.2574776e+00   7.2112228e+00   7.1824781e+00   7.1693603e+00
   1.8385000e+03   6.4087836e+00   6.4219869e+00   6.4560183e+00   6.5083520e+00   6.5807410e+00   6.6774301e+00   6.8134374e+00   6.9691964e+00   7.1286158e+00   7.2843577e+00   7.4316173e+00   7.5669064e+00   7.6874818e+00   7.7911360e+00   7.8761059e+00   7.9410180e+00   7.9848598e+00   8.0069419e+00   8.0069419e+00   7.9848598e+00   7.9410180e+00   7.8761059e+00   7.7911360e+00   7.6874818e+00   7.5669064e+00   7.4316173e+00   7.2843577e+00   7.1286158e+00   6.9691964e+00   6.8134374e+00   6.6780371e+00   6.5807410e+00   6.5083520e+00   6.4560184e+00   6.4219869e+00   6.4087837e+00
   1.8395000e+03   3.1022016e+00   3.1700694e+00   3.2869129e+00   3.4578032e+00   3.6756473e+00   3.9319794e+00   4.2224844e+00   4.5397043e+00   4.8742622e+00   5.2158594e+00   5.5538568e+00   5.8776538e+00   6.1770520e+00   6.4425973e+00   6.6658751e+00   6.8398437e+00   6.9589724e+00   7.0195196e+00   7.0195196e+00   6.9589724e+00   6.8398437e+00   6.6658751e+00   6.4425973e+00   6.1770520e+00   5.8776538e+00   5.5538568e+00   5.2158594e+00   4.8742622e+00   4.5397043e+00   4.2224844e+00   3.9319794e+00   3.6756473e+00   3.4578032e+00   3.2869129e+00   3.1700694e+00   3.1022017e+00
   1.8405000e+03   2.4861092e+00   2.4907681e+00   2.5269244e+00   2.6103154e+00   2.7478876e+00   2.9428630e+00   3.1961293e+00   3.5096842e+00   3.8873896e+00   4.3184708e+00   4.7828556e+00   5.2582471e+00   5.7213441e+00   6.1492288e+00   6.5205228e+00   6.8166658e+00   7.0227953e+00   7.1284832e+00   7.1284832e+00   7.0227953e+00   6.8166658e+00   6.5205228e+00   6.1492288e+00   5.7213441e+00   5.2582471e+00   4.7828556e+00   4.3184708e+00   3.8873896e+00   3.5096842e+00   3.1961293e+00   2.9428630e+00   2.7478876e+00   2.6103154e+00   2.5269244e+00   2.4907681e+00   2.4861092e+00
   1.8415000e+03   2.4860868e+00   2.4860868e+00   2.4860922e+00   2.4924294e+00   2.5400233e+00   2.6500190e+00   2.8312671e+00   3.0874713e+00   3.4194226e+00   3.8312145e+00   4.3155233e+00   4.8434700e+00   5.3819911e+00   5.8969277e+00   6.3553716e+00   6.7278518e+00   6.9903992e+00   7.1260420e+00   7.1260420e+00   6.9903992e+00   6.7278518e+00   6.3553716e+00   5.8969277e+00   5.3819911e+00   4.8434700e+00   4.3155233e+00   3.8312145e+00   3.4194226e+00   3.0874713e+00   2.8312671e+00   2.6500190e+00   2.5400234e+00   2.4924294e+00   2.4860922e+00   2.4860868e+00   2.4860868e+00
   1.8425000e+03   2.4860868e+00   2.4860868e+00   2.4860868e+00   2.4860868e+00   2.4860868e+00   2.4860868e+00   2.4861287e+00   2.5011730e+00   2.5986752e+00   2.8190970e+00   3.1747465e+00   3.6636647e+00   4.2852049e+00   4.9984878e+00   5.7169984e+00   6.3520162e+00   6.8248963e+00   7.0770165e+00   7.0770165e+00   6.8248963e+00   6.3520162e+00   5.7169984e+00   4.9984878e+00   4.2852049e+00   3.6636647e+00   3.1747464e+00   2.8190970e+00   2.5986753e+00   2.5011730e+00   2.4861287e+00   2.4860868e+00   2.4860868e+00   2.4860868e+00   2.4860868e+00   2.4860868e+00   2.4860868e+00
   1.8435000e+03   2.4860868e+00   2.4860868e+00   2.4860868e+00   2.4860868e+00   2.4860868e+00   2.4860868e+00   2.4860868e+00   2.4863348e+00   2.5164968e+00   2.6578179e+00   2.9503478e+00   3.4066264e+00   4.0352731e+00   4.8006600e+00   5.6000400e+00   6.3228573e+00   6.8689267e+00   7.1622203e+00   7.1622203e+00   6.8689267e+00   6.3228573e+00   5.6000400e+00   4.8006600e+00   4.0352731e+00   3.4066264e+00   2.9503478e+00   2.6578179e+00   2.5164968e+00   2.4863348e+00   2.4860868e+00   2.4860868e+00   2.4860868e+00   2.4860868e+00   2.4860868e+00   2.4860868e+00   2.4860868e+00
   1.8445000e+03   2.4860868e+00   2.4860868e+00   2.4860868e+00   2.4860868e+00   2.4860868e+00   2.4860868e+00   2.4860868e+00   2.4860868e+00   2.4900497e+00   2.5676879e+00   2.7968061e+00   3.1994291e+00   3.7661631e+00   4.4815061e+00   5.2903326e+00   6.0602290e+00   6.6601646e+00   6.9882340e+00   6.9882340e+00   6.6601646e+00   6.0602290e+00   5.2903326e+00   4.4815061e+00   3.7661630e+00   3.1994291e+00   2.7968061e+00   2.5676879e+00   2.4900497e+00   2.4860868e+00   2.4860868e+00   2.4860868e+00   2.4860868e+00   2.4860868e+00   2.4860868e+00   2.4860868e+00   2.4860868e+00
   1.8455000e+03   2.4860868e+00   2.4860868e+00   2.4860868e+00   2.4860868e+00   2.4860868e+00   2.4860868e+00   2.4860868e+00   2.4860868e+00   2.4879149e+00   2.5604249e+00   2.8040351e+00   3.2278483e+00   3.7808927e+00   4.3767941e+00   4.9232985e+00   5.3562334e+00   5.6775590e+00   5.8592850e+00   5.8592850e+00   5.6775590e+00   5.3562334e+00   4.9232985e+00   4.3767941e+00   3.7808927e+00   3.2278483e+00   2.8040351e+00   2.5604249e+00   2.4879149e+00   2.4860868e+00   2.4860868e+00   2.4860868e+00   2.4860868e+00   2.4860868e+00   2.4860868e+00   2.4860868e+00   2.4860868e+00
   1.8465000e+03   2.6340018e+00   2.7205631e+00   2.8737092e+00   3.0734364e+00   3.3110929e+00   3.5773174e+00   3.8624038e+00   4.1551460e+00   4.4441713e+00   4.7190358e+00   4.9707059e+00   5.1927691e+00   5.3827808e+00   5.5460670e+00   5.6850802e+00   5.7947441e+00   5.8705213e+00   5.9092637e+00   5.9092637e+00   5.8705213e+00   5.7947441e+00   5.6850802e+00   5.5460670e+00   5.3827808e+00   5.1927691e+00   4.9707059e+00   4.7190358e+00   4.4441713e+00   4.1551460e+00   3.8624038e+00   3.5773174e+00   3.3110929e+00   3.0734364e+00   2.8737092e+00   2.7205631e+00   2.6340018e+00
   1.8475000e+03   4.8924930e+00   4.9196117e+00   4.9766691e+00   5.0622888e+00   5.1753269e+00   5.3156568e+00   5.4858885e+00   5.6877372e+00   5.9013956e+00   6.1164609e+00   6.3253339e+00   6.5217474e+00   6.7003121e+00   6.8564181e+00   6.9861142e+00   7.0862295e+00   7.1543474e+00   7.1888135e+00   7.1888135e+00   7.1543474e+00   7.0862295e+00   6.9861142e+00   6.8564181e+00   6.7003121e+00   6.5217474e+00   6.3253339e+00   6.1164609e+00   5.9013956e+00   5.6877372e+00   5.4856244e+00   5.3156569e+00   5.1753269e+00   5.0622888e+00   4.9766691e+00   4.9196117e+00   4.8924930e+00
   1.8485000e+03   5.4388726e+00   5.4665652e+00   5.5210309e+00   5.6048431e+00   5.7194200e+00   5.8713570e+00   6.0673492e+00   6.2773743e+00   6.4901635e+00   6.6982179e+00   6.8958524e+00   7.0784355e+00   7.2420732e+00   7.3834731e+00   7.4999138e+00   7.5891529e+00   7.6496024e+00   7.6800871e+00   7.6800871e+00   7.6496024e+00   7.5891529e+00   7.4999138e+00   7.3834731e+00   7.2420732e+00   7.0784355e+00   6.8958524e+00   6.6982179e+00   6.4901635e+00   6.2773743e+00   6.0673492e+00   5.8724374e+00   5.7194200e+00   5.6048431e+00   5.5210309e+00   5.4665652e+00   5.4388726e+00
   1.8495000e+03   5.9551047e+00   5.9733558e+00   6.0178107e+00   6.0859747e+00   6.1800845e+00   6.3071871e+00   6.4763330e+00   6.6601912e+00   6.8461735e+00   7.0272269e+00   7.1983740e+00   7.3557508e+00   7.4962059e+00   7.6171292e+00   7.7163833e+00   7.7922890e+00   7.8436077e+00   7.8694666e+00   7.8694666e+00   7.8436077e+00   7.7922890e+00   7.7163833e+00   7.6171292e+00   7.4962059e+00   7.3557508e+00   7.1983740e+00   7.0272269e+00   6.8461735e+00   6.6601912e+00   6.4763330e+00   6.3070134e+00   6.1800845e+00   6.0859747e+00   6.0178107e+00   5.9733558e+00   5.9551048e+00
   1.8505000e+03   4.0760399e+00   4.1222951e+00   4.2076465e+00   4.3358390e+00   4.5041716e+00   4.7128096e+00   4.9599054e+00   5.2263425e+00   5.5016788e+00   5.7771033e+00   6.0445108e+00   6.2964854e+00   6.5262066e+00   6.7275963e+00   6.8953860e+00   7.0251454e+00   7.1136044e+00   7.1583825e+00   7.1583825e+00   7.1136044e+00   7.0251454e+00   6.8953860e+00   6.7275963e+00   6.5262066e+00   6.2964854e+00   6.0445108e+00   5.7771033e+00   5.5016788e+00   5.2263425e+00   4.9599054e+00   4.7132409e+00   4.5041742e+00   4.3358390e+00   4.2076465e+00   4.1222951e+00   4.0760399e+00
   1.8515000e+03   2.4860868e+00   2.4860873e+00   2.4887225e+00   2.5225256e+00   2.6130066e+00   2.7680406e+00   2.9879100e+00   3.2683209e+00   3.6014148e+00   3.9770999e+00   4.3855532e+00   4.8231867e+00   5.2731251e+00   5.7063550e+00   6.0942760e+00   6.4108130e+00   6.6346059e+00   6.7504832e+00   6.7504832e+00   6.6346059e+00   6.4108130e+00   6.0942760e+00   5.7063550e+00   5.2731251e+00   4.8231867e+00   4.3855532e+00   3.9770999e+00   3.6014148e+00   3.2683209e+00   2.9879100e+00   2.7680406e+00   2.6130066e+00   2.5225256e+00   2.4887225e+00   2.4860873e+00   2.4860868e+00
   1.8525000e+03   2.4860868e+00   2.4860868e+00   2.4877224e+00   2.5151378e+00   2.5956660e+00   2.7391046e+00   2.9490378e+00   3.2266833e+00   3.5708449e+00   3.9845454e+00   4.4571849e+00   4.9622143e+00   5.4701307e+00   5.9508423e+00   6.3755725e+00   6.7188230e+00   6.9598978e+00   7.0841498e+00   7.0841498e+00   6.9598978e+00   6.7188230e+00   6.3755725e+00   5.9508423e+00   5.4701307e+00   4.9622143e+00   4.4571849e+00   3.9845454e+00   3.5708449e+00   3.2266833e+00   2.9490378e+00   2.7391046e+00   2.5956660e+00   2.5151378e+00   2.4877224e+00   2.4860868e+00   2.4860868e+00
   1.8535000e+03   2.4860875e+00   2.4882205e+00   2.5164688e+00   2.5912038e+00   2.7206072e+00   2.9085712e+00   3.1560095e+00   3.4646466e+00   3.8385600e+00   4.2694619e+00   4.7369385e+00   5.2180037e+00   5.6884815e+00   6.1244983e+00   6.5037224e+00   6.8066943e+00   7.0178086e+00   7.1261298e+00   7.1261298e+00   7.0178086e+00   6.8066943e+00   6.5037224e+00   6.1244983e+00   5.6884815e+00   5.2180037e+00   4.7369385e+00   4.2694618e+00   3.8385600e+00   3.4646466e+00   3.1560095e+00   2.9085712e+00   2.7206072e+00   2.5912038e+00   2.5164688e+00   2.4882205e+00   2.4860875e+00
   1.8545000e+03   2.4860868e+00   2.4860868e+00   2.4860868e+00   2.4860868e+00   2.4864955e+00   2.5108802e+00   2.6016192e+00   2.7781039e+00   3.0491097e+00   3.4187484e+00   3.8944599e+00   4.4569622e+00   5.0631421e+00   5.6656712e+00   6.2172316e+00   6.6743311e+00   7.0007442e+00   7.1707347e+00   7.1707347e+00   7.0007442e+00   6.6743311e+00   6.2172316e+00   5.6656712e+00   5.0631421e+00   4.4569623e+00   3.8944599e+00   3.4187484e+00   3.0491097e+00   2.7781039e+00   2.6016192e+00   2.5108802e+00   2.4864955e+00   2.4860868e+00   2.4860868e+00   2.4860868e+00   2.4860868e+00
   1.8555000e+03   2.4860868e+00   2.4860868e+00   2.4860868e+00   2.4860868e+00   2.4860868e+00   2.4860868e+00   2.4860868e+00   2.4920091e+00   2.5649328e+00   2.7601988e+00   3.0957298e+00   3.5700682e+00   4.1781294e+00   4.8942302e+00   5.6301492e+00   6.2889171e+00   6.7834486e+00   7.0483005e+00   7.0483005e+00   6.7834486e+00   6.2889171e+00   5.6301492e+00   4.8942302e+00   4.1781294e+00   3.5700682e+00   3.0957298e+00   2.7601988e+00   2.5649328e+00   2.4920091e+00   2.4860868e+00   2.4860868e+00   2.4860868e+00   2.4860868e+00   2.4860868e+00   2.4860868e+00   2.4860868e+00
   1.8565000e+03   2.4860868e+00   2.4860868e+00   2.4860868e+00   2.4860868e+00   2.4860868e+00   2.4860868e+00   2.4860868e+00   2.4860868e+00   2.4860868e+00   2.4913444e+00   2.5906592e+00   2.8832647e+00   3.3912634e+00   4.0966937e+00   4.9684695e+00   5.8627121e+00   6.5905067e+00   6.9973934e+00   6.9973934e+00   6.5905067e+00   5.8627121e+00   4.9684695e+00   4.0966937e+00   3.3912634e+00   2.8832647e+00   2.5906592e+00   2.4913444e+00   2.4860868e+00   2.4860868e+00   2.4860868e+00   2.4860868e+00   2.4860868e+00   2.4860868e+00   2.4860868e+00   2.4860868e+00   2.4860868e+00
   1.8575000e+03   2.4860868e+00   2.4860868e+00   2.4860868e+00   2.4860868e+00   2.4860868e+00   2.4860868e+00   2.4860868e+00   2.4860868e+00   2.4860868e+00   2.4860868e+00   2.4959700e+00   2.6481306e+00   3.0592107e+00   3.7096595e+00   4.4991609e+00   5.3194398e+00   6.0553872e+00   6.4929729e+00   6.4929729e+00   6.0553872e+00   5.3194398e+00   4.4991609e+00   3.7096595e+00   3.0592107e+00   2.6481306e+00   2.4959700e+00   2.4860868e+00   2.4860868e+00   2.4860868e+00   2.4860868e+00   2.4860868e+00   2.4860868e+00   2.4860868e+00   2.4860868e+00   2.4860868e+00   2.4860868e+00
   1.8585000e+03   2.4860868e+00   2.4860868e+00   2.4861859e+00   2.5002070e+00   2.5672952e+00   2.7055206e+00   2.9161481e+00   3.1930719e+00   3.5246607e+00   3.8948704e+00   4.2855987e+00   4.6789160e+00   5.0617627e+00   5.4314556e+00   5.7693091e+00   6.0492448e+00   6.2491859e+00   6.3533524e+00   6.3533524e+00   6.2491859e+00   6.0492448e+00   5.7693091e+00   5.4314556e+00   5.0617627e+00   4.6789160e+00   4.2855987e+00   3.8948704e+00   3.5246607e+00   3.1930719e+00   2.9161481e+00   2.7055206e+00   2.5672952e+00   2.5002070e+00   2.4861859e+00   2.4860868e+00   2.4860868e+00
   1.8595000e+03   5.5444425e+00   5.5657496e+00   5.6063108e+00   5.6680830e+00   5.7508195e+00   5.8552233e+00   5.9836323e+00   6.1479188e+00   6.3270774e+00   6.5083980e+00   6.6843075e+00   6.8491478e+00   6.9984162e+00   7.1283978e+00   7.2360217e+00   7.3188779e+00   7.3751157e+00   7.4035479e+00   7.4035479e+00   7.3751157e+00   7.3188779e+00   7.2360217e+00   7.1283978e+00   6.9984162e+00   6.8491478e+00   6.6843075e+00   6.5083980e+00   6.3270774e+00   6.1479188e+00   5.9845933e+00   5.8552233e+00   5.7508195e+00   5.6680830e+00   5.6063108e+00   5.5657496e+00   5.5444426e+00
   1.8605000e+03   6.5803687e+00   6.5980822e+00   6.6304970e+00   6.6809243e+00   6.7513444e+00   6.8461514e+00   6.9817000e+00   7.1322629e+00   7.2850512e+00   7.4334850e+00   7.5732878e+00   7.7013105e+00   7.8151109e+00   7.9127347e+00   7.9926446e+00   8.0536046e+00   8.0947455e+00   8.1154575e+00   8.1154575e+00   8.0947455e+00   8.0536046e+00   7.9926446e+00   7.9127347e+00   7.8151109e+00   7.7013105e+00   7.5732878e+00   7.4334850e+00   7.2850512e+00   7.1322629e+00   6.9817000e+00   6.8473797e+00   6.7513444e+00   6.6809243e+00   6.6304970e+00   6.5980822e+00   6.5803687e+00
   1.8615000e+03   5.1520067e+00   5.1808359e+00   5.2409163e+00   5.3324009e+00   5.4562329e+00   5.6181935e+00   5.8234735e+00   6.0453186e+00   6.2712596e+00   6.4932897e+00   6.7051549e+00   6.9016968e+00   7.0784652e+00   7.2316649e+00   7.3581096e+00   7.4552057e+00   7.5210574e+00   7.5542944e+00   7.5542944e+00   7.5210574e+00   7.4552057e+00   7.3581096e+00   7.2316649e+00   7.0784652e+00   6.9016968e+00   6.7051549e+00   6.4932897e+00   6.2712596e+00   6.0453186e+00   5.8234735e+00   5.6179213e+00   5.4562329e+00   5.3324009e+00   5.2409163e+00   5.1808359e+00   5.1520068e+00
   1.8625000e+03   2.9050576e+00   2.9739804e+00   3.0987010e+00   3.2786407e+00   3.4978220e+00   3.7471182e+00   4.0212481e+00   4.3168704e+00   4.6332815e+00   4.9641505e+00   5.2987394e+00   5.6253855e+00   5.9322655e+00   6.2079930e+00   6.4423076e+00   6.6262954e+00   6.7530004e+00   6.8175820e+00   6.8175820e+00   6.7530004e+00   6.6262954e+00   6.4423076e+00   6.2079930e+00   5.9322655e+00   5.6253855e+00   5.2987394e+00   4.9641505e+00   4.6332815e+00   4.3168704e+00   4.0212481e+00   3.7471182e+00   3.4978220e+00   3.2786407e+00   3.0987010e+00   2.9739804e+00   2.9050577e+00
   1.8635000e+03   2.4861066e+00   2.4907992e+00   2.5274928e+00   2.6133124e+00   2.7532559e+00   2.9491760e+00   3.1995510e+00   3.5009458e+00   3.8490650e+00   4.2432285e+00   4.6763170e+00   5.1271390e+00   5.5721225e+00   5.9875218e+00   6.3508913e+00   6.6424413e+00   6.8461347e+00   6.9509309e+00   6.9509309e+00   6.8461347e+00   6.6424413e+00   6.3508913e+00   5.9875218e+00   5.5721225e+00   5.1271390e+00   4.6763170e+00   4.2432285e+00   3.8490650e+00   3.5009458e+00   3.1995510e+00   2.9491760e+00   2.7532560e+00   2.6133124e+00   2.5274928e+00   2.4907992e+00   2.4861066e+00
   1.8645000e+03   2.4860868e+00   2.4860868e+00   2.4860872e+00   2.4889591e+00   2.5264302e+00   2.6257068e+00   2.7966456e+00   3.0429510e+00   3.3631073e+00   3.7544447e+00   4.2181709e+00   4.7351182e+00   5.2709755e+00   5.7894539e+00   6.2550595e+00   6.6357610e+00   6.9052519e+00   7.0447888e+00   7.0447888e+00   6.9052519e+00   6.6357610e+00   6.2550595e+00   5.7894539e+00   5.2709755e+00   4.7351182e+00   4.2181709e+00   3.7544447e+00   3.3631073e+00   3.0429510e+00   2.7966456e+00   2.6257069e+00   2.5264302e+00   2.4889591e+00   2.4860872e+00   2.4860868e+00   2.4860868e+00
   1.8655000e+03   2.4860868e+00   2.4860879e+00   2.4892287e+00   2.5227325e+00   2.6100118e+00   2.7601407e+00   2.9781379e+00   3.2680690e+00   3.6367203e+00   4.0781753e+00   4.5697674e+00   5.0850872e+00   5.5959763e+00   6.0742634e+00   6.4934405e+00   6.8301909e+00   7.0656963e+00   7.1868391e+00   7.1868391e+00   7.0656963e+00   6.8301909e+00   6.4934405e+00   6.0742634e+00   5.5959763e+00   5.0850872e+00   4.5697674e+00   4.0781753e+00   3.6367203e+00   3.2680690e+00   2.9781379e+00   2.7601407e+00   2.6100118e+00   2.5227325e+00   2.4892287e+00   2.4860879e+00   2.4860868e+00
   1.8665000e+03   2.4860868e+00   2.4860868e+00   2.4869740e+00   2.5100096e+00   2.5846876e+00   2.7233308e+00   2.9344550e+00   3.2264718e+00   3.6076811e+00   4.0633724e+00   4.5695995e+00   5.0991678e+00   5.6233019e+00   6.1133269e+00   6.5423161e+00   6.8866557e+00   7.1273523e+00   7.2511284e+00   7.2511284e+00   7.1273523e+00   6.8866557e+00   6.5423161e+00   6.1133269e+00   5.6233019e+00   5.0991678e+00   4.5695995e+00   4.0633724e+00   3.6076811e+00   3.2264718e+00   2.9344550e+00   2.7233308e+00   2.5846876e+00   2.5100096e+00   2.4869740e+00   2.4860868e+00   2.4860868e+00
   1.8675000e+03   2.4860868e+00   2.4860868e+00   2.4860868e+00   2.4860868e+00   2.4860868e+00   2.4860868e+00   2.4922033e+00   2.5560896e+00   2.7217272e+00   3.0094905e+00   3.4336732e+00   4.0024069e+00   4.6708337e+00   5.3739299e+00   6.0429868e+00   6.6123960e+00   7.0263131e+00   7.2438828e+00   7.2438828e+00   7.0263131e+00   6.6123960e+00   6.0429868e+00   5.3739299e+00   4.6708337e+00   4.0024069e+00   3.4336732e+00   3.0094905e+00   2.7217272e+00   2.5560897e+00   2.4922033e+00   2.4860868e+00   2.4860868e+00   2.4860868e+00   2.4860868e+00   2.4860868e+00   2.4860868e+00
   1.8685000e+03   2.4860868e+00   2.4860868e+00   2.4860868e+00   2.4860868e+00   2.4860868e+00   2.4860868e+00   2.4860868e+00   2.4860868e+00   2.4860868e+00   2.4861483e+00   2.5161038e+00   2.7217247e+00   3.1705830e+00   3.8318676e+00   4.6211858e+00   5.4628846e+00   6.2006353e+00   6.6299649e+00   6.6299649e+00   6.2006353e+00   5.4628846e+00   4.6211858e+00   3.8318676e+00   3.1705829e+00   2.7217247e+00   2.5161038e+00   2.4861483e+00   2.4860868e+00   2.4860868e+00   2.4860868e+00   2.4860868e+00   2.4860868e+00   2.4860868e+00   2.4860868e+00   2.4860868e+00   2.4860868e+00
   1.8695000e+03   2.4860868e+00   2.4860869e+00   2.4877189e+00   2.5174398e+00   2.6035782e+00   2.7558393e+00   2.9739935e+00   3.2535528e+00   3.5855509e+00   3.9585975e+00   4.3604101e+00   4.7836924e+00   5.2202879e+00   5.6431620e+00   6.0235082e+00   6.3348824e+00   6.5555223e+00   6.6699318e+00   6.6699318e+00   6.5555223e+00   6.3348824e+00   6.0235082e+00   5.6431620e+00   5.2202879e+00   4.7836924e+00   4.3604101e+00   3.9585975e+00   3.5855509e+00   3.2535528e+00   2.9739935e+00   2.7558393e+00   2.6035782e+00   2.5174398e+00   2.4877189e+00   2.4860869e+00   2.4860868e+00
   1.8705000e+03   5.2570983e+00   5.2808981e+00   5.3266043e+00   5.3949508e+00   5.4856794e+00   5.5987901e+00   5.7353492e+00   5.9039711e+00   6.0899231e+00   6.2791619e+00   6.4636918e+00   6.6374438e+00   6.7954322e+00   6.9334762e+00   7.0481167e+00   7.1365573e+00   7.1966957e+00   7.2271163e+00   7.2271163e+00   7.1966957e+00   7.1365573e+00   7.0481167e+00   6.9334762e+00   6.7954322e+00   6.6374438e+00   6.4636918e+00   6.2791619e+00   6.0899231e+00   5.9039711e+00   5.7355969e+00   5.5987901e+00   5.4856794e+00   5.3949508e+00   5.3266043e+00   5.2808981e+00   5.2570983e+00
   1.8715000e+03   5.8699757e+00   5.8923062e+00   5.9332988e+00   5.9959518e+00   6.0814517e+00   6.1929041e+00   6.3426336e+00   6.5183256e+00   6.7003324e+00   6.8798572e+00   7.0510386e+00   7.2094257e+00   7.3514441e+00   7.4741496e+00   7.5751476e+00   7.6525457e+00   7.7049415e+00   7.7313679e+00   7.7313679e+00   7.7049415e+00   7.6525457e+00   7.5751476e+00   7.4741496e+00   7.3514441e+00   7.2094257e+00   7.0510386e+00   6.8798572e+00   6.7003324e+00   6.5183256e+00   6.3426336e+00   6.1929013e+00   6.0814517e+00   5.9959518e+00   5.9332988e+00   5.8923062e+00   5.8699757e+00
   1.8725000e+03   3.4441870e+00   3.4984518e+00   3.6020471e+00   3.7545988e+00   3.9512836e+00   4.1863143e+00   4.4523414e+00   4.7409902e+00   5.0432857e+00   5.3500113e+00   5.6518486e+00   5.9396770e+00   6.2047981e+00   6.4391969e+00   6.6358036e+00   6.7887050e+00   6.8932754e+00   6.9463539e+00   6.9463539e+00   6.8932754e+00   6.7887050e+00   6.6358036e+00   6.4391969e+00   6.2047981e+00   5.9396770e+00   5.6518486e+00   5.3500113e+00   5.0432857e+00   4.7409902e+00   4.4523414e+00   4.1863273e+00   3.9512857e+00   3.7545988e+00   3.6020471e+00   3.4984519e+00   3.4441873e+00
   1.8735000e+03   2.5441054e+00   2.6170537e+00   2.7382400e+00   2.9046737e+00   3.1140056e+00   3.3614472e+00   3.6401675e+00   3.9424789e+00   4.2595099e+00   4.5835256e+00   4.9088613e+00   5.2345022e+00   5.5500964e+00   5.8409734e+00   6.0932448e+00   6.2944117e+00   6.4344834e+00   6.5063198e+00   6.5063198e+00   6.4344834e+00   6.2944117e+00   6.0932448e+00   5.8409734e+00   5.5500964e+00   5.2345022e+00   4.9088613e+00   4.5835256e+00   4.2595099e+00   3.9424790e+00   3.6401675e+00   3.3614472e+00   3.1140056e+00   2.9046737e+00   2.7382400e+00   2.6170537e+00   2.5441054e+00
   1.8745000e+03   2.4860868e+00   2.4860871e+00   2.4882923e+00   2.5208262e+00   2.6111171e+00   2.7672680e+00   2.9887914e+00   3.2706197e+00   3.6033455e+00   3.9750151e+00   4.3728445e+00   4.7882292e+00   5.2151021e+00   5.6286242e+00   6.0005342e+00   6.3050813e+00   6.5208985e+00   6.6327939e+00   6.6327939e+00   6.5208985e+00   6.3050813e+00   6.0005342e+00   5.6286242e+00   5.2151021e+00   4.7882292e+00   4.3728445e+00   3.9750151e+00   3.6033455e+00   3.2706197e+00   2.9887914e+00   2.7672680e+00   2.6111171e+00   2.5208262e+00   2.4882923e+00   2.4860871e+00   2.4860868e+00
   1.8755000e+03   2.4860868e+00   2.4860868e+00   2.4860868e+00   2.4860868e+00   2.4860868e+00   2.4861613e+00   2.5036484e+00   2.5960066e+00   2.7912566e+00   3.0950244e+00   3.4987878e+00   3.9849644e+00   4.5376868e+00   5.1388460e+00   5.7286744e+00   6.2412240e+00   6.6188924e+00   6.8189481e+00   6.8189481e+00   6.6188924e+00   6.2412240e+00   5.7286744e+00   5.1388460e+00   4.5376868e+00   3.9849644e+00   3.4987878e+00   3.0950244e+00   2.7912566e+00   2.5960066e+00   2.5036485e+00   2.4861613e+00   2.4860868e+00   2.4860868e+00   2.4860868e+00   2.4860868e+00   2.4860868e+00
   1.8765000e+03   2.4860868e+00   2.4860868e+00   2.4860868e+00   2.4860868e+00   2.4860868e+00   2.4860868e+00   2.4860868e+00   2.4860868e+00   2.4862064e+00   2.5197408e+00   2.7049460e+00   3.0842596e+00   3.6271019e+00   4.2571524e+00   4.8828674e+00   5.4401018e+00   5.8951329e+00   6.1540860e+00   6.1540860e+00   5.8951328e+00   5.4401018e+00   4.8828674e+00   4.2571524e+00   3.6271019e+00   3.0842596e+00   2.7049460e+00   2.5197408e+00   2.4862064e+00   2.4860868e+00   2.4860868e+00   2.4860868e+00   2.4860868e+00   2.4860868e+00   2.4860868e+00   2.4860868e+00   2.4860868e+00
   1.8775000e+03   2.4860868e+00   2.4860868e+00   2.4860868e+00   2.4860868e+00   2.4860868e+00   2.4860868e+00   2.4860868e+00   2.4860868e+00   2.4860868e+00   2.4972070e+00   2.6223412e+00   2.9423615e+00   3.4601763e+00   4.1320806e+00   4.9045514e+00   5.7036415e+00   6.3629496e+00   6.7345279e+00   6.7345279e+00   6.3629496e+00   5.7036415e+00   4.9045514e+00   4.1320806e+00   3.4601763e+00   2.9423615e+00   2.6223412e+00   2.4972070e+00   2.4860868e+00   2.4860868e+00   2.4860868e+00   2.4860868e+00   2.4860868e+00   2.4860868e+00   2.4860868e+00   2.4860868e+00   2.4860868e+00
   1.8785000e+03   2.4860868e+00   2.4860868e+00   2.4860868e+00   2.4860872e+00   2.4912331e+00   2.5394112e+00   2.6595261e+00   2.8649571e+00   3.1631494e+00   3.5635672e+00   4.0634830e+00   4.6301952e+00   5.2238915e+00   5.8024661e+00   6.3246393e+00   6.7530601e+00   7.0570007e+00   7.2146511e+00   7.2146511e+00   7.0570007e+00   6.7530601e+00   6.3246393e+00   5.8024661e+00   5.2238915e+00   4.6301952e+00   4.0634830e+00   3.5635672e+00   3.1631494e+00   2.8649571e+00   2.6595261e+00   2.5394112e+00   2.4912331e+00   2.4860872e+00   2.4860868e+00   2.4860868e+00   2.4860868e+00
   1.8795000e+03   2.4865103e+00   2.5033235e+00   2.5593957e+00   2.6655839e+00   2.8315036e+00   3.0689544e+00   3.3809650e+00   3.7565429e+00   4.1812789e+00   4.6383570e+00   5.1094007e+00   5.5753415e+00   6.0172273e+00   6.4170313e+00   6.7584849e+00   7.0275744e+00   7.2133506e+00   7.3081367e+00   7.3081367e+00   7.2133506e+00   7.0275744e+00   6.7584849e+00   6.4170313e+00   6.0172273e+00   5.5753415e+00   5.1094007e+00   4.6383570e+00   4.1812789e+00   3.7565429e+00   3.3809650e+00   3.0689544e+00   2.8315036e+00   2.6655839e+00   2.5593957e+00   2.5033235e+00   2.4865103e+00
   1.8805000e+03   2.4860868e+00   2.4860908e+00   2.4905158e+00   2.5282055e+00   2.6201196e+00   2.7750269e+00   2.9984021e+00   3.2952764e+00   3.6733012e+00   4.1207203e+00   4.6147461e+00   5.1293835e+00   5.6372299e+00   6.1109877e+00   6.5251154e+00   6.8571321e+00   7.0890268e+00   7.2082265e+00   7.2082265e+00   7.0890268e+00   6.8571321e+00   6.5251154e+00   6.1109877e+00   5.6372299e+00   5.1293835e+00   4.6147461e+00   4.1207203e+00   3.6733012e+00   3.2952764e+00   2.9984021e+00   2.7750269e+00   2.6201196e+00   2.5282055e+00   2.4905158e+00   2.4860908e+00   2.4860868e+00
   1.8815000e+03   4.3565386e+00   4.3973291e+00   4.4646799e+00   4.5645100e+00   4.6932106e+00   4.8486908e+00   5.0274241e+00   5.2282635e+00   5.4423775e+00   5.6601785e+00   5.8741547e+00   6.0775983e+00   6.2643909e+00   6.4290623e+00   6.5668225e+00   6.6737403e+00   6.7467528e+00   6.7837747e+00   6.7837747e+00   6.7467528e+00   6.6737403e+00   6.5668225e+00   6.4290623e+00   6.2643909e+00   6.0775983e+00   5.8741547e+00   5.6601785e+00   5.4423775e+00   5.2282635e+00   5.0274631e+00   4.8486908e+00   4.6932106e+00   4.5645100e+00   4.4646799e+00   4.3973291e+00   4.3565386e+00
   1.8825000e+03   5.8742147e+00   5.8968010e+00   5.9349065e+00   5.9936716e+00   6.0728684e+00   6.1751968e+00   6.3085998e+00   6.4756024e+00   6.6512816e+00   6.8261378e+00   6.9937833e+00   7.1494749e+00   7.2894442e+00   7.4106205e+00   7.5105076e+00   7.5871308e+00   7.6390391e+00   7.6652304e+00   7.6652304e+00   7.6390391e+00   7.5871308e+00   7.5105076e+00   7.4106205e+00   7.2894442e+00   7.1494749e+00   6.9937833e+00   6.8261378e+00   6.6512816e+00   6.4756024e+00   6.3093153e+00   6.1752187e+00   6.0728684e+00   5.9936716e+00   5.9349065e+00   5.8968010e+00   5.8742147e+00
   1.8835000e+03   4.3712572e+00   4.4102014e+00   4.4909811e+00   4.6127913e+00   4.7749842e+00   4.9834266e+00   5.2290087e+00   5.4914161e+00   5.7598088e+00   6.0257121e+00   6.2817516e+00   6.5213009e+00   6.7384168e+00   6.9278110e+00   7.0849488e+00   7.2061791e+00   7.2885813e+00   7.3302833e+00   7.3302833e+00   7.2885813e+00   7.2061791e+00   7.0849488e+00   6.9278110e+00   6.7384168e+00   6.5213009e+00   6.2817516e+00   6.0257121e+00   5.7598088e+00   5.4914161e+00   5.2290087e+00   4.9835268e+00   4.7750661e+00   4.6127913e+00   4.4909811e+00   4.4102014e+00   4.3712572e+00
   1.8845000e+03   3.7686962e+00   3.8191761e+00   3.9106175e+00   4.0463916e+00   4.2222088e+00   4.4341249e+00   4.6783738e+00   4.9440552e+00   5.2214809e+00   5.5019155e+00   5.7768468e+00   6.0380717e+00   6.2779546e+00   6.4894841e+00   6.6665499e+00   6.8040247e+00   6.8979517e+00   6.9455877e+00   6.9455877e+00   6.8979517e+00   6.8040247e+00   6.6665499e+00   6.4894841e+00   6.2779546e+00   6.0380717e+00   5.7768468e+00   5.5019155e+00   5.2214809e+00   4.9440552e+00   4.6783738e+00   4.4341480e+00   4.2222088e+00   4.0463916e+00   3.9106175e+00   3.8191761e+00   3.7686962e+00
   1.8855000e+03   3.6061505e+00   3.6615642e+00   3.7678078e+00   3.9267951e+00   4.1374971e+00   4.3970588e+00   4.6868776e+00   4.9956022e+00   5.3135810e+00   5.6314971e+00   5.9404206e+00   6.2318886e+00   6.4979953e+00   6.7315791e+00   6.9264030e+00   7.0772431e+00   7.1800766e+00   7.2322116e+00   7.2322116e+00   7.1800766e+00   7.0772431e+00   6.9264030e+00   6.7315791e+00   6.4979953e+00   6.2318886e+00   5.9404206e+00   5.6314971e+00   5.3135810e+00   4.9956022e+00   4.6868776e+00   4.3970588e+00   4.1378020e+00   3.9267951e+00   3.7678079e+00   3.6615642e+00   3.6061505e+00
   1.8865000e+03   2.7585337e+00   2.8258143e+00   2.9530628e+00   3.1355081e+00   3.3677832e+00   3.6498884e+00   3.9748596e+00   4.3333569e+00   4.7140115e+00   5.1046977e+00   5.4928029e+00   5.8657748e+00   6.2114920e+00   6.5187366e+00   6.7774655e+00   6.9792769e+00   7.1175980e+00   7.1878807e+00   7.1878807e+00   7.1175980e+00   6.9792769e+00   6.7774655e+00   6.5187366e+00   6.2114920e+00   5.8657748e+00   5.4928029e+00   5.1046977e+00   4.7140115e+00   4.3333569e+00   3.9748596e+00   3.6498884e+00   3.3677832e+00   3.1355081e+00   2.9530628e+00   2.8258143e+00   2.7585337e+00
   1.8875000e+03   2.4860868e+00   2.4860868e+00   2.4860868e+00   2.4860868e+00   2.4863521e+00   2.5092202e+00   2.5982823e+00   2.7726730e+00   3.0390717e+00   3.3967870e+00   3.8433796e+00   4.3777231e+00   4.9652629e+00   5.5574890e+00   6.1050345e+00   6.5619614e+00   6.8898410e+00   7.0610076e+00   7.0610076e+00   6.8898410e+00   6.5619614e+00   6.1050345e+00   5.5574890e+00   4.9652629e+00   4.3777231e+00   3.8433796e+00   3.3967870e+00   3.0390717e+00   2.7726730e+00   2.5982824e+00   2.5092202e+00   2.4863521e+00   2.4860868e+00   2.4860868e+00   2.4860868e+00   2.4860868e+00
   1.8885000e+03   2.4860868e+00   2.4860868e+00   2.4860868e+00   2.4860868e+00   2.4860868e+00   2.4860868e+00   2.4860868e+00   2.4860868e+00   2.4862786e+00   2.5190344e+00   2.6914198e+00   3.0504306e+00   3.5892442e+00   4.2715883e+00   5.0628974e+00   5.8550494e+00   6.4912714e+00   6.8447270e+00   6.8447270e+00   6.4912714e+00   5.8550494e+00   5.0628974e+00   4.2715883e+00   3.5892442e+00   3.0504306e+00   2.6914198e+00   2.5190344e+00   2.4862786e+00   2.4860868e+00   2.4860868e+00   2.4860868e+00   2.4860868e+00   2.4860868e+00   2.4860868e+00   2.4860868e+00   2.4860868e+00
   1.8895000e+03   2.4860868e+00   2.4860868e+00   2.4860868e+00   2.4860868e+00   2.4860868e+00   2.4860868e+00   2.4860868e+00   2.4918237e+00   2.5636238e+00   2.7581596e+00   3.0984352e+00   3.5951831e+00   4.2525825e+00   5.0062320e+00   5.7639228e+00   6.4326778e+00   6.9303087e+00   7.1953461e+00   7.1953461e+00   6.9303087e+00   6.4326778e+00   5.7639228e+00   5.0062321e+00   4.2525825e+00   3.5951831e+00   3.0984352e+00   2.7581596e+00   2.5636238e+00   2.4918237e+00   2.4860868e+00   2.4860868e+00   2.4860868e+00   2.4860868e+00   2.4860868e+00   2.4860868e+00   2.4860868e+00
   1.8905000e+03   2.4860868e+00   2.4860868e+00   2.4860868e+00   2.4879854e+00   2.5207441e+00   2.6140380e+00   2.7818538e+00   3.0330852e+00   3.3785032e+00   3.8202033e+00   4.3339023e+00   4.8885782e+00   5.4503276e+00   5.9845504e+00   6.4581787e+00   6.8418539e+00   7.1117006e+00   7.2509839e+00   7.2509839e+00   7.1117006e+00   6.8418539e+00   6.4581787e+00   5.9845504e+00   5.4503276e+00   4.8885782e+00   4.3339023e+00   3.8202033e+00   3.3785032e+00   3.0330852e+00   2.7818538e+00   2.6140380e+00   2.5207441e+00   2.4879854e+00   2.4860868e+00   2.4860868e+00   2.4860868e+00
   1.8915000e+03   2.4860868e+00   2.4860868e+00   2.4860882e+00   2.4901689e+00   2.5327842e+00   2.6413358e+00   2.8231508e+00   3.0773444e+00   3.3970164e+00   3.7707868e+00   4.1849577e+00   4.6286479e+00   5.0953869e+00   5.5565098e+00   5.9770745e+00   6.3248650e+00   6.5728989e+00   6.7020061e+00   6.7020061e+00   6.5728989e+00   6.3248650e+00   5.9770745e+00   5.5565098e+00   5.0953869e+00   4.6286479e+00   4.1849577e+00   3.7707868e+00   3.3970164e+00   3.0773444e+00   2.8231508e+00   2.6413358e+00   2.5327842e+00   2.4901689e+00   2.4860882e+00   2.4860868e+00   2.4860868e+00
   1.8925000e+03   4.2040609e+00   4.2454502e+00   4.3168243e+00   4.4222715e+00   4.5584717e+00   4.7219055e+00   4.9081509e+00   5.1136970e+00   5.3310969e+00   5.5520939e+00   5.7695110e+00   5.9765935e+00   6.1670947e+00   6.3353340e+00   6.4762779e+00   6.5858032e+00   6.6606578e+00   6.6986307e+00   6.6986307e+00   6.6606578e+00   6.5858032e+00   6.4762779e+00   6.3353340e+00   6.1670947e+00   5.9765935e+00   5.7695110e+00   5.5520939e+00   5.3310969e+00   5.1136970e+00   4.9081689e+00   4.7219055e+00   4.5584717e+00   4.4222715e+00   4.3168243e+00   4.2454502e+00   4.2040609e+00
   1.8935000e+03   6.7267657e+00   6.7368119e+00   6.7636116e+00   6.8049811e+00   6.8623851e+00   6.9392027e+00   7.0465582e+00   7.1806924e+00   7.3205454e+00   7.4581861e+00   7.5887431e+00   7.7088381e+00   7.8158968e+00   7.9079278e+00   7.9833448e+00   8.0409399e+00   8.0798344e+00   8.0994217e+00   8.0994217e+00   8.0798344e+00   8.0409399e+00   7.9833448e+00   7.9079278e+00   7.8158968e+00   7.7088381e+00   7.5887431e+00   7.4581861e+00   7.3205454e+00   7.1806924e+00   7.0467933e+00   6.9392921e+00   6.8623851e+00   6.8049811e+00   6.7636116e+00   6.7368119e+00   6.7267657e+00
   1.8945000e+03   5.5829308e+00   5.6097430e+00   5.6652550e+00   5.7506166e+00   5.8688255e+00   6.0326615e+00   6.2314430e+00   6.4408302e+00   6.6505827e+00   6.8540564e+00   7.0462216e+00   7.2229418e+00   7.3807592e+00   7.5167364e+00   7.6284246e+00   7.7139260e+00   7.7717294e+00   7.8008820e+00   7.8008820e+00   7.7717294e+00   7.7139260e+00   7.6284246e+00   7.5167364e+00   7.3807592e+00   7.2229418e+00   7.0462216e+00   6.8540564e+00   6.6505827e+00   6.4408302e+00   6.2314430e+00   6.0327293e+00   5.8689666e+00   5.7506166e+00   5.6652550e+00   5.6097430e+00   5.5829308e+00
   1.8955000e+03   3.3550217e+00   3.4058655e+00   3.5130505e+00   3.6692651e+00   3.8682162e+00   4.1000350e+00   4.3535983e+00   4.6248588e+00   4.9106162e+00   5.2034844e+00   5.4945955e+00   5.7747432e+00   6.0348409e+00   6.2663503e+00   6.4616020e+00   6.6140265e+00   6.7186227e+00   6.7717842e+00   6.7717842e+00   6.7186227e+00   6.6140265e+00   6.4616020e+00   6.2663503e+00   6.0348409e+00   5.7747432e+00   5.4945955e+00   5.2034844e+00   4.9106162e+00   4.6248588e+00   4.3535983e+00   4.1000350e+00   3.8682162e+00   3.6692651e+00   3.5130505e+00   3.4058654e+00   3.3550217e+00
   1.8965000e+03   2.5376584e+00   2.6018084e+00   2.7135514e+00   2.8693788e+00   3.0684376e+00   3.3085343e+00   3.5852115e+00   3.8926631e+00   4.2261802e+00   4.5846393e+00   4.9614996e+00   5.3412663e+00   5.7071957e+00   6.0426944e+00   6.3322101e+00   6.5622275e+00   6.7219014e+00   6.8037055e+00   6.8037055e+00   6.7219014e+00   6.5622275e+00   6.3322101e+00   6.0426944e+00   5.7071957e+00   5.3412663e+00   4.9614996e+00   4.5846393e+00   4.2261802e+00   3.8926631e+00   3.5852115e+00   3.3085343e+00   3.0684376e+00   2.8693788e+00   2.7135514e+00   2.6018084e+00   2.5376584e+00
   1.8975000e+03   2.4860868e+00   2.4860868e+00   2.4860868e+00   2.4877489e+00   2.5194724e+00   2.6130403e+00   2.7795062e+00   3.0212593e+00   3.3353680e+00   3.7147657e+00   4.1532422e+00   4.6469029e+00   5.1672155e+00   5.6768200e+00   6.1385665e+00   6.5185421e+00   6.7886776e+00   6.9289669e+00   6.9289669e+00   6.7886776e+00   6.5185421e+00   6.1385665e+00   5.6768200e+00   5.1672155e+00   4.6469029e+00   4.1532422e+00   3.7147657e+00   3.3353681e+00   3.0212593e+00   2.7795062e+00   2.6130403e+00   2.5194724e+00   2.4877489e+00   2.4860868e+00   2.4860868e+00   2.4860868e+00
   1.8985000e+03   2.4860868e+00   2.4860868e+00   2.4860868e+00   2.4860868e+00   2.4860868e+00   2.4869549e+00   2.5200814e+00   2.6353532e+00   2.8514095e+00   3.1702873e+00   3.5826787e+00   4.0730877e+00   4.6319684e+00   5.2309157e+00   5.8093210e+00   6.3066542e+00   6.6705946e+00   6.8626457e+00   6.8626457e+00   6.6705946e+00   6.3066542e+00   5.8093210e+00   5.2309157e+00   4.6319684e+00   4.0730877e+00   3.5826787e+00   3.1702873e+00   2.8514095e+00   2.6353532e+00   2.5200814e+00   2.4869549e+00   2.4860868e+00   2.4860868e+00   2.4860868e+00   2.4860868e+00   2.4860868e+00
   1.8995000e+03   2.4860868e+00   2.4860868e+00   2.4860868e+00   2.4865842e+00   2.5094127e+00   2.5900517e+00   2.7437037e+00   2.9778912e+00   3.2958159e+00   3.7033046e+00   4.1955661e+00   4.7420074e+00   5.3064173e+00   5.8509757e+00   6.3389847e+00   6.7373282e+00   7.0189591e+00   7.1647551e+00   7.1647551e+00   7.0189591e+00   6.7373282e+00   6.3389847e+00   5.8509757e+00   5.3064173e+00   4.7420074e+00   4.1955661e+00   3.7033046e+00   3.2958159e+00   2.9778912e+00   2.7437037e+00   2.5900517e+00   2.5094127e+00   2.4865842e+00   2.4860868e+00   2.4860868e+00   2.4860868e+00
   1.9005000e+03   2.4860868e+00   2.4860868e+00   2.4860868e+00   2.4860868e+00   2.4894791e+00   2.5318098e+00   2.6452417e+00   2.8443795e+00   3.1372020e+00   3.5327892e+00   4.0309746e+00   4.5994448e+00   5.1976049e+00   5.7823453e+00   6.3112661e+00   6.7459061e+00   7.0545829e+00   7.2147843e+00   7.2147843e+00   7.0545829e+00   6.7459061e+00   6.3112661e+00   5.7823453e+00   5.1976049e+00   4.5994448e+00   4.0309746e+00   3.5327892e+00   3.1372020e+00   2.8443795e+00   2.6452417e+00   2.5318098e+00   2.4894791e+00   2.4860868e+00   2.4860868e+00   2.4860868e+00   2.4860868e+00
   1.9015000e+03   2.4860868e+00   2.4860868e+00   2.4860868e+00   2.4860868e+00   2.4883984e+00   2.5263089e+00   2.6353953e+00   2.8335860e+00   3.1347592e+00   3.5539705e+00   4.0732469e+00   4.6571326e+00   5.2653341e+00   5.8555370e+00   6.3865937e+00   6.8212961e+00   7.1292623e+00   7.2887729e+00   7.2887729e+00   7.1292623e+00   6.8212961e+00   6.3865937e+00   5.8555370e+00   5.2653341e+00   4.6571326e+00   4.0732469e+00   3.5539705e+00   3.1347592e+00   2.8335860e+00   2.6353953e+00   2.5263089e+00   2.4883984e+00   2.4860868e+00   2.4860868e+00   2.4860868e+00   2.4860868e+00
   1.9025000e+03   2.4860868e+00   2.4860868e+00   2.4860868e+00   2.4867326e+00   2.5120551e+00   2.5960650e+00   2.7548997e+00   2.9987039e+00   3.3388939e+00   3.7792713e+00   4.2955209e+00   4.8558954e+00   5.4255115e+00   5.9686911e+00   6.4511987e+00   6.8426263e+00   7.1181735e+00   7.2605132e+00   7.2605132e+00   7.1181735e+00   6.8426263e+00   6.4511987e+00   5.9686911e+00   5.4255115e+00   4.8558954e+00   4.2955209e+00   3.7792713e+00   3.3388939e+00   2.9987039e+00   2.7548998e+00   2.5960650e+00   2.5120551e+00   2.4867326e+00   2.4860868e+00   2.4860868e+00   2.4860868e+00
   1.9035000e+03   2.4860868e+00   2.4860868e+00   2.4860868e+00   2.4860868e+00   2.4875947e+00   2.5237725e+00   2.6331149e+00   2.8282781e+00   3.1095269e+00   3.4683644e+00   3.8903451e+00   4.3591837e+00   4.8665622e+00   5.3876382e+00   5.8762757e+00   6.2882378e+00   6.5857875e+00   6.7418200e+00   6.7418200e+00   6.5857875e+00   6.2882378e+00   5.8762757e+00   5.3876382e+00   4.8665622e+00   4.3591837e+00   3.8903451e+00   3.4683644e+00   3.1095269e+00   2.8282781e+00   2.6331149e+00   2.5237725e+00   2.4875947e+00   2.4860868e+00   2.4860868e+00   2.4860868e+00   2.4860868e+00
   1.9045000e+03   3.5675591e+00   3.6221809e+00   3.7210021e+00   3.8664637e+00   4.0508755e+00   4.2648097e+00   4.4941407e+00   4.7293596e+00   4.9648977e+00   5.1987947e+00   5.4295854e+00   5.6513838e+00   5.8574869e+00   6.0412146e+00   6.1964278e+00   6.3178691e+00   6.4012293e+00   6.4436672e+00   6.4436672e+00   6.4012293e+00   6.3178691e+00   6.1964278e+00   6.0412146e+00   5.8574870e+00   5.6513838e+00   5.4295854e+00   5.1987947e+00   4.9648977e+00   4.7293596e+00   4.4941407e+00   4.2648097e+00   4.0508755e+00   3.8664637e+00   3.7210021e+00   3.6221809e+00   3.5675591e+00
   1.9055000e+03   5.8182821e+00   5.8415481e+00   5.8812456e+00   5.9413776e+00   6.0228604e+00   6.1280950e+00   6.2652223e+00   6.4354151e+00   6.6141634e+00   6.7920064e+00   6.9625155e+00   7.1209036e+00   7.2633378e+00   7.3866797e+00   7.4883674e+00   7.5663983e+00   7.6192572e+00   7.6459402e+00   7.6459402e+00   7.6192572e+00   7.5663983e+00   7.4883674e+00   7.3866797e+00   7.2633378e+00   7.1209036e+00   6.9625155e+00   6.7920064e+00   6.6141634e+00   6.4354151e+00   6.2658499e+00   6.1281271e+00   6.0228604e+00   5.9413776e+00   5.8812456e+00   5.8415481e+00   5.8182821e+00
   1.9065000e+03   5.6810694e+00   5.7069799e+00   5.7600159e+00   5.8422594e+00   5.9562849e+00   6.1148241e+00   6.3085946e+00   6.5128214e+00   6.7172840e+00   6.9154432e+00   7.1024075e+00   7.2741910e+00   7.4274766e+00   7.5594517e+00   7.6677917e+00   7.7506953e+00   7.8067207e+00   7.8349739e+00   7.8349739e+00   7.8067207e+00   7.7506953e+00   7.6677917e+00   7.5594517e+00   7.4274766e+00   7.2741910e+00   7.1024075e+00   6.9154432e+00   6.7172840e+00   6.5128214e+00   6.3085946e+00   6.1148865e+00   5.9564085e+00   5.8422594e+00   5.7600159e+00   5.7069799e+00   5.6810694e+00
   1.9075000e+03   4.3780534e+00   4.4165987e+00   4.4912839e+00   4.6035351e+00   4.7514034e+00   4.9340124e+00   5.1567926e+00   5.4012029e+00   5.6546280e+00   5.9080461e+00   6.1537373e+00   6.3848505e+00   6.5951896e+00   6.7792944e+00   6.9324869e+00   7.0508398e+00   7.1314542e+00   7.1722468e+00   7.1722468e+00   7.1314542e+00   7.0508398e+00   6.9324869e+00   6.7792944e+00   6.5951896e+00   6.3848505e+00   6.1537373e+00   5.9080461e+00   5.6546280e+00   5.4012029e+00   5.1567926e+00   4.9346698e+00   4.7514034e+00   4.6035351e+00   4.4912839e+00   4.4165987e+00   4.3780534e+00
   1.9085000e+03   3.2613793e+00   3.3226070e+00   3.4320921e+00   3.5943463e+00   3.8021021e+00   4.0477436e+00   4.3245641e+00   4.6258099e+00   4.9426155e+00   5.2652934e+00   5.5839464e+00   5.8887021e+00   6.1701238e+00   6.4194695e+00   6.6289454e+00   6.7920537e+00   6.9036944e+00   6.9604149e+00   6.9604149e+00   6.9036944e+00   6.7920537e+00   6.6289454e+00   6.4194695e+00   6.1701238e+00   5.8887021e+00   5.5839464e+00   5.2652934e+00   4.9426155e+00   4.6258099e+00   4.3245641e+00   4.0477436e+00   3.8021021e+00   3.5943463e+00   3.4320921e+00   3.3226070e+00   3.2613793e+00
   1.9095000e+03   3.0369280e+00   3.0994196e+00   3.2223784e+00   3.4036527e+00   3.6380430e+00   3.9175101e+00   4.2325530e+00   4.5734763e+00   4.9298902e+00   5.2910443e+00   5.6461015e+00   5.9844004e+00   6.2958132e+00   6.5710063e+00   6.8017496e+00   6.9811394e+00   7.1037815e+00   7.1660568e+00   7.1660568e+00   7.1037815e+00   6.9811394e+00   6.8017496e+00   6.5710063e+00   6.2958132e+00   5.9844004e+00   5.6461015e+00   5.2910443e+00   4.9298902e+00   4.5734763e+00   4.2325530e+00   3.9175101e+00   3.6380430e+00   3.4037049e+00   3.2223784e+00   3.0994196e+00   3.0369280e+00
   1.9105000e+03   2.5020393e+00   2.5483582e+00   2.6358981e+00   2.7692936e+00   2.9520079e+00   3.1861434e+00   3.4746613e+00   3.8209937e+00   4.2145698e+00   4.6403725e+00   5.0812732e+00   5.5192110e+00   5.9359842e+00   6.3141797e+00   6.6378619e+00   6.8934112e+00   7.0700390e+00   7.1602303e+00   7.1602303e+00   7.0700390e+00   6.8934112e+00   6.6378619e+00   6.3141797e+00   5.9359842e+00   5.5192110e+00   5.0812732e+00   4.6403725e+00   4.2145698e+00   3.8209937e+00   3.4746613e+00   3.1861434e+00   2.9520079e+00   2.7692936e+00   2.6358982e+00   2.5483582e+00   2.5020393e+00
   1.9115000e+03   2.4860868e+00   2.4860868e+00   2.4860868e+00   2.4860868e+00   2.4860868e+00   2.4874046e+00   2.5235025e+00   2.6410541e+00   2.8585742e+00   3.1807582e+00   3.6038233e+00   4.1259645e+00   4.7312274e+00   5.3649495e+00   5.9663093e+00   6.4772310e+00   6.8481537e+00   7.0431026e+00   7.0431026e+00   6.8481537e+00   6.4772310e+00   5.9663093e+00   5.3649495e+00   4.7312274e+00   4.1259645e+00   3.6038233e+00   3.1807582e+00   2.8585742e+00   2.6410541e+00   2.5235025e+00   2.4874046e+00   2.4860868e+00   2.4860868e+00   2.4860868e+00   2.4860868e+00   2.4860868e+00
   1.9125000e+03   2.4860868e+00   2.4860868e+00   2.4860868e+00   2.4860868e+00   2.4860868e+00   2.4860868e+00   2.4860868e+00   2.4860868e+00   2.4860868e+00   2.4865564e+00   2.5402532e+00   2.7843836e+00   3.2587515e+00   3.9247366e+00   4.7044985e+00   5.5302434e+00   6.2406881e+00   6.6498551e+00   6.6498551e+00   6.2406881e+00   5.5302434e+00   4.7044985e+00   3.9247366e+00   3.2587515e+00   2.7843836e+00   2.5402532e+00   2.4865564e+00   2.4860868e+00   2.4860868e+00   2.4860868e+00   2.4860868e+00   2.4860868e+00   2.4860868e+00   2.4860868e+00   2.4860868e+00   2.4860868e+00
   1.9135000e+03   2.4860868e+00   2.4860868e+00   2.4860868e+00   2.4860868e+00   2.4860868e+00   2.4860868e+00   2.4860868e+00   2.4864627e+00   2.5196872e+00   2.6657801e+00   2.9627205e+00   3.4225368e+00   4.0542001e+00   4.8190918e+00   5.6150030e+00   6.3330230e+00   6.8746903e+00   7.1653890e+00   7.1653890e+00   6.8746903e+00   6.3330230e+00   5.6150030e+00   4.8190918e+00   4.0542001e+00   3.4225368e+00   2.9627205e+00   2.6657801e+00   2.5196872e+00   2.4864627e+00   2.4860868e+00   2.4860868e+00   2.4860868e+00   2.4860868e+00   2.4860868e+00   2.4860868e+00   2.4860868e+00
   1.9145000e+03   2.4860868e+00   2.4860904e+00   2.4907208e+00   2.5291023e+00   2.6221810e+00   2.7799954e+00   3.0106754e+00   3.3255838e+00   3.7232974e+00   4.1851282e+00   4.6881132e+00   5.2068028e+00   5.7146974e+00   6.1857168e+00   6.5955624e+00   6.9230856e+00   7.1513152e+00   7.2684878e+00   7.2684878e+00   7.1513152e+00   6.9230856e+00   6.5955624e+00   6.1857168e+00   5.7146974e+00   5.2068028e+00   4.6881132e+00   4.1851282e+00   3.7232974e+00   3.3255838e+00   3.0106754e+00   2.7799954e+00   2.6221810e+00   2.5291023e+00   2.4907208e+00   2.4860904e+00   2.4860868e+00
   1.9155000e+03   2.6997624e+00   2.7679295e+00   2.8984475e+00   3.0763150e+00   3.2920290e+00   3.5414450e+00   3.8198700e+00   4.1230107e+00   4.4487576e+00   4.7949377e+00   5.1505252e+00   5.5021185e+00   5.8358553e+00   6.1382404e+00   6.3967811e+00   6.6008517e+00   6.7418173e+00   6.8138296e+00   6.8138296e+00   6.7418173e+00   6.6008517e+00   6.3967811e+00   6.1382404e+00   5.8358553e+00   5.5021185e+00   5.1505252e+00   4.7949377e+00   4.4487576e+00   4.1230107e+00   3.8198700e+00   3.5414450e+00   3.2920290e+00   3.0763150e+00   2.8984475e+00   2.7679295e+00   2.6997624e+00
   1.9165000e+03   5.7660102e+00   5.7877332e+00   5.8253517e+00   5.8825988e+00   5.9596237e+00   6.0579640e+00   6.1819529e+00   6.3415825e+00   6.5146350e+00   6.6888949e+00   6.8571975e+00   7.0143332e+00   7.1561692e+00   7.2793309e+00   7.3811079e+00   7.4593149e+00   7.5123480e+00   7.5391348e+00   7.5391348e+00   7.5123480e+00   7.4593149e+00   7.3811079e+00   7.2793309e+00   7.1561692e+00   7.0143332e+00   6.8571975e+00   6.6888949e+00   6.5146350e+00   6.3415825e+00   6.1817146e+00   6.0579640e+00   5.9596237e+00   5.8825988e+00   5.8253517e+00   5.7877332e+00   5.7660102e+00
   1.9175000e+03   6.6986884e+00   6.7167352e+00   6.7507070e+00   6.8036210e+00   6.8783580e+00   6.9836201e+00   7.1255908e+00   7.2764031e+00   7.4269913e+00   7.5719324e+00   7.7075891e+00   7.8312589e+00   7.9408056e+00   8.0345407e+00   8.1111085e+00   8.1694247e+00   8.2087504e+00   8.2285290e+00   8.2285290e+00   8.2087504e+00   8.1694247e+00   8.1111085e+00   8.0345407e+00   7.9408056e+00   7.8312589e+00   7.7075891e+00   7.5719324e+00   7.4269913e+00   7.2764031e+00   7.1255908e+00   6.9845655e+00   6.8783633e+00   6.8036210e+00   6.7507070e+00   6.7167352e+00   6.6986884e+00
   1.9185000e+03   5.6026479e+00   5.6251052e+00   5.6734666e+00   5.7470879e+00   5.8472059e+00   5.9771256e+00   6.1513478e+00   6.3456946e+00   6.5448918e+00   6.7407069e+00   6.9272500e+00   7.0998844e+00   7.2547521e+00   7.3886585e+00   7.4989705e+00   7.5835354e+00   7.6408238e+00   7.6697108e+00   7.6697108e+00   7.6408238e+00   7.5835354e+00   7.4989705e+00   7.3886585e+00   7.2547521e+00   7.0998844e+00   6.9272500e+00   6.7407069e+00   6.5448918e+00   6.3456946e+00   6.1513478e+00   5.9779054e+00   5.8472059e+00   5.7470879e+00   5.6734666e+00   5.6251052e+00   5.6026479e+00
   1.9195000e+03   5.2094774e+00   5.2460372e+00   5.3132287e+00   5.4178621e+00   5.5638489e+00   5.7641915e+00   5.9900528e+00   6.2241591e+00   6.4575651e+00   6.6837485e+00   6.8974478e+00   7.0941870e+00   7.2701002e+00   7.4218548e+00   7.5466621e+00   7.6422666e+00   7.7069559e+00   7.7395998e+00   7.7395998e+00   7.7069559e+00   7.6422666e+00   7.5466621e+00   7.4218548e+00   7.2701002e+00   7.0941870e+00   6.8974478e+00   6.6837485e+00   6.4575651e+00   6.2241591e+00   5.9900528e+00   5.7641915e+00   5.5637157e+00   5.4178621e+00   5.3132287e+00   5.2460372e+00   5.2094774e+00
   1.9205000e+03   2.4862114e+00   2.4964828e+00   2.5437064e+00   2.6384404e+00   2.7864666e+00   2.9904860e+00   3.2513488e+00   3.5721810e+00   3.9551383e+00   4.3865470e+00   4.8469308e+00   5.3149131e+00   5.7683428e+00   6.1855672e+00   6.5464741e+00   6.8336686e+00   7.0332534e+00   7.1354903e+00   7.1354903e+00   7.0332534e+00   6.8336686e+00   6.5464741e+00   6.1855672e+00   5.7683428e+00   5.3149131e+00   4.8469308e+00   4.3865470e+00   3.9551383e+00   3.5721810e+00   3.2513488e+00   2.9904860e+00   2.7864666e+00   2.6384404e+00   2.5437064e+00   2.4964827e+00   2.4862114e+00
   1.9215000e+03   2.4860868e+00   2.4860868e+00   2.4860868e+00   2.4860868e+00   2.4862777e+00   2.5065221e+00   2.5921551e+00   2.7632620e+00   3.0266089e+00   3.3807969e+00   3.8208063e+00   4.3460741e+00   4.9284457e+00   5.5188904e+00   6.0670088e+00   6.5257084e+00   6.8554879e+00   7.0278235e+00   7.0278235e+00   6.8554879e+00   6.5257084e+00   6.0670088e+00   5.5188904e+00   4.9284457e+00   4.3460741e+00   3.8208062e+00   3.3807969e+00   3.0266089e+00   2.7632620e+00   2.5921551e+00   2.5065221e+00   2.4862777e+00   2.4860868e+00   2.4860868e+00   2.4860868e+00   2.4860868e+00
   1.9225000e+03   2.4860868e+00   2.4860868e+00   2.4860868e+00   2.4860868e+00   2.4860868e+00   2.4860868e+00   2.4860943e+00   2.4969457e+00   2.5848598e+00   2.7956923e+00   3.1437707e+00   3.6272489e+00   4.2443963e+00   4.9597848e+00   5.6855996e+00   6.3300296e+00   6.8113157e+00   7.0683348e+00   7.0683348e+00   6.8113157e+00   6.3300296e+00   5.6855996e+00   4.9597848e+00   4.2443963e+00   3.6272489e+00   3.1437707e+00   2.7956923e+00   2.5848598e+00   2.4969457e+00   2.4860943e+00   2.4860868e+00   2.4860868e+00   2.4860868e+00   2.4860868e+00   2.4860868e+00   2.4860868e+00
   1.9235000e+03   2.4860868e+00   2.4860868e+00   2.4860868e+00   2.4860868e+00   2.4860868e+00   2.4860868e+00   2.4862587e+00   2.5098664e+00   2.6230192e+00   2.8606312e+00   3.2384235e+00   3.7706766e+00   4.4398413e+00   5.1746361e+00   5.8937593e+00   6.5174032e+00   6.9762926e+00   7.2191650e+00   7.2191650e+00   6.9762926e+00   6.5174032e+00   5.8937593e+00   5.1746361e+00   4.4398413e+00   3.7706766e+00   3.2384235e+00   2.8606312e+00   2.6230192e+00   2.5098664e+00   2.4862587e+00   2.4860868e+00   2.4860868e+00   2.4860868e+00   2.4860868e+00   2.4860868e+00   2.4860868e+00
   1.9245000e+03   2.4860868e+00   2.4860868e+00   2.4860868e+00   2.4860868e+00   2.4860868e+00   2.4860868e+00   2.4860889e+00   2.4966583e+00   2.5837983e+00   2.7938386e+00   3.1409500e+00   3.6224017e+00   4.2348048e+00   4.9465489e+00   5.6705513e+00   6.3144722e+00   6.7959131e+00   7.0531737e+00   7.0531737e+00   6.7959131e+00   6.3144721e+00   5.6705513e+00   4.9465489e+00   4.2348048e+00   3.6224017e+00   3.1409500e+00   2.7938386e+00   2.5837983e+00   2.4966583e+00   2.4860889e+00   2.4860868e+00   2.4860868e+00   2.4860868e+00   2.4860868e+00   2.4860868e+00   2.4860868e+00
   1.9255000e+03   2.4860868e+00   2.4860868e+00   2.4860868e+00   2.4860868e+00   2.4868670e+00   2.5246469e+00   2.6501422e+00   2.8744573e+00   3.1880241e+00   3.5673898e+00   3.9799637e+00   4.3897828e+00   4.7628353e+00   5.0727144e+00   5.3064397e+00   5.4750818e+00   5.5956343e+00   5.6588431e+00   5.6588431e+00   5.5956343e+00   5.4750818e+00   5.3064397e+00   5.0727144e+00   4.7628353e+00   4.3897828e+00   3.9799637e+00   3.5673898e+00   3.1880242e+00   2.8744573e+00   2.6501422e+00   2.5246469e+00   2.4868670e+00   2.4860868e+00   2.4860868e+00   2.4860868e+00   2.4860868e+00
   1.9265000e+03   3.6234119e+00   3.6769195e+00   3.7716503e+00   3.9114455e+00   4.0893671e+00   4.2983281e+00   4.5273207e+00   4.7668366e+00   5.0137654e+00   5.2648727e+00   5.5134856e+00   5.7521883e+00   5.9735142e+00   6.1703169e+00   6.3362148e+00   6.4657051e+00   6.5545009e+00   6.5996553e+00   6.5996553e+00   6.5545009e+00   6.4657051e+00   6.3362148e+00   6.1703169e+00   5.9735142e+00   5.7521883e+00   5.5134856e+00   5.2648727e+00   5.0137654e+00   4.7668366e+00   4.5273207e+00   4.2983281e+00   4.0893671e+00   3.9114455e+00   3.7716503e+00   3.6769195e+00   3.6234119e+00
   1.9275000e+03   5.3596361e+00   5.3857708e+00   5.4415654e+00   5.5268578e+00   5.6429593e+00   5.7963176e+00   5.9929551e+00   6.2054808e+00   6.4214068e+00   6.6329797e+00   6.8342955e+00   7.0205704e+00   7.1877265e+00   7.3323181e+00   7.4514712e+00   7.5428594e+00   7.6047859e+00   7.6360252e+00   7.6360252e+00   7.6047859e+00   7.5428594e+00   7.4514712e+00   7.3323181e+00   7.1877265e+00   7.0205704e+00   6.8342955e+00   6.6329797e+00   6.4214068e+00   6.2054808e+00   5.9929551e+00   5.7960897e+00   5.6429593e+00   5.5268578e+00   5.4415654e+00   5.3857708e+00   5.3596362e+00
   1.9285000e+03   4.5258222e+00   4.5676190e+00   4.6400894e+00   4.7484147e+00   4.8919073e+00   5.0716588e+00   5.2927770e+00   5.5347552e+00   5.7845143e+00   6.0332219e+00   6.2734464e+00   6.4986568e+00   6.7030565e+00   6.8815374e+00   7.0297447e+00   7.1441181e+00   7.2219178e+00   7.2612728e+00   7.2612728e+00   7.2219178e+00   7.1441181e+00   7.0297447e+00   6.8815374e+00   6.7030565e+00   6.4986568e+00   6.2734464e+00   6.0332219e+00   5.7845143e+00   5.5347552e+00   5.2927770e+00   5.0715218e+00   4.8919073e+00   4.7484147e+00   4.6400894e+00   4.5676190e+00   4.5258222e+00
   1.9295000e+03   4.0679046e+00   4.1185419e+00   4.2081998e+00   4.3429770e+00   4.5213482e+00   4.7482991e+00   5.0091784e+00   5.2875679e+00   5.5731238e+00   5.8571054e+00   6.1316137e+00   6.3893572e+00   6.6236900e+00   6.8286731e+00   6.9991196e+00   7.1308047e+00   7.2204481e+00   7.2658389e+00   7.2658389e+00   7.2204481e+00   7.1308047e+00   6.9991196e+00   6.8286731e+00   6.6236900e+00   6.3893572e+00   6.1316137e+00   5.8571054e+00   5.5731238e+00   5.2875679e+00   5.0091784e+00   4.7482991e+00   4.5214888e+00   4.3429770e+00   4.2081998e+00   4.1185420e+00   4.0679046e+00
   1.9305000e+03   3.1273115e+00   3.1925850e+00   3.3171206e+00   3.5022660e+00   3.7448900e+00   4.0319016e+00   4.3520284e+00   4.6952508e+00   5.0512749e+00   5.4097153e+00   5.7602099e+00   6.0926895e+00   6.3976465e+00   6.6663311e+00   6.8911093e+00   7.0655531e+00   7.1846696e+00   7.2451057e+00   7.2451057e+00   7.1846696e+00   7.0655531e+00   6.8911093e+00   6.6663311e+00   6.3976465e+00   6.0926895e+00   5.7602099e+00   5.4097153e+00   5.0512749e+00   4.6952508e+00   4.3520284e+00   4.0319016e+00   3.7448900e+00   3.5022769e+00   3.3171207e+00   3.1925850e+00   3.1273117e+00
   1.9315000e+03   2.4860868e+00   2.4860868e+00   2.4860868e+00   2.4867914e+00   2.5118702e+00   2.5962371e+00   2.7533007e+00   2.9881513e+00   3.2998280e+00   3.6847462e+00   4.1431306e+00   4.6618037e+00   5.2055063e+00   5.7358023e+00   6.2147996e+00   6.6080733e+00   6.8872299e+00   7.0320072e+00   7.0320072e+00   6.8872299e+00   6.6080733e+00   6.2147996e+00   5.7358023e+00   5.2055063e+00   4.6618037e+00   4.1431306e+00   3.6847462e+00   3.2998280e+00   2.9881513e+00   2.7533007e+00   2.5962371e+00   2.5118702e+00   2.4867914e+00   2.4860868e+00   2.4860868e+00   2.4860868e+00
   1.9325000e+03   2.4860868e+00   2.4860868e+00   2.4860868e+00   2.4860868e+00   2.4860868e+00   2.4860868e+00   2.4860868e+00   2.4860868e+00   2.4984802e+00   2.6055902e+00   2.8649014e+00   3.2874002e+00   3.8575371e+00   4.5567356e+00   5.3328763e+00   6.0641693e+00   6.6306738e+00   6.9393583e+00   6.9393583e+00   6.6306738e+00   6.0641693e+00   5.3328763e+00   4.5567356e+00   3.8575371e+00   3.2874002e+00   2.8649014e+00   2.6055902e+00   2.4984802e+00   2.4860868e+00   2.4860868e+00   2.4860868e+00   2.4860868e+00   2.4860868e+00   2.4860868e+00   2.4860868e+00   2.4860868e+00
   1.9335000e+03   2.4860868e+00   2.4860868e+00   2.4860868e+00   2.4860868e+00   2.4860868e+00   2.4860868e+00   2.4860868e+00   2.4863350e+00   2.5168950e+00   2.6595811e+00   2.9511930e+00   3.3957011e+00   3.9792970e+00   4.6896408e+00   5.4538336e+00   6.1578979e+00   6.6959454e+00   6.9869530e+00   6.9869530e+00   6.6959454e+00   6.1578979e+00   5.4538336e+00   4.6896408e+00   3.9792970e+00   3.3957011e+00   2.9511930e+00   2.6595811e+00   2.5168950e+00   2.4863350e+00   2.4860868e+00   2.4860868e+00   2.4860868e+00   2.4860868e+00   2.4860868e+00   2.4860868e+00   2.4860868e+00
   1.9345000e+03   2.4860868e+00   2.4860868e+00   2.4860868e+00   2.4860868e+00   2.4860868e+00   2.4860868e+00   2.4909108e+00   2.5501968e+00   2.7105067e+00   2.9930263e+00   3.4109686e+00   3.9748845e+00   4.6428366e+00   5.3488583e+00   6.0229003e+00   6.5978162e+00   7.0163477e+00   7.2365099e+00   7.2365099e+00   7.0163477e+00   6.5978162e+00   6.0229003e+00   5.3488583e+00   4.6428366e+00   3.9748845e+00   3.4109686e+00   2.9930263e+00   2.7105068e+00   2.5501968e+00   2.4909108e+00   2.4860868e+00   2.4860868e+00   2.4860868e+00   2.4860868e+00   2.4860868e+00   2.4860868e+00
   1.9355000e+03   2.4860868e+00   2.4860868e+00   2.4860868e+00   2.4860868e+00   2.4874689e+00   2.5207964e+00   2.6243703e+00   2.8126436e+00   3.0889634e+00   3.4495116e+00   3.8866993e+00   4.3981457e+00   4.9608290e+00   5.5286889e+00   6.0542180e+00   6.4931179e+00   6.8082244e+00   6.9727265e+00   6.9727265e+00   6.8082244e+00   6.4931179e+00   6.0542180e+00   5.5286889e+00   4.9608290e+00   4.3981457e+00   3.8866993e+00   3.4495116e+00   3.0889634e+00   2.8126436e+00   2.6243703e+00   2.5207964e+00   2.4874689e+00   2.4860868e+00   2.4860868e+00   2.4860868e+00   2.4860868e+00
   1.9365000e+03   4.0121063e+00   4.0549306e+00   4.1322774e+00   4.2461207e+00   4.3926469e+00   4.5670036e+00   4.7633318e+00   4.9749472e+00   5.1957528e+00   5.4198563e+00   5.6406561e+00   5.8514626e+00   6.0458960e+00   6.2179975e+00   6.3624802e+00   6.4749432e+00   6.5518746e+00   6.5909494e+00   6.5909494e+00   6.5518746e+00   6.4749432e+00   6.3624802e+00   6.2179975e+00   6.0458960e+00   5.8514626e+00   5.6406561e+00   5.4198563e+00   5.1957528e+00   4.9749472e+00   4.7633318e+00   4.5670036e+00   4.3926469e+00   4.2461207e+00   4.1322774e+00   4.0549306e+00   4.0121063e+00
   1.9375000e+03   6.3489238e+00   6.3667296e+00   6.3993507e+00   6.4505334e+00   6.5206902e+00   6.6135820e+00   6.7422851e+00   6.8959556e+00   7.0551225e+00   7.2115552e+00   7.3600684e+00   7.4968896e+00   7.6190773e+00   7.7242862e+00   7.8106418e+00   7.8766609e+00   7.9212905e+00   7.9437706e+00   7.9437706e+00   7.9212905e+00   7.8766609e+00   7.8106418e+00   7.7242862e+00   7.6190773e+00   7.4968896e+00   7.3600684e+00   7.2115552e+00   7.0551225e+00   6.8959556e+00   6.7422851e+00   6.6137752e+00   6.5206902e+00   6.4505334e+00   6.3993507e+00   6.3667296e+00   6.3489238e+00
   1.9385000e+03   6.1251464e+00   6.1500942e+00   6.1930264e+00   6.2602400e+00   6.3541024e+00   6.4844229e+00   6.6535590e+00   6.8329672e+00   7.0126774e+00   7.1864812e+00   7.3499723e+00   7.4997178e+00   7.6329393e+00   7.7473451e+00   7.8410768e+00   7.9126477e+00   7.9609790e+00   7.9853223e+00   7.9853223e+00   7.9609790e+00   7.9126477e+00   7.8410768e+00   7.7473451e+00   7.6329393e+00   7.4997178e+00   7.3499723e+00   7.1864812e+00   7.0126774e+00   6.8329672e+00   6.6535590e+00   6.4851998e+00   6.3541252e+00   6.2602400e+00   6.1930264e+00   6.1500942e+00   6.1251464e+00
   1.9395000e+03   4.1883076e+00   4.2297088e+00   4.3123370e+00   4.4357174e+00   4.5983266e+00   4.8008173e+00   5.0422168e+00   5.3032192e+00   5.5726978e+00   5.8418574e+00   6.1027684e+00   6.3482533e+00   6.5717840e+00   6.7675273e+00   6.9304695e+00   7.0563943e+00   7.1422015e+00   7.1856290e+00   7.1856290e+00   7.1422015e+00   7.0563943e+00   6.9304695e+00   6.7675273e+00   6.5717840e+00   6.3482533e+00   6.1027684e+00   5.8418574e+00   5.5726978e+00   5.3032192e+00   5.0422168e+00   4.8006462e+00   4.5983266e+00   4.4357174e+00   4.3123370e+00   4.2297088e+00   4.1883076e+00
   1.9405000e+03   2.6211757e+00   2.6860600e+00   2.8077571e+00   2.9744284e+00   3.1830803e+00   3.4324269e+00   3.7217514e+00   4.0528298e+00   4.4192986e+00   4.8085940e+00   5.2063968e+00   5.5976062e+00   5.9670906e+00   6.3003978e+00   6.5844143e+00   6.8079061e+00   6.9620274e+00   7.0406505e+00   7.0406505e+00   6.9620274e+00   6.8079061e+00   6.5844143e+00   6.3003978e+00   5.9670906e+00   5.5976062e+00   5.2063968e+00   4.8085940e+00   4.4192986e+00   4.0528298e+00   3.7217514e+00   3.4324269e+00   3.1830803e+00   2.9744284e+00   2.8077571e+00   2.6860600e+00   2.6211757e+00
   1.9415000e+03   2.4860869e+00   2.4865856e+00   2.5046506e+00   2.5670522e+00   2.6845853e+00   2.8620175e+00   3.1006439e+00   3.4015403e+00   3.7676836e+00   4.1958998e+00   4.6659552e+00   5.1538684e+00   5.6341658e+00   6.0814935e+00   6.4720095e+00   6.7848604e+00   7.0032749e+00   7.1154604e+00   7.1154604e+00   7.0032749e+00   6.7848604e+00   6.4720095e+00   6.0814935e+00   5.6341658e+00   5.1538684e+00   4.6659552e+00   4.1958998e+00   3.7676836e+00   3.4015403e+00   3.1006439e+00   2.8620175e+00   2.6845853e+00   2.5670522e+00   2.5046506e+00   2.4865856e+00   2.4860869e+00
   1.9425000e+03   2.4860868e+00   2.4860868e+00   2.4860868e+00   2.4860868e+00   2.4863867e+00   2.5075053e+00   2.5938566e+00   2.7656496e+00   3.0309940e+00   3.3910849e+00   3.8483958e+00   4.3968871e+00   4.9959256e+00   5.5968903e+00   6.1506858e+00   6.6117317e+00   6.9420152e+00   7.1143015e+00   7.1143015e+00   6.9420152e+00   6.6117317e+00   6.1506858e+00   5.5968903e+00   4.9959256e+00   4.3968871e+00   3.8483958e+00   3.3910849e+00   3.0309940e+00   2.7656496e+00   2.5938566e+00   2.5075053e+00   2.4863867e+00   2.4860868e+00   2.4860868e+00   2.4860868e+00   2.4860868e+00
   1.9435000e+03   2.4860868e+00   2.4860868e+00   2.4860868e+00   2.4860868e+00   2.4860868e+00   2.4860868e+00   2.4860868e+00   2.4939770e+00   2.5734938e+00   2.7757225e+00   3.1168384e+00   3.5950177e+00   4.2065179e+00   4.9219503e+00   5.6531391e+00   6.3053884e+00   6.7939537e+00   7.0552913e+00   7.0552913e+00   6.7939537e+00   6.3053884e+00   5.6531391e+00   4.9219503e+00   4.2065179e+00   3.5950177e+00   3.1168384e+00   2.7757225e+00   2.5734938e+00   2.4939770e+00   2.4860868e+00   2.4860868e+00   2.4860868e+00   2.4860868e+00   2.4860868e+00   2.4860868e+00   2.4860868e+00
   1.9445000e+03   2.4860868e+00   2.4860868e+00   2.4860868e+00   2.4860868e+00   2.4860868e+00   2.4860868e+00   2.4860868e+00   2.4861693e+00   2.5071558e+00   2.6324190e+00   2.9098464e+00   3.3541889e+00   3.9722709e+00   4.7384507e+00   5.5491093e+00   6.2880386e+00   6.8490606e+00   7.1512125e+00   7.1512125e+00   6.8490606e+00   6.2880386e+00   5.5491093e+00   4.7384507e+00   3.9722709e+00   3.3541889e+00   2.9098464e+00   2.6324190e+00   2.5071558e+00   2.4861693e+00   2.4860868e+00   2.4860868e+00   2.4860868e+00   2.4860868e+00   2.4860868e+00   2.4860868e+00   2.4860868e+00
   1.9455000e+03   2.4860868e+00   2.4860868e+00   2.4860868e+00   2.4860868e+00   2.4860868e+00   2.4860868e+00   2.4860868e+00   2.4860868e+00   2.4861140e+00   2.5095175e+00   2.6680353e+00   3.0179834e+00   3.5491167e+00   4.2108720e+00   4.9444777e+00   5.6900116e+00   6.3017317e+00   6.6453536e+00   6.6453536e+00   6.3017317e+00   5.6900116e+00   4.9444777e+00   4.2108720e+00   3.5491166e+00   3.0179834e+00   2.6680353e+00   2.5095175e+00   2.4861140e+00   2.4860868e+00   2.4860868e+00   2.4860868e+00   2.4860868e+00   2.4860868e+00   2.4860868e+00   2.4860868e+00   2.4860868e+00
   1.9465000e+03   2.4860912e+00   2.4917082e+00   2.5389731e+00   2.6528660e+00   2.8335407e+00   3.0744715e+00   3.3638649e+00   3.6854222e+00   4.0204536e+00   4.3495211e+00   4.6545025e+00   4.9202414e+00   5.1362462e+00   5.2983977e+00   5.4122032e+00   5.4955317e+00   5.5526428e+00   5.5817242e+00   5.5817242e+00   5.5526428e+00   5.4955317e+00   5.4122032e+00   5.2983977e+00   5.1362462e+00   4.9202414e+00   4.6545025e+00   4.3495211e+00   4.0204536e+00   3.6854222e+00   3.3638649e+00   3.0744715e+00   2.8335407e+00   2.6528660e+00   2.5389731e+00   2.4917082e+00   2.4860912e+00
   1.9475000e+03   5.0623100e+00   5.0930087e+00   5.1466706e+00   5.2285171e+00   5.3366171e+00   5.4720318e+00   5.6394580e+00   5.8392946e+00   6.0494406e+00   6.2600699e+00   6.4638472e+00   6.6548098e+00   6.8279171e+00   6.9788629e+00   7.1040370e+00   7.2005037e+00   7.2660747e+00   7.2992270e+00   7.2992270e+00   7.2660747e+00   7.2005037e+00   7.1040370e+00   6.9788629e+00   6.8279171e+00   6.6548098e+00   6.4638472e+00   6.2600699e+00   6.0494406e+00   5.8392946e+00   5.6400460e+00   5.4720473e+00   5.3366171e+00   5.2285171e+00   5.1466706e+00   5.0930087e+00   5.0623100e+00
   1.9485000e+03   6.0488197e+00   6.0690728e+00   6.1154010e+00   6.1872911e+00   6.2878018e+00   6.4296753e+00   6.6061824e+00   6.7919794e+00   6.9773559e+00   7.1563035e+00   7.3244628e+00   7.4784094e+00   7.6153361e+00   7.7329061e+00   7.8292065e+00   7.9027657e+00   7.9524161e+00   7.9774382e+00   7.9774382e+00   7.9524161e+00   7.9027657e+00   7.8292065e+00   7.7329061e+00   7.6153361e+00   7.4784094e+00   7.3244628e+00   7.1563035e+00   6.9773559e+00   6.7919794e+00   6.6061824e+00   6.4298642e+00   6.2879136e+00   6.1872911e+00   6.1154010e+00   6.0690728e+00   6.0488197e+00
   1.9495000e+03   4.1429200e+00   4.1906142e+00   4.2732589e+00   4.3957733e+00   4.5562663e+00   4.7541542e+00   4.9899523e+00   5.2468187e+00   5.5131478e+00   5.7799902e+00   6.0393565e+00   6.2839274e+00   6.5070395e+00   6.7027165e+00   6.8657518e+00   6.9919256e+00   7.0779059e+00   7.1214598e+00   7.1214598e+00   7.0779059e+00   6.9919256e+00   6.8657518e+00   6.7027165e+00   6.5070395e+00   6.2839274e+00   6.0393565e+00   5.7799902e+00   5.5131478e+00   5.2468187e+00   4.9899523e+00   4.7540493e+00   4.5562664e+00   4.3957733e+00   4.2732589e+00   4.1906142e+00   4.1429200e+00
   1.9505000e+03   2.8113108e+00   2.8792451e+00   3.0042778e+00   3.1830435e+00   3.4032246e+00   3.6608594e+00   3.9564720e+00   4.2869637e+00   4.6428662e+00   5.0127057e+00   5.3840107e+00   5.7440137e+00   6.0801512e+00   6.3806595e+00   6.6349083e+00   6.8339192e+00   6.9706509e+00   7.0402629e+00   7.0402629e+00   6.9706509e+00   6.8339192e+00   6.6349083e+00   6.3806595e+00   6.0801512e+00   5.7440137e+00   5.3840107e+00   5.0127057e+00   4.6428662e+00   4.2869637e+00   3.9564720e+00   3.6608594e+00   3.4032246e+00   3.1830435e+00   3.0042778e+00   2.8792451e+00   2.8113108e+00
   1.9515000e+03   2.4860876e+00   2.4886783e+00   2.5187140e+00   2.5954873e+00   2.7267784e+00   2.9163449e+00   3.1651007e+00   3.4746517e+00   3.8490715e+00   4.2797076e+00   4.7462344e+00   5.2258214e+00   5.6944908e+00   6.1285753e+00   6.5059449e+00   6.8073387e+00   7.0173146e+00   7.1250339e+00   7.1250339e+00   7.0173146e+00   6.8073387e+00   6.5059449e+00   6.1285753e+00   5.6944908e+00   5.2258214e+00   4.7462344e+00   4.2797076e+00   3.8490715e+00   3.4746517e+00   3.1651007e+00   2.9163449e+00   2.7267784e+00   2.5954873e+00   2.5187141e+00   2.4886783e+00   2.4860876e+00
   1.9525000e+03   2.4860868e+00   2.4860868e+00   2.4860868e+00   2.4860868e+00   2.4864270e+00   2.5083691e+00   2.5959358e+00   2.7688877e+00   3.0348526e+00   3.3945122e+00   3.8490183e+00   4.3939509e+00   4.9898578e+00   5.5882419e+00   6.1400061e+00   6.5996073e+00   6.9289463e+00   7.1007559e+00   7.1007559e+00   6.9289463e+00   6.5996073e+00   6.1400061e+00   5.5882419e+00   4.9898578e+00   4.3939509e+00   3.8490183e+00   3.3945122e+00   3.0348526e+00   2.7688877e+00   2.5959358e+00   2.5083691e+00   2.4864270e+00   2.4860868e+00   2.4860868e+00   2.4860868e+00   2.4860868e+00
   1.9535000e+03   2.4860868e+00   2.4860868e+00   2.4860868e+00   2.4860868e+00   2.4860868e+00   2.4860868e+00   2.4860868e+00   2.4860868e+00   2.4884847e+00   2.5544564e+00   2.7713446e+00   3.1640932e+00   3.7199680e+00   4.4108535e+00   5.2002160e+00   5.9652270e+00   6.5678433e+00   6.8991837e+00   6.8991837e+00   6.5678433e+00   5.9652270e+00   5.2002160e+00   4.4108535e+00   3.7199680e+00   3.1640932e+00   2.7713446e+00   2.5544564e+00   2.4884847e+00   2.4860868e+00   2.4860868e+00   2.4860868e+00   2.4860868e+00   2.4860868e+00   2.4860868e+00   2.4860868e+00   2.4860868e+00
   1.9545000e+03   2.4860868e+00   2.4860868e+00   2.4860868e+00   2.4860868e+00   2.4860868e+00   2.4860868e+00   2.4860868e+00   2.4860868e+00   2.4860868e+00   2.4860868e+00   2.5033926e+00   2.6748819e+00   3.0956141e+00   3.7580208e+00   4.6067557e+00   5.5580899e+00   6.3845912e+00   6.8623701e+00   6.8623701e+00   6.3845912e+00   5.5580899e+00   4.6067557e+00   3.7580208e+00   3.0956141e+00   2.6748819e+00   2.5033926e+00   2.4860868e+00   2.4860868e+00   2.4860868e+00   2.4860868e+00   2.4860868e+00   2.4860868e+00   2.4860868e+00   2.4860868e+00   2.4860868e+00   2.4860868e+00
   1.9555000e+03   2.4860868e+00   2.4860868e+00   2.4860868e+00   2.4860868e+00   2.4860868e+00   2.4860868e+00   2.4860868e+00   2.4860868e+00   2.4860868e+00   2.4860868e+00   2.4914209e+00   2.6285330e+00   3.0358446e+00   3.6890314e+00   4.4630272e+00   5.2056115e+00   5.8350300e+00   6.2164705e+00   6.2164705e+00   5.8350300e+00   5.2056115e+00   4.4630272e+00   3.6890314e+00   3.0358446e+00   2.6285330e+00   2.4914209e+00   2.4860868e+00   2.4860868e+00   2.4860868e+00   2.4860868e+00   2.4860868e+00   2.4860868e+00   2.4860868e+00   2.4860868e+00   2.4860868e+00   2.4860868e+00
   1.9565000e+03   2.4886525e+00   2.5291023e+00   2.6213013e+00   2.7710892e+00   2.9755593e+00   3.2268989e+00   3.5150735e+00   3.8270679e+00   4.1486475e+00   4.4649185e+00   4.7629459e+00   5.0316172e+00   5.2640518e+00   5.4612292e+00   5.6301318e+00   5.7652293e+00   5.8594376e+00   5.9078839e+00   5.9078839e+00   5.8594376e+00   5.7652293e+00   5.6301318e+00   5.4612292e+00   5.2640518e+00   5.0316172e+00   4.7629459e+00   4.4649185e+00   4.1486475e+00   3.8270679e+00   3.5150735e+00   3.2268989e+00   2.9755593e+00   2.7710892e+00   2.6213013e+00   2.5291023e+00   2.4886525e+00
   1.9575000e+03   6.4226709e+00   6.4374271e+00   6.4667464e+00   6.5115540e+00   6.5731955e+00   6.6543020e+00   6.7624473e+00   6.9042681e+00   7.0541606e+00   7.2031408e+00   7.3454620e+00   7.4770798e+00   7.5949343e+00   7.6965954e+00   7.7801462e+00   7.8440786e+00   7.8873111e+00   7.9091066e+00   7.9091066e+00   7.8873111e+00   7.8440786e+00   7.7801462e+00   7.6965954e+00   7.5949343e+00   7.4770798e+00   7.3454620e+00   7.2031408e+00   7.0541606e+00   6.9042681e+00   6.7633870e+00   6.6543020e+00   6.5731955e+00   6.5115540e+00   6.4667464e+00   6.4374271e+00   6.4226709e+00
   1.9585000e+03   6.7660527e+00   6.7838876e+00   6.8193571e+00   6.8752261e+00   6.9550087e+00   7.0722519e+00   7.2173415e+00   7.3687378e+00   7.5183005e+00   7.6613320e+00   7.7946301e+00   7.9157633e+00   8.0228221e+00   8.1142622e+00   8.1888308e+00   8.2456008e+00   8.2838299e+00   8.3030647e+00   8.3030647e+00   8.2838299e+00   8.2456008e+00   8.1888308e+00   8.1142622e+00   8.0228221e+00   7.9157633e+00   7.7946301e+00   7.6613320e+00   7.5183005e+00   7.3687378e+00   7.2173415e+00   7.0722731e+00   6.9551174e+00   6.8752261e+00   6.8193571e+00   6.7838876e+00   6.7660527e+00
   1.9595000e+03   3.4376718e+00   3.4910338e+00   3.5938595e+00   3.7447678e+00   3.9378649e+00   4.1652237e+00   4.4172696e+00   4.6893810e+00   4.9756197e+00   5.2678172e+00   5.5570377e+00   5.8343034e+00   6.0908469e+00   6.3185236e+00   6.5101091e+00   6.6594135e+00   6.7617258e+00   6.8136967e+00   6.8136967e+00   6.7617258e+00   6.6594135e+00   6.5101091e+00   6.3185236e+00   6.0908469e+00   5.8343034e+00   5.5570377e+00   5.2678172e+00   4.9756197e+00   4.6893810e+00   4.4172696e+00   4.1652237e+00   3.9378649e+00   3.7447678e+00   3.5938595e+00   3.4910338e+00   3.4376718e+00
   1.9605000e+03   2.7113116e+00   2.7760565e+00   2.9027266e+00   3.0782727e+00   3.2932606e+00   3.5450315e+00   3.8313269e+00   4.1528128e+00   4.5050904e+00   4.8767183e+00   5.2545859e+00   5.6247833e+00   5.9734109e+00   6.2872197e+00   6.5541637e+00   6.7639629e+00   6.9085203e+00   6.9822361e+00   6.9822361e+00   6.9085203e+00   6.7639629e+00   6.5541637e+00   6.2872197e+00   5.9734109e+00   5.6247833e+00   5.2545859e+00   4.8767183e+00   4.5050904e+00   4.1528128e+00   3.8313269e+00   3.5450316e+00   3.2932606e+00   3.0782727e+00   2.9027266e+00   2.7760565e+00   2.7113116e+00
   1.9615000e+03   2.4860870e+00   2.4872071e+00   2.5101463e+00   2.5787289e+00   2.7023071e+00   2.8850400e+00   3.1280906e+00   3.4326129e+00   3.8021901e+00   4.2314344e+00   4.6999446e+00   5.1842355e+00   5.6594808e+00   6.1010566e+00   6.4858602e+00   6.7937334e+00   7.0084838e+00   7.1187293e+00   7.1187293e+00   7.0084838e+00   6.7937334e+00   6.4858602e+00   6.1010566e+00   5.6594808e+00   5.1842355e+00   4.6999446e+00   4.2314344e+00   3.8021902e+00   3.4326129e+00   3.1280906e+00   2.8850400e+00   2.7023071e+00   2.5787289e+00   2.5101463e+00   2.4872071e+00   2.4860870e+00
   1.9625000e+03   2.4860868e+00   2.4860868e+00   2.4860868e+00   2.4860868e+00   2.4860868e+00   2.4860868e+00   2.4860868e+00   2.4884627e+00   2.5469131e+00   2.7288512e+00   3.0533159e+00   3.5104626e+00   4.0720627e+00   4.7087057e+00   5.3876183e+00   6.0157887e+00   6.4971303e+00   6.7578147e+00   6.7578147e+00   6.4971303e+00   6.0157887e+00   5.3876183e+00   4.7087057e+00   4.0720627e+00   3.5104626e+00   3.0533159e+00   2.7288512e+00   2.5469131e+00   2.4884627e+00   2.4860868e+00   2.4860868e+00   2.4860868e+00   2.4860868e+00   2.4860868e+00   2.4860868e+00   2.4860868e+00
   1.9635000e+03   2.4860868e+00   2.4860868e+00   2.4860868e+00   2.4860868e+00   2.4860868e+00   2.4860868e+00   2.4860868e+00   2.4860868e+00   2.4860868e+00   2.4875806e+00   2.5584812e+00   2.8241372e+00   3.3115368e+00   3.9803929e+00   4.7603088e+00   5.5849401e+00   6.2852862e+00   6.6858655e+00   6.6858655e+00   6.2852862e+00   5.5849401e+00   4.7603089e+00   3.9803929e+00   3.3115368e+00   2.8241372e+00   2.5584812e+00   2.4875806e+00   2.4860868e+00   2.4860868e+00   2.4860868e+00   2.4860868e+00   2.4860868e+00   2.4860868e+00   2.4860868e+00   2.4860868e+00   2.4860868e+00
   1.9645000e+03   2.4860868e+00   2.4860868e+00   2.4860868e+00   2.4860868e+00   2.4860868e+00   2.4860868e+00   2.4860868e+00   2.4868906e+00   2.5270164e+00   2.6831003e+00   2.9891805e+00   3.4564339e+00   4.0941759e+00   4.8576603e+00   5.6461331e+00   6.3540812e+00   6.8865772e+00   7.1718873e+00   7.1718873e+00   6.8865772e+00   6.3540812e+00   5.6461331e+00   4.8576603e+00   4.0941759e+00   3.4564339e+00   2.9891805e+00   2.6831003e+00   2.5270164e+00   2.4868906e+00   2.4860868e+00   2.4860868e+00   2.4860868e+00   2.4860868e+00   2.4860868e+00   2.4860868e+00   2.4860868e+00
   1.9655000e+03   2.4860868e+00   2.4860868e+00   2.4860868e+00   2.4860868e+00   2.4860868e+00   2.4860868e+00   2.4860868e+00   2.4862803e+00   2.5153348e+00   2.6555286e+00   2.9452126e+00   3.3902577e+00   3.9813068e+00   4.7064507e+00   5.4824595e+00   6.1948513e+00   6.7379880e+00   7.0314123e+00   7.0314123e+00   6.7379880e+00   6.1948513e+00   5.4824595e+00   4.7064507e+00   3.9813068e+00   3.3902577e+00   2.9452126e+00   2.6555286e+00   2.5153348e+00   2.4862803e+00   2.4860868e+00   2.4860868e+00   2.4860868e+00   2.4860868e+00   2.4860868e+00   2.4860868e+00   2.4860868e+00
   1.9665000e+03   2.4860868e+00   2.4860868e+00   2.4860868e+00   2.4860868e+00   2.4860868e+00   2.4860868e+00   2.4860868e+00   2.4860868e+00   2.4997234e+00   2.6310564e+00   2.9417841e+00   3.4091152e+00   3.9596935e+00   4.4967405e+00   4.9312142e+00   5.2100256e+00   5.3456691e+00   5.4092775e+00   5.4092775e+00   5.3456691e+00   5.2100256e+00   4.9312142e+00   4.4967405e+00   3.9596935e+00   3.4091152e+00   2.9417841e+00   2.6310564e+00   2.4997234e+00   2.4860868e+00   2.4860868e+00   2.4860868e+00   2.4860868e+00   2.4860868e+00   2.4860868e+00   2.4860868e+00   2.4860868e+00
   1.9675000e+03   2.8104196e+00   2.8936823e+00   3.0412549e+00   3.2423656e+00   3.4768365e+00   3.7354649e+00   4.0090553e+00   4.2886148e+00   4.5653412e+00   4.8312427e+00   5.0799047e+00   5.3080501e+00   5.5183289e+00   5.7082599e+00   5.8705837e+00   5.9988114e+00   6.0875070e+00   6.1328223e+00   6.1328223e+00   6.0875070e+00   5.9988114e+00   5.8705837e+00   5.7082599e+00   5.5183289e+00   5.3080501e+00   5.0799047e+00   4.8312427e+00   4.5653412e+00   4.2886148e+00   4.0090553e+00   3.7354649e+00   3.4768365e+00   3.2423656e+00   3.0412549e+00   2.8936823e+00   2.8104196e+00
   1.9685000e+03   5.8082084e+00   5.8245579e+00   5.8654553e+00   5.9276807e+00   6.0120690e+00   6.1212930e+00   6.2654414e+00   6.4396802e+00   6.6216804e+00   6.8021375e+00   6.9748102e+00   7.1350085e+00   7.2789318e+00   7.4034906e+00   7.5061346e+00   7.5848661e+00   7.6382015e+00   7.6651118e+00   7.6651118e+00   7.6382015e+00   7.5848661e+00   7.5061346e+00   7.4034906e+00   7.2789318e+00   7.1350085e+00   6.9748102e+00   6.8021375e+00   6.6216804e+00   6.4396802e+00   6.2656797e+00   6.1213996e+00   6.0120690e+00   5.9276807e+00   5.8654553e+00   5.8245579e+00   5.8082084e+00
   1.9695000e+03   5.0123301e+00   5.0449367e+00   5.1119409e+00   5.2139249e+00   5.3528254e+00   5.5392034e+00   5.7621524e+00   5.9982828e+00   6.2368244e+00   6.4702453e+00   6.6924795e+00   6.8983279e+00   7.0833060e+00   7.2435225e+00   7.3756818e+00   7.4771871e+00   7.5459703e+00   7.5807090e+00   7.5807090e+00   7.5459703e+00   7.4771871e+00   7.3756818e+00   7.2435225e+00   7.0833060e+00   6.8983279e+00   6.6924795e+00   6.4702453e+00   6.2368244e+00   5.9982828e+00   5.7621524e+00   5.5392450e+00   5.3529530e+00   5.2139249e+00   5.1119409e+00   5.0449367e+00   5.0123301e+00
   1.9705000e+03   3.3585966e+00   3.4093552e+00   3.5163748e+00   3.6723618e+00   3.8710581e+00   4.1026801e+00   4.3561053e+00   4.6272845e+00   4.9129440e+00   5.2056721e+00   5.4966038e+00   5.7765432e+00   6.0364191e+00   6.2677097e+00   6.4627624e+00   6.6150229e+00   6.7195023e+00   6.7726032e+00   6.7726032e+00   6.7195023e+00   6.6150229e+00   6.4627624e+00   6.2677097e+00   6.0364191e+00   5.7765432e+00   5.4966038e+00   5.2056721e+00   4.9129440e+00   4.6272845e+00   4.3561053e+00   4.1026801e+00   3.8710581e+00   3.6723618e+00   3.5163748e+00   3.4093552e+00   3.3585966e+00
   1.9715000e+03   2.9776474e+00   3.0395251e+00   3.1606333e+00   3.3363164e+00   3.5549610e+00   3.8063657e+00   4.0872412e+00   4.3965751e+00   4.7276076e+00   5.0703381e+00   5.4135413e+00   5.7456786e+00   6.0553887e+00   6.3319886e+00   6.5658369e+00   6.7487901e+00   6.8744393e+00   6.9384068e+00   6.9384068e+00   6.8744393e+00   6.7487901e+00   6.5658369e+00   6.3319886e+00   6.0553887e+00   5.7456786e+00   5.4135413e+00   5.0703381e+00   4.7276076e+00   4.3965751e+00   4.0872412e+00   3.8063657e+00   3.5549610e+00   3.3363164e+00   3.1606333e+00   3.0395251e+00   2.9776474e+00
   1.9725000e+03   2.4860868e+00   2.4861436e+00   2.4952606e+00   2.5445962e+00   2.6493225e+00   2.8151325e+00   3.0431087e+00   3.3317660e+00   3.6782047e+00   4.0829535e+00   4.5384851e+00   5.0207169e+00   5.5025223e+00   5.9563707e+00   6.3560072e+00   6.6781757e+00   6.9040596e+00   7.0204255e+00   7.0204255e+00   6.9040596e+00   6.6781757e+00   6.3560072e+00   5.9563707e+00   5.5025223e+00   5.0207169e+00   4.5384851e+00   4.0829535e+00   3.6782047e+00   3.3317660e+00   3.0431088e+00   2.8151325e+00   2.6493225e+00   2.5445962e+00   2.4952606e+00   2.4861436e+00   2.4860868e+00
   1.9735000e+03   2.4860868e+00   2.4860871e+00   2.4882274e+00   2.5179563e+00   2.6012316e+00   2.7473102e+00   2.9594537e+00   3.2390125e+00   3.5850276e+00   4.0008461e+00   4.4742230e+00   4.9786713e+00   5.4849929e+00   5.9634857e+00   6.3857972e+00   6.7268186e+00   6.9661898e+00   7.0895271e+00   7.0895271e+00   6.9661898e+00   6.7268186e+00   6.3857972e+00   5.9634857e+00   5.4849929e+00   4.9786713e+00   4.4742230e+00   4.0008461e+00   3.5850276e+00   3.2390125e+00   2.9594537e+00   2.7473102e+00   2.6012316e+00   2.5179564e+00   2.4882274e+00   2.4860871e+00   2.4860868e+00
   1.9745000e+03   2.4860868e+00   2.4860868e+00   2.4860868e+00   2.4860868e+00   2.4868136e+00   2.5147672e+00   2.6105200e+00   2.7914843e+00   3.0646726e+00   3.4312711e+00   3.8954315e+00   4.4461489e+00   5.0420120e+00   5.6359865e+00   6.1808829e+00   6.6330907e+00   6.9563671e+00   7.1247954e+00   7.1247954e+00   6.9563671e+00   6.6330907e+00   6.1808829e+00   5.6359865e+00   5.0420120e+00   4.4461489e+00   3.8954315e+00   3.4312711e+00   3.0646726e+00   2.7914843e+00   2.6105200e+00   2.5147672e+00   2.4868136e+00   2.4860868e+00   2.4860868e+00   2.4860868e+00   2.4860868e+00
   1.9755000e+03   2.4860868e+00   2.4860868e+00   2.4860868e+00   2.4860868e+00   2.4860868e+00   2.4860868e+00   2.4887273e+00   2.5387400e+00   2.6875890e+00   2.9557756e+00   3.3485404e+00   3.8678657e+00   4.5056209e+00   5.2004742e+00   5.8772072e+00   6.4622535e+00   6.8918293e+00   7.1190559e+00   7.1190559e+00   6.8918293e+00   6.4622535e+00   5.8772072e+00   5.2004742e+00   4.5056209e+00   3.8678657e+00   3.3485404e+00   2.9557756e+00   2.6875890e+00   2.5387400e+00   2.4887273e+00   2.4860868e+00   2.4860868e+00   2.4860868e+00   2.4860868e+00   2.4860868e+00   2.4860868e+00
   1.9765000e+03   2.4860868e+00   2.4860868e+00   2.4860868e+00   2.4860868e+00   2.4860868e+00   2.4860868e+00   2.4870641e+00   2.5238936e+00   2.6566963e+00   2.9134620e+00   3.3083318e+00   3.8558664e+00   4.5265511e+00   5.2504293e+00   5.9510462e+00   6.5541689e+00   6.9958536e+00   7.2289946e+00   7.2289946e+00   6.9958536e+00   6.5541689e+00   5.9510462e+00   5.2504293e+00   4.5265511e+00   3.8558665e+00   3.3083318e+00   2.9134620e+00   2.6566963e+00   2.5238936e+00   2.4870641e+00   2.4860868e+00   2.4860868e+00   2.4860868e+00   2.4860868e+00   2.4860868e+00   2.4860868e+00
   1.9775000e+03   2.4860868e+00   2.4860868e+00   2.4860868e+00   2.4860868e+00   2.4860868e+00   2.4860888e+00   2.4934864e+00   2.5614698e+00   2.7305406e+00   3.0166287e+00   3.4240955e+00   3.9586115e+00   4.6004081e+00   5.2862431e+00   5.9457844e+00   6.5111545e+00   6.9240185e+00   7.1417456e+00   7.1417456e+00   6.9240185e+00   6.5111545e+00   5.9457844e+00   5.2862431e+00   4.6004081e+00   3.9586115e+00   3.4240955e+00   3.0166287e+00   2.7305407e+00   2.5614698e+00   2.4934864e+00   2.4860888e+00   2.4860868e+00   2.4860868e+00   2.4860868e+00   2.4860868e+00   2.4860868e+00
   1.9785000e+03   2.4860868e+00   2.4860868e+00   2.4863289e+00   2.5059685e+00   2.5837716e+00   2.7338949e+00   2.9556992e+00   3.2413990e+00   3.5770487e+00   3.9455509e+00   4.3272180e+00   4.7031686e+00   5.0581641e+00   5.3880630e+00   5.6878490e+00   5.9360039e+00   6.1132161e+00   6.2054840e+00   6.2054840e+00   6.1132161e+00   5.9360039e+00   5.6878490e+00   5.3880630e+00   5.0581641e+00   4.7031686e+00   4.3272180e+00   3.9455509e+00   3.5770487e+00   3.2413990e+00   2.9556992e+00   2.7338949e+00   2.5837717e+00   2.5059686e+00   2.4863289e+00   2.4860868e+00   2.4860868e+00
   1.9795000e+03   4.9579913e+00   4.9894950e+00   5.0435672e+00   5.1246765e+00   5.2316067e+00   5.3641923e+00   5.5239179e+00   5.7158844e+00   5.9213392e+00   6.1289445e+00   6.3309729e+00   6.5211727e+00   6.6942253e+00   6.8455526e+00   6.9713475e+00   7.0684622e+00   7.1345359e+00   7.1679758e+00   7.1679758e+00   7.1345359e+00   7.0684622e+00   6.9713475e+00   6.8455526e+00   6.6942253e+00   6.5211727e+00   6.3309729e+00   6.1289445e+00   5.9213392e+00   5.7158844e+00   5.5237373e+00   5.3641923e+00   5.2316067e+00   5.1246765e+00   5.0435672e+00   4.9894950e+00   4.9579913e+00
   1.9805000e+03   6.3081562e+00   6.3289364e+00   6.3682656e+00   6.4297330e+00   6.5156596e+00   6.6343954e+00   6.7931352e+00   6.9623627e+00   7.1320852e+00   7.2961926e+00   7.4504431e+00   7.5915894e+00   7.7170342e+00   7.8246687e+00   7.9127933e+00   7.9800296e+00   8.0254282e+00   8.0482771e+00   8.0482771e+00   8.0254282e+00   7.9800296e+00   7.9127933e+00   7.8246687e+00   7.7170342e+00   7.5915894e+00   7.4504431e+00   7.2961926e+00   7.1320852e+00   6.9623627e+00   6.7931352e+00   6.6354510e+00   6.5156596e+00   6.4297330e+00   6.3682656e+00   6.3289364e+00   6.3081562e+00
   1.9815000e+03   4.1798082e+00   4.2217838e+00   4.3020869e+00   4.4217146e+00   4.5784675e+00   4.7704368e+00   5.0006777e+00   5.2523694e+00   5.5138671e+00   5.7762060e+00   6.0313962e+00   6.2721842e+00   6.4919259e+00   6.6846989e+00   6.8454030e+00   6.9697435e+00   7.0545149e+00   7.0974472e+00   7.0974472e+00   7.0545149e+00   6.9697435e+00   6.8454030e+00   6.6846989e+00   6.4919259e+00   6.2721842e+00   6.0313962e+00   5.7762060e+00   5.5138671e+00   5.2523694e+00   5.0006777e+00   4.7709769e+00   4.5784675e+00   4.4217146e+00   4.3020869e+00   4.2217838e+00   4.1798082e+00
   1.9825000e+03   2.8365027e+00   2.9005636e+00   3.0261482e+00   3.2056107e+00   3.4243092e+00   3.6762674e+00   3.9581099e+00   4.2694593e+00   4.6066714e+00   4.9594881e+00   5.3159814e+00   5.6635667e+00   5.9896592e+00   6.2823220e+00   6.5307173e+00   6.7256003e+00   6.8597374e+00   6.9280916e+00   6.9280916e+00   6.8597374e+00   6.7256003e+00   6.5307173e+00   6.2823220e+00   5.9896592e+00   5.6635667e+00   5.3159814e+00   4.9594881e+00   4.6066714e+00   4.2694593e+00   3.9581100e+00   3.6762674e+00   3.4243092e+00   3.2056107e+00   3.0261482e+00   2.9005636e+00   2.8365028e+00
   1.9835000e+03   2.5016395e+00   2.5475858e+00   2.6345012e+00   2.7674301e+00   2.9497516e+00   3.1833663e+00   3.4711530e+00   3.8167405e+00   4.2098573e+00   4.6354724e+00   5.0764386e+00   5.5146406e+00   5.9318195e+00   6.3104931e+00   6.6346496e+00   6.8906180e+00   7.0675602e+00   7.1579158e+00   7.1579158e+00   7.0675602e+00   6.8906180e+00   6.6346496e+00   6.3104931e+00   5.9318195e+00   5.5146406e+00   5.0764386e+00   4.6354724e+00   4.2098573e+00   3.8167405e+00   3.4711530e+00   3.1833663e+00   2.9497516e+00   2.7674302e+00   2.6345012e+00   2.5475858e+00   2.5016395e+00
   1.9845000e+03   2.4860868e+00   2.4860868e+00   2.4860868e+00   2.4860868e+00   2.4876239e+00   2.5221946e+00   2.6270077e+00   2.8163181e+00   3.0937657e+00   3.4561935e+00   3.8978787e+00   4.4175270e+00   4.9862745e+00   5.5579614e+00   6.0855100e+00   6.5252095e+00   6.8404601e+00   7.0049219e+00   7.0049219e+00   6.8404601e+00   6.5252095e+00   6.0855100e+00   5.5579614e+00   4.9862745e+00   4.4175270e+00   3.8978787e+00   3.4561935e+00   3.0937657e+00   2.8163181e+00   2.6270077e+00   2.5221946e+00   2.4876239e+00   2.4860868e+00   2.4860868e+00   2.4860868e+00   2.4860868e+00
   1.9855000e+03   2.4860868e+00   2.4860868e+00   2.4860868e+00   2.4860868e+00   2.4860868e+00   2.4860868e+00   2.4860868e+00   2.4860870e+00   2.4972457e+00   2.6009873e+00   2.8569315e+00   3.2776361e+00   3.8489676e+00   4.5545689e+00   5.3384184e+00   6.0765314e+00   6.6480992e+00   6.9594878e+00   6.9594878e+00   6.6480992e+00   6.0765314e+00   5.3384184e+00   4.5545689e+00   3.8489676e+00   3.2776361e+00   2.8569315e+00   2.6009873e+00   2.4972457e+00   2.4860870e+00   2.4860868e+00   2.4860868e+00   2.4860868e+00   2.4860868e+00   2.4860868e+00   2.4860868e+00   2.4860868e+00
   1.9865000e+03   2.4860868e+00   2.4860868e+00   2.4860868e+00   2.4860868e+00   2.4860868e+00   2.4860868e+00   2.4860868e+00   2.4860868e+00   2.4860868e+00   2.4872809e+00   2.5523923e+00   2.8069873e+00   3.2892006e+00   3.9800779e+00   4.8467786e+00   5.7649162e+00   6.5265529e+00   6.9566108e+00   6.9566108e+00   6.5265529e+00   5.7649162e+00   4.8467786e+00   3.9800779e+00   3.2892006e+00   2.8069873e+00   2.5523923e+00   2.4872809e+00   2.4860868e+00   2.4860868e+00   2.4860868e+00   2.4860868e+00   2.4860868e+00   2.4860868e+00   2.4860868e+00   2.4860868e+00   2.4860868e+00
   1.9875000e+03   2.4860868e+00   2.4860868e+00   2.4860868e+00   2.4860868e+00   2.4860868e+00   2.4860868e+00   2.4860868e+00   2.4860868e+00   2.4860976e+00   2.5022482e+00   2.6413973e+00   2.9724520e+00   3.4983926e+00   4.1850930e+00   4.9972063e+00   5.8241310e+00   6.4948048e+00   6.8694500e+00   6.8694500e+00   6.4948048e+00   5.8241310e+00   4.9972063e+00   4.1850930e+00   3.4983926e+00   2.9724520e+00   2.6413973e+00   2.5022482e+00   2.4860976e+00   2.4860868e+00   2.4860868e+00   2.4860868e+00   2.4860868e+00   2.4860868e+00   2.4860868e+00   2.4860868e+00   2.4860868e+00
   1.9885000e+03   2.4860868e+00   2.4860868e+00   2.4860868e+00   2.4860868e+00   2.4873217e+00   2.5253630e+00   2.6445516e+00   2.8560989e+00   3.1545295e+00   3.5227592e+00   3.9357389e+00   4.3644085e+00   4.7803353e+00   5.1618580e+00   5.5057321e+00   5.7997807e+00   6.0147378e+00   6.1281722e+00   6.1281722e+00   6.0147378e+00   5.7997807e+00   5.5057321e+00   5.1618580e+00   4.7803353e+00   4.3644085e+00   3.9357389e+00   3.5227592e+00   3.1545295e+00   2.8560989e+00   2.6445516e+00   2.5253630e+00   2.4873217e+00   2.4860868e+00   2.4860868e+00   2.4860868e+00   2.4860868e+00
   1.9895000e+03   4.8535599e+00   4.8839854e+00   4.9397568e+00   5.0233162e+00   5.1333349e+00   5.2688998e+00   5.4299146e+00   5.6227238e+00   5.8292958e+00   6.0385450e+00   6.2426825e+00   6.4352664e+00   6.6108186e+00   6.7646101e+00   6.8925889e+00   6.9914983e+00   7.0588449e+00   7.0929394e+00   7.0929394e+00   7.0588449e+00   6.9914983e+00   6.8925889e+00   6.7646101e+00   6.6108186e+00   6.4352664e+00   6.2426825e+00   6.0385450e+00   5.8292958e+00   5.6227238e+00   5.4306527e+00   5.2688998e+00   5.1333349e+00   5.0233162e+00   4.9397568e+00   4.8839854e+00   4.8535599e+00
   1.9905000e+03   6.0785938e+00   6.0971782e+00   6.1392157e+00   6.2040627e+00   6.2938523e+00   6.4156742e+00   6.5790174e+00   6.7567852e+00   6.9364702e+00   7.1111819e+00   7.2761281e+00   7.4276234e+00   7.5626842e+00   7.6788573e+00   7.7741427e+00   7.8469721e+00   7.8961870e+00   7.9209819e+00   7.9209819e+00   7.8961870e+00   7.8469721e+00   7.7741427e+00   7.6788573e+00   7.5626842e+00   7.4276234e+00   7.2761281e+00   7.1111819e+00   6.9364702e+00   6.7567852e+00   6.5790174e+00   6.4153983e+00   6.2938523e+00   6.2040627e+00   6.1392157e+00   6.0971782e+00   6.0785939e+00
   1.9915000e+03   3.4670734e+00   3.5238548e+00   3.6244408e+00   3.7735710e+00   3.9647489e+00   4.1911049e+00   4.4442291e+00   4.7185048e+00   5.0065484e+00   5.2999452e+00   5.5897465e+00   5.8669901e+00   6.1230639e+00   6.3499863e+00   6.5406721e+00   6.6891863e+00   6.7908631e+00   6.8424944e+00   6.8424944e+00   6.7908631e+00   6.6891863e+00   6.5406721e+00   6.3499863e+00   6.1230639e+00   5.8669901e+00   5.5897465e+00   5.2999452e+00   5.0065484e+00   4.7185048e+00   4.4442291e+00   4.1911049e+00   3.9647489e+00   3.7735710e+00   3.6244408e+00   3.5238548e+00   3.4670734e+00
   1.9925000e+03   2.8299702e+00   2.9010677e+00   3.0268630e+00   3.2065483e+00   3.4252151e+00   3.6763768e+00   3.9561140e+00   4.2629578e+00   4.5952548e+00   4.9435509e+00   5.2960922e+00   5.6403784e+00   5.9638266e+00   6.2544601e+00   6.5013406e+00   6.6951997e+00   6.8286821e+00   6.8967131e+00   6.8967131e+00   6.8286821e+00   6.6951997e+00   6.5013406e+00   6.2544601e+00   5.9638266e+00   5.6403784e+00   5.2960922e+00   4.9435509e+00   4.5952548e+00   4.2629578e+00   3.9561140e+00   3.6763768e+00   3.4252151e+00   3.2065483e+00   3.0268630e+00   2.9010678e+00   2.8299703e+00
   1.9935000e+03   2.4861329e+00   2.4933801e+00   2.5352068e+00   2.6247007e+00   2.7677741e+00   2.9670136e+00   3.2229574e+00   3.5360331e+00   3.9099014e+00   4.3356737e+00   4.7938458e+00   5.2625079e+00   5.7188340e+00   6.1402944e+00   6.5059487e+00   6.7975244e+00   7.0004745e+00   7.1045182e+00   7.1045182e+00   7.0004745e+00   6.7975244e+00   6.5059487e+00   6.1402944e+00   5.7188340e+00   5.2625079e+00   4.7938458e+00   4.3356737e+00   3.9099014e+00   3.5360331e+00   3.2229574e+00   2.9670136e+00   2.7677741e+00   2.6247007e+00   2.5352068e+00   2.4933801e+00   2.4861329e+00
   1.9945000e+03   2.4860868e+00   2.4860868e+00   2.4860868e+00   2.4860868e+00   2.4860868e+00   2.4860868e+00   2.4914233e+00   2.5550042e+00   2.7216557e+00   3.0037021e+00   3.3951207e+00   3.8773680e+00   4.4281903e+00   5.0330837e+00   5.6388302e+00   6.1723834e+00   6.5689023e+00   6.7799824e+00   6.7799824e+00   6.5689023e+00   6.1723834e+00   5.6388301e+00   5.0330837e+00   4.4281903e+00   3.8773680e+00   3.3951207e+00   3.0037021e+00   2.7216557e+00   2.5550042e+00   2.4914234e+00   2.4860868e+00   2.4860868e+00   2.4860868e+00   2.4860868e+00   2.4860868e+00   2.4860868e+00
   1.9955000e+03   2.4860868e+00   2.4860868e+00   2.4860868e+00   2.4860868e+00   2.4860868e+00   2.4860868e+00   2.4860868e+00   2.4860868e+00   2.4860868e+00   2.4894836e+00   2.5788454e+00   2.8643470e+00   3.3632836e+00   4.0354683e+00   4.8199617e+00   5.6457769e+00   6.3379319e+00   6.7311470e+00   6.7311470e+00   6.3379319e+00   5.6457768e+00   4.8199617e+00   4.0354683e+00   3.3632836e+00   2.8643470e+00   2.5788454e+00   2.4894836e+00   2.4860868e+00   2.4860868e+00   2.4860868e+00   2.4860868e+00   2.4860868e+00   2.4860868e+00   2.4860868e+00   2.4860868e+00   2.4860868e+00
   1.9965000e+03   2.4860868e+00   2.4860868e+00   2.4860868e+00   2.4860868e+00   2.4860868e+00   2.4860868e+00   2.4860868e+00   2.4860868e+00   2.4860868e+00   2.5001466e+00   2.6314609e+00   2.9550323e+00   3.4834960e+00   4.2030620e+00   5.0742153e+00   5.9447691e+00   6.6427758e+00   7.0299478e+00   7.0299478e+00   6.6427758e+00   5.9447691e+00   5.0742153e+00   4.2030620e+00   3.4834960e+00   2.9550323e+00   2.6314609e+00   2.5001466e+00   2.4860868e+00   2.4860868e+00   2.4860868e+00   2.4860868e+00   2.4860868e+00   2.4860868e+00   2.4860868e+00   2.4860868e+00   2.4860868e+00
   1.9975000e+03   2.4860868e+00   2.4860868e+00   2.4860868e+00   2.4860868e+00   2.4860868e+00   2.4860868e+00   2.4860868e+00   2.4862910e+00   2.5142351e+00   2.6518337e+00   2.9401565e+00   3.3901517e+00   4.0049150e+00   4.7604344e+00   5.5568522e+00   6.2810516e+00   6.8301772e+00   7.1256768e+00   7.1256768e+00   6.8301772e+00   6.2810516e+00   5.5568522e+00   4.7604344e+00   4.0049150e+00   3.3901517e+00   2.9401565e+00   2.6518337e+00   2.5142351e+00   2.4862910e+00   2.4860868e+00   2.4860868e+00   2.4860868e+00   2.4860868e+00   2.4860868e+00   2.4860868e+00   2.4860868e+00
   1.9985000e+03   2.4860868e+00   2.4860868e+00   2.4860868e+00   2.4861194e+00   2.4969642e+00   2.5587064e+00   2.6931756e+00   2.9098618e+00   3.2120777e+00   3.6017478e+00   4.0824311e+00   4.6291204e+00   5.2032517e+00   5.7638308e+00   6.2705355e+00   6.6867282e+00   6.9821869e+00   7.1354968e+00   7.1354968e+00   6.9821869e+00   6.6867282e+00   6.2705355e+00   5.7638308e+00   5.2032517e+00   4.6291204e+00   4.0824311e+00   3.6017478e+00   3.2120777e+00   2.9098618e+00   2.6931756e+00   2.5587064e+00   2.4969642e+00   2.4861194e+00   2.4860868e+00   2.4860868e+00   2.4860868e+00
   1.9995000e+03   4.7355039e+00   4.7688201e+00   4.8279287e+00   4.9160590e+00   5.0316904e+00   5.1737932e+00   5.3422801e+00   5.5407466e+00   5.7528156e+00   5.9675530e+00   6.1771218e+00   6.3750284e+00   6.5556036e+00   6.7139174e+00   6.8457776e+00   6.9477429e+00   7.0171984e+00   7.0523729e+00   7.0523729e+00   7.0171984e+00   6.9477429e+00   6.8457776e+00   6.7139174e+00   6.5556036e+00   6.3750284e+00   6.1771218e+00   5.9675530e+00   5.7528156e+00   5.5407466e+00   5.3421486e+00   5.1737932e+00   5.0316904e+00   4.9160590e+00   4.8279287e+00   4.7688201e+00   4.7355039e+00
   2.0005000e+03   5.6799833e+00   5.6959145e+00   5.7360433e+00   5.7970956e+00   5.8792378e+00   5.9839675e+00   6.1165752e+00   6.2843860e+00   6.4641482e+00   6.6445322e+00   6.8185136e+00   6.9808573e+00   7.1273564e+00   7.2545757e+00   7.3596826e+00   7.4404849e+00   7.4952645e+00   7.5229433e+00   7.5229433e+00   7.4952645e+00   7.4404849e+00   7.3596826e+00   7.2545757e+00   7.1273564e+00   6.9808573e+00   6.8185136e+00   6.6445322e+00   6.4641482e+00   6.2843860e+00   6.1162795e+00   5.9839675e+00   5.8792378e+00   5.7970956e+00   5.7360433e+00   5.6959145e+00   5.6799834e+00
   2.0015000e+03   3.8818797e+00   3.9237047e+00   4.0138076e+00   4.1475329e+00   4.3217678e+00   4.5341953e+00   4.7818856e+00   5.0505940e+00   5.3300466e+00   5.6112593e+00   5.8857886e+00   6.1457300e+00   6.3837086e+00   6.5930566e+00   6.7679248e+00   6.9034720e+00   6.9960128e+00   7.0428939e+00   7.0428939e+00   6.9960128e+00   6.9034720e+00   6.7679248e+00   6.5930566e+00   6.3837086e+00   6.1457300e+00   5.8857886e+00   5.6112593e+00   5.3300466e+00   5.0505940e+00   4.7818856e+00   4.5341361e+00   4.3217678e+00   4.1475329e+00   4.0138076e+00   3.9237047e+00   3.8818798e+00
   2.0025000e+03   2.8759451e+00   2.9390649e+00   3.0676041e+00   3.2500726e+00   3.4703022e+00   3.7196630e+00   3.9925604e+00   4.2840026e+00   4.5914567e+00   4.9132249e+00   5.2401119e+00   5.5606489e+00   5.8629701e+00   6.1355512e+00   6.3677474e+00   6.5504510e+00   6.6765169e+00   6.7407820e+00   6.7407820e+00   6.6765169e+00   6.5504510e+00   6.3677474e+00   6.1355512e+00   5.8629701e+00   5.5606489e+00   5.2401119e+00   4.9132249e+00   4.5914567e+00   4.2840026e+00   3.9925604e+00   3.7196630e+00   3.4703022e+00   3.2500726e+00   3.0676041e+00   2.9390649e+00   2.8759452e+00
   2.0035000e+03   2.6182178e+00   2.6921904e+00   2.8219615e+00   2.9956217e+00   3.2089079e+00   3.4569992e+00   3.7347510e+00   4.0360456e+00   4.3548720e+00   4.6881940e+00   5.0335267e+00   5.3787791e+00   5.7095617e+00   6.0115806e+00   6.2714557e+00   6.4774359e+00   6.6202789e+00   6.6933299e+00   6.6933299e+00   6.6202789e+00   6.4774359e+00   6.2714557e+00   6.0115806e+00   5.7095617e+00   5.3787791e+00   5.0335267e+00   4.6881940e+00   4.3548720e+00   4.0360456e+00   3.7347510e+00   3.4569992e+00   3.2089079e+00   2.9956217e+00   2.8219615e+00   2.6921904e+00   2.6182178e+00
   2.0045000e+03   2.4860868e+00   2.4860868e+00   2.4861041e+00   2.4937592e+00   2.5457173e+00   2.6642704e+00   2.8545936e+00   3.1150007e+00   3.4380669e+00   3.8126069e+00   4.2255189e+00   4.6675445e+00   5.1310301e+00   5.5864076e+00   6.0000682e+00   6.3411929e+00   6.5840405e+00   6.7102878e+00   6.7102878e+00   6.5840405e+00   6.3411929e+00   6.0000682e+00   5.5864076e+00   5.1310301e+00   4.6675445e+00   4.2255189e+00   3.8126069e+00   3.4380669e+00   3.1150007e+00   2.8545936e+00   2.6642704e+00   2.5457173e+00   2.4937592e+00   2.4861041e+00   2.4860868e+00   2.4860868e+00
   2.0055000e+03   2.4860868e+00   2.4860868e+00   2.4860868e+00   2.4860868e+00   2.4860868e+00   2.4860868e+00   2.4867434e+00   2.5229962e+00   2.6583503e+00   2.9153101e+00   3.2916091e+00   3.7679949e+00   4.3161077e+00   4.9151263e+00   5.5284135e+00   6.0780082e+00   6.4909579e+00   6.7121054e+00   6.7121054e+00   6.4909579e+00   6.0780082e+00   5.5284135e+00   4.9151263e+00   4.3161077e+00   3.7679949e+00   3.2916091e+00   2.9153101e+00   2.6583503e+00   2.5229962e+00   2.4867434e+00   2.4860868e+00   2.4860868e+00   2.4860868e+00   2.4860868e+00   2.4860868e+00   2.4860868e+00
   2.0065000e+03   2.4860868e+00   2.4860868e+00   2.4860868e+00   2.4860868e+00   2.4860868e+00   2.4861178e+00   2.4987372e+00   2.5812929e+00   2.7666026e+00   3.0628348e+00   3.4633844e+00   3.9521246e+00   4.5153239e+00   5.1317922e+00   5.7376383e+00   6.2646778e+00   6.6532538e+00   6.8592029e+00   6.8592029e+00   6.6532538e+00   6.2646778e+00   5.7376383e+00   5.1317922e+00   4.5153239e+00   3.9521246e+00   3.4633844e+00   3.0628348e+00   2.7666026e+00   2.5812929e+00   2.4987372e+00   2.4861178e+00   2.4860868e+00   2.4860868e+00   2.4860868e+00   2.4860868e+00   2.4860868e+00
   2.0075000e+03   2.4860868e+00   2.4860868e+00   2.4860868e+00   2.4860868e+00   2.4860868e+00   2.4860868e+00   2.4863190e+00   2.5118272e+00   2.6281328e+00   2.8666926e+00   3.2368185e+00   3.7377172e+00   4.3691850e+00   5.0786704e+00   5.7833652e+00   6.4005092e+00   6.8574250e+00   7.1002588e+00   7.1002588e+00   6.8574250e+00   6.4005092e+00   5.7833652e+00   5.0786704e+00   4.3691850e+00   3.7377172e+00   3.2368185e+00   2.8666926e+00   2.6281328e+00   2.5118272e+00   2.4863190e+00   2.4860868e+00   2.4860868e+00   2.4860868e+00   2.4860868e+00   2.4860868e+00   2.4860868e+00
   2.0085000e+03   2.4860868e+00   2.4860868e+00   2.4860868e+00   2.4860868e+00   2.4860868e+00   2.4860868e+00   2.4867991e+00   2.5205809e+00   2.6490118e+00   2.8987413e+00   3.2768911e+00   3.7822909e+00   4.4133708e+00   5.1155163e+00   5.8086171e+00   6.4131774e+00   6.8596317e+00   7.0965526e+00   7.0965526e+00   6.8596317e+00   6.4131774e+00   5.8086171e+00   5.1155163e+00   4.4133708e+00   3.7822909e+00   3.2768911e+00   2.8987413e+00   2.6490118e+00   2.5205809e+00   2.4867991e+00   2.4860868e+00   2.4860868e+00   2.4860868e+00   2.4860868e+00   2.4860868e+00   2.4860868e+00
   2.0095000e+03   2.4860868e+00   2.4860868e+00   2.4860868e+00   2.4860868e+00   2.4878815e+00   2.5232010e+00   2.6290577e+00   2.8239718e+00   3.1217738e+00   3.5381475e+00   4.0565156e+00   4.6412305e+00   5.2516094e+00   5.8448341e+00   6.3791999e+00   6.8169555e+00   7.1272484e+00   7.2880131e+00   7.2880131e+00   7.1272484e+00   6.8169555e+00   6.3791999e+00   5.8448341e+00   5.2516094e+00   4.6412305e+00   4.0565156e+00   3.5381475e+00   3.1217738e+00   2.8239718e+00   2.6290577e+00   2.5232010e+00   2.4878815e+00   2.4860868e+00   2.4860868e+00   2.4860868e+00   2.4860868e+00
   2.0105000e+03   2.4860868e+00   2.4860983e+00   2.4933311e+00   2.5381295e+00   2.6377192e+00   2.8001777e+00   3.0309484e+00   3.3364597e+00   3.7222832e+00   4.1731722e+00   4.6666037e+00   5.1773297e+00   5.6788825e+00   6.1450592e+00   6.5513974e+00   6.8765686e+00   7.1033461e+00   7.2198053e+00   7.2198053e+00   7.1033461e+00   6.8765686e+00   6.5513974e+00   6.1450592e+00   5.6788825e+00   5.1773297e+00   4.6666037e+00   4.1731722e+00   3.7222832e+00   3.3364597e+00   3.0309484e+00   2.8001777e+00   2.6377192e+00   2.5381295e+00   2.4933311e+00   2.4860983e+00   2.4860868e+00
   2.0115000e+03   3.3365215e+00   3.3917527e+00   3.5017380e+00   3.6616702e+00   3.8635336e+00   4.0944815e+00   4.3418300e+00   4.5986593e+00   4.8609855e+00   5.1278639e+00   5.3939583e+00   5.6512045e+00   5.8911799e+00   6.1057535e+00   6.2873639e+00   6.4296056e+00   6.5273997e+00   6.5771848e+00   6.5771848e+00   6.5273997e+00   6.4296056e+00   6.2873639e+00   6.1057535e+00   5.8911799e+00   5.6512045e+00   5.3939583e+00   5.1278639e+00   4.8609855e+00   4.5986593e+00   4.3418300e+00   4.0944815e+00   3.8635336e+00   3.6616702e+00   3.5017380e+00   3.3917527e+00   3.3365215e+00
   2.0125000e+03   5.9599512e+00   5.9759008e+00   6.0115607e+00   6.0665854e+00   6.1406651e+00   6.2362651e+00   6.3600235e+00   6.5184913e+00   6.6875628e+00   6.8565447e+00   7.0188918e+00   7.1698277e+00   7.3055933e+00   7.4231774e+00   7.5201149e+00   7.5944907e+00   7.6448672e+00   7.6702942e+00   7.6702942e+00   7.6448672e+00   7.5944907e+00   7.5201149e+00   7.4231774e+00   7.3055933e+00   7.1698277e+00   7.0188918e+00   6.8565447e+00   6.6875628e+00   6.5184913e+00   6.3596809e+00   6.2362651e+00   6.1406651e+00   6.0665854e+00   6.0115607e+00   5.9759008e+00   5.9599512e+00
   2.0135000e+03   5.9048894e+00   5.9297622e+00   5.9782137e+00   6.0526475e+00   6.1561505e+00   6.3001194e+00   6.4814293e+00   6.6730728e+00   6.8649409e+00   7.0507029e+00   7.2256769e+00   7.3861890e+00   7.5291906e+00   7.6521494e+00   7.7529854e+00   7.8300616e+00   7.8821322e+00   7.9083691e+00   7.9083691e+00   7.8821322e+00   7.8300616e+00   7.7529854e+00   7.6521494e+00   7.5291906e+00   7.3861890e+00   7.2256769e+00   7.0507029e+00   6.8649409e+00   6.6730728e+00   6.4814293e+00   6.3004209e+00   6.1562024e+00   6.0526475e+00   5.9782137e+00   5.9297622e+00   5.9048894e+00
