# Supplementary material for: Global solar wind variations over the last four centuries
Source: Sci Rep. 2017 Jan 31;7:41548. doi: 10.1038/srep41548 (PMC5282500; doi:10.1038/srep41548)
Supplement: Supplementary Dataset 1D [file srep41548-s5.txt]

%Global solar wind variations over the last four centuries
%M.J. Owens1, M. Lockwood1, P. Riley2
%1Space and Atmospheric Electricity Group, Department of Meteorology, University of Reading, Earley Gate, PO Box 243, Reading RG6 6BB, UK
%2Predictive Science Inc., 9990 Mesa Rim Rd, Suite 170, San Diego, CA 92121, USA
%
%Supplementary data: Reconstructed Proton temperature at 1 AU as a function of latitude and time
%
%Column 1: Decimal year
%Columns 2 - Proton temperature [K] at latitudes from -87.5 degrees to 87.5 degrees in 5 degree steps
%i.e., latitudes of [-87.5:5:87.5]
%
%Contact m.j.owens@reading.ac.uk for more informaiton
%   
   1.6175000e+03   2.4356000e+05   2.4356000e+05   2.4356000e+05   2.4356000e+05   2.4355768e+05   2.4304079e+05   2.4037306e+05   2.3462027e+05   2.2524480e+05   2.1166710e+05   1.9389026e+05   1.7316974e+05   1.5106240e+05   1.2924436e+05   1.0362454e+05   8.4317710e+04   7.1774481e+04   6.5654910e+04   6.5654910e+04   7.1774481e+04   8.4317710e+04   1.0362454e+05   1.2924436e+05   1.5106240e+05   1.7316974e+05   1.9389026e+05   2.1166710e+05   2.2524480e+05   2.3462027e+05   2.4037306e+05   2.4304079e+05   2.4355768e+05   2.4356000e+05   2.4356000e+05   2.4356000e+05   2.4356000e+05
   1.6185000e+03   2.4356000e+05   2.4356000e+05   2.4356000e+05   2.4356000e+05   2.4356000e+05   2.4356000e+05   2.4356000e+05   2.4337755e+05   2.4093245e+05   2.3419637e+05   2.2237619e+05   2.0520072e+05   1.8246835e+05   1.5617459e+05   1.2958920e+05   9.9539930e+04   7.9374979e+04   6.9553823e+04   6.9553823e+04   7.9374978e+04   9.9539930e+04   1.2958920e+05   1.5617459e+05   1.8246835e+05   2.0520072e+05   2.2237619e+05   2.3419637e+05   2.4093245e+05   2.4337755e+05   2.4356000e+05   2.4356000e+05   2.4356000e+05   2.4356000e+05   2.4356000e+05   2.4356000e+05   2.4356000e+05
   1.6195000e+03   2.4356000e+05   2.4356000e+05   2.4356000e+05   2.4356000e+05   2.4356000e+05   2.4356000e+05   2.4353085e+05   2.4217041e+05   2.3741629e+05   2.2844566e+05   2.1511523e+05   1.9766331e+05   1.7621209e+05   1.5219983e+05   1.2838970e+05   1.0138947e+05   8.3401988e+04   7.4559895e+04   7.4559895e+04   8.3401988e+04   1.0138947e+05   1.2838970e+05   1.5219983e+05   1.7621209e+05   1.9766331e+05   2.1511523e+05   2.2844566e+05   2.3741629e+05   2.4217041e+05   2.4353085e+05   2.4356000e+05   2.4356000e+05   2.4356000e+05   2.4356000e+05   2.4356000e+05   2.4356000e+05
   1.6205000e+03   2.3477500e+05   2.3245691e+05   2.2795717e+05   2.2171292e+05   2.1412051e+05   2.0531550e+05   1.9542497e+05   1.8450929e+05   1.7258855e+05   1.5998980e+05   1.4715156e+05   1.3454682e+05   1.2265474e+05   1.0681507e+05   9.5649474e+04   8.7298609e+04   8.1762077e+04   7.9007813e+04   7.9007813e+04   8.1762077e+04   8.7298610e+04   9.5649474e+04   1.0681507e+05   1.2265474e+05   1.3454682e+05   1.4715156e+05   1.5998980e+05   1.7258855e+05   1.8450929e+05   1.9542497e+05   2.0531550e+05   2.1412051e+05   2.2171292e+05   2.2795717e+05   2.3245691e+05   2.3477500e+05
   1.6215000e+03   5.3702319e+04   5.3510552e+04   5.3156617e+04   5.2583506e+04   5.1790140e+04   5.0721419e+04   4.9291362e+04   4.7194251e+04   4.4681918e+04   4.2171274e+04   3.9814542e+04   3.7689005e+04   3.5835914e+04   3.4277936e+04   3.3026393e+04   3.2086021e+04   3.1459195e+04   3.1145793e+04   3.1145793e+04   3.1459195e+04   3.2086021e+04   3.3026393e+04   3.4277936e+04   3.5835914e+04   3.7689005e+04   3.9814542e+04   4.2171274e+04   4.4681918e+04   4.7194251e+04   4.9286111e+04   5.0721419e+04   5.1790140e+04   5.2583506e+04   5.3156617e+04   5.3510552e+04   5.3702319e+04
   1.6225000e+03   1.6055383e+04   1.6028318e+04   1.5936043e+04   1.5787509e+04   1.5571950e+04   1.5267285e+04   1.4819017e+04   1.4159291e+04   1.3458860e+04   1.2783698e+04   1.2162563e+04   1.1609561e+04   1.1131771e+04   1.0732520e+04   1.0413200e+04   1.0173972e+04   1.0014793e+04   9.9352701e+03   9.9352701e+03   1.0014793e+04   1.0173972e+04   1.0413200e+04   1.0732520e+04   1.1131771e+04   1.1609561e+04   1.2162563e+04   1.2783698e+04   1.3458860e+04   1.4159291e+04   1.4821401e+04   1.5267285e+04   1.5571950e+04   1.5787509e+04   1.5936043e+04   1.6028318e+04   1.6055383e+04
   1.6235000e+03   1.7117534e+04   1.7055086e+04   1.6910557e+04   1.6680820e+04   1.6346772e+04   1.5872098e+04   1.5132340e+04   1.4310969e+04   1.3507568e+04   1.2759945e+04   1.2085659e+04   1.1492924e+04   1.0985335e+04   1.0563866e+04   1.0228225e+04   9.9777261e+03   9.8112854e+03   9.7283339e+03   9.7283339e+03   9.8112854e+03   9.9777261e+03   1.0228225e+04   1.0563866e+04   1.0985335e+04   1.1492924e+04   1.2085659e+04   1.2759945e+04   1.3507568e+04   1.4310969e+04   1.5132340e+04   1.5865570e+04   1.6346772e+04   1.6680820e+04   1.6910557e+04   1.7055086e+04   1.7117534e+04
   1.6245000e+03   1.8009135e+04   1.7929702e+04   1.7732543e+04   1.7417191e+04   1.6953719e+04   1.6239386e+04   1.5325795e+04   1.4404855e+04   1.3533756e+04   1.2737394e+04   1.2027042e+04   1.1407277e+04   1.0879301e+04   1.0442643e+04   1.0096009e+04   9.8377117e+03   9.6664566e+03   9.5810842e+03   9.5810842e+03   9.6664566e+03   9.8377117e+03   1.0096009e+04   1.0442643e+04   1.0879301e+04   1.1407277e+04   1.2027042e+04   1.2737394e+04   1.3533756e+04   1.4404855e+04   1.5325795e+04   1.6237330e+04   1.6952845e+04   1.7417191e+04   1.7732543e+04   1.7929702e+04   1.8009135e+04
   1.6255000e+03   1.7238083e+04   1.7152003e+04   1.7004123e+04   1.6765256e+04   1.6418195e+04   1.5924303e+04   1.5156900e+04   1.4323042e+04   1.3511159e+04   1.2757518e+04   1.2078736e+04   1.1482688e+04   1.0972572e+04   1.0549241e+04   1.0212250e+04   9.9607711e+03   9.7937582e+03   9.7104890e+03   9.7104890e+03   9.7937582e+03   9.9607711e+03   1.0212250e+04   1.0549241e+04   1.0972572e+04   1.1482688e+04   1.2078736e+04   1.2757518e+04   1.3511159e+04   1.4323042e+04   1.5156900e+04   1.5915117e+04   1.6418195e+04   1.6765256e+04   1.7004123e+04   1.7152003e+04   1.7238083e+04
   1.6265000e+03   3.0195396e+04   2.9993335e+04   2.9665385e+04   2.9136650e+04   2.8367933e+04   2.7228330e+04   2.5686717e+04   2.4113654e+04   2.2613791e+04   2.1235609e+04   2.0001814e+04   1.8922607e+04   1.8001553e+04   1.7238744e+04   1.6632517e+04   1.6180676e+04   1.5880833e+04   1.5731408e+04   1.5731408e+04   1.5880833e+04   1.6180676e+04   1.6632517e+04   1.7238744e+04   1.8001553e+04   1.8922607e+04   2.0001814e+04   2.1235609e+04   2.2613791e+04   2.4113654e+04   2.5686717e+04   2.7220329e+04   2.8367603e+04   2.9136650e+04   2.9665385e+04   2.9993335e+04   3.0195396e+04
   1.6275000e+03   4.5067423e+04   4.4733698e+04   4.4010033e+04   4.2834695e+04   4.1068883e+04   3.8547108e+04   3.5886566e+04   3.3323239e+04   3.0946844e+04   2.8798340e+04   2.6895135e+04   2.5242986e+04   2.3841021e+04   2.2685199e+04   2.1769889e+04   2.1089399e+04   2.0638808e+04   2.0414387e+04   2.0414387e+04   2.0638808e+04   2.1089399e+04   2.1769889e+04   2.2685199e+04   2.3841021e+04   2.5242986e+04   2.6895135e+04   2.8798340e+04   3.0946844e+04   3.3323239e+04   3.5886566e+04   3.8547108e+04   4.1072512e+04   4.2834695e+04   4.4010033e+04   4.4733698e+04   4.5067422e+04
   1.6285000e+03   8.9476206e+04   8.8168781e+04   8.5853334e+04   8.2015272e+04   7.6314382e+04   7.0159638e+04   6.4168852e+04   5.8559500e+04   5.3433935e+04   4.8840215e+04   4.4797308e+04   4.1306911e+04   3.8359680e+04   3.5941026e+04   3.4033601e+04   3.2620517e+04   3.1687398e+04   3.1223491e+04   3.1223491e+04   3.1687398e+04   3.2620517e+04   3.4033601e+04   3.5941026e+04   3.8359680e+04   4.1306911e+04   4.4797308e+04   4.8840215e+04   5.3433935e+04   5.8559500e+04   6.4168852e+04   7.0159638e+04   7.6314381e+04   8.2003383e+04   8.5853334e+04   8.8168779e+04   8.9476202e+04
   1.6295000e+03   1.2382306e+05   1.2233787e+05   1.1953280e+05   1.1479770e+05   1.0195798e+05   9.3153377e+04   8.4621839e+04   7.6626659e+04   6.9307040e+04   6.2736548e+04   5.6948662e+04   5.1951021e+04   4.7734076e+04   4.4277060e+04   4.1554977e+04   3.9541361e+04   3.8213172e+04   3.7553787e+04   3.7553787e+04   3.8213172e+04   3.9541361e+04   4.1554977e+04   4.4277060e+04   4.7734076e+04   5.1951021e+04   5.6948662e+04   6.2736548e+04   6.9307040e+04   7.6626659e+04   8.4621839e+04   9.3153377e+04   1.0195798e+05   1.1475653e+05   1.1953221e+05   1.2233787e+05   1.2382306e+05
   1.6305000e+03   1.5446744e+05   1.5269793e+05   1.4909920e+05   1.4310931e+05   1.3498909e+05   1.2616799e+05   1.1710378e+05   1.0201062e+05   9.1479539e+04   8.1959668e+04   7.3532851e+04   6.6234851e+04   6.0068516e+04   5.5013829e+04   5.1036743e+04   4.8098725e+04   4.6163438e+04   4.5203273e+04   4.5203273e+04   4.6163438e+04   4.8098725e+04   5.1036743e+04   5.5013829e+04   6.0068516e+04   6.6234851e+04   7.3532851e+04   8.1959668e+04   9.1479539e+04   1.0201062e+05   1.1710378e+05   1.2616799e+05   1.3498909e+05   1.4309043e+05   1.4909651e+05   1.5269793e+05   1.5446743e+05
   1.6315000e+03   1.9637897e+05   1.9383845e+05   1.8887499e+05   1.8089247e+05   1.7119052e+05   1.6057675e+05   1.4942800e+05   1.3804422e+05   1.2669754e+05   1.1564452e+05   9.8436501e+04   8.7025069e+04   7.7353250e+04   6.9420874e+04   6.3187913e+04   5.8593645e+04   5.5575117e+04   5.4079753e+04   5.4079753e+04   5.5575117e+04   5.8593645e+04   6.3187913e+04   6.9420874e+04   7.7353250e+04   8.7025069e+04   9.8436501e+04   1.1564452e+05   1.2669754e+05   1.3804422e+05   1.4942800e+05   1.6057675e+05   1.7119052e+05   1.8089247e+05   1.8885034e+05   1.9383845e+05   1.9637897e+05
   1.6325000e+03   2.1880930e+05   2.1616230e+05   2.1100534e+05   2.0313992e+05   1.9341511e+05   1.8240740e+05   1.7047439e+05   1.5795544e+05   1.4518918e+05   1.3251193e+05   1.2025350e+05   1.0283018e+05   9.0305270e+04   8.0003347e+04   7.1902083e+04   6.5933800e+04   6.2016064e+04   6.0077460e+04   6.0077460e+04   6.2016064e+04   6.5933800e+04   7.1902083e+04   8.0003347e+04   9.0305269e+04   1.0283018e+05   1.2025350e+05   1.3251193e+05   1.4518918e+05   1.5795544e+05   1.7047439e+05   1.8240740e+05   1.9341511e+05   2.0313992e+05   2.1101676e+05   2.1616230e+05   2.1880929e+05
   1.6335000e+03   1.9749070e+05   1.9453627e+05   1.8862470e+05   1.7977054e+05   1.6964739e+05   1.5876564e+05   1.4743986e+05   1.3594686e+05   1.2454295e+05   1.1347272e+05   9.5849473e+04   8.4630540e+04   7.5144532e+04   6.7379775e+04   6.1287011e+04   5.6801778e+04   5.3856400e+04   5.2398996e+04   5.2398996e+04   5.3856400e+04   5.6801778e+04   6.1287011e+04   6.7379775e+04   7.5144532e+04   8.4630540e+04   9.5849473e+04   1.1347272e+05   1.2454295e+05   1.3594686e+05   1.4743986e+05   1.5876564e+05   1.6964739e+05   1.7977054e+05   1.8860118e+05   1.9453486e+05   1.9749069e+05
   1.6345000e+03   1.4440353e+05   1.4189482e+05   1.3670557e+05   1.2886673e+05   1.2035817e+05   1.0647285e+05   9.5893071e+04   8.6102166e+04   7.7205593e+04   6.9261734e+04   6.2294570e+04   5.6301809e+04   5.1263639e+04   4.7148123e+04   4.3916984e+04   4.1533512e+04   3.9964516e+04   3.9186696e+04   3.9186696e+04   3.9964516e+04   4.1533512e+04   4.3916984e+04   4.7148123e+04   5.1263639e+04   5.6301809e+04   6.2294570e+04   6.9261734e+04   7.7205593e+04   8.6102166e+04   9.5893071e+04   1.0647285e+05   1.2035817e+05   1.2886673e+05   1.3667558e+05   1.4189302e+05   1.4440353e+05
   1.6355000e+03   1.1925766e+05   1.1732213e+05   1.1357004e+05   1.0108661e+05   9.2490303e+04   8.4080702e+04   7.6151742e+04   6.8843063e+04   6.2225783e+04   5.6332749e+04   5.1172046e+04   4.6735426e+04   4.3003766e+04   3.9951949e+04   3.7552721e+04   3.5779916e+04   3.4611458e+04   3.4031356e+04   3.4031356e+04   3.4611458e+04   3.5779916e+04   3.7552721e+04   3.9951949e+04   4.3003766e+04   4.6735426e+04   5.1172046e+04   5.6332749e+04   6.2225783e+04   6.8843063e+04   7.6151742e+04   8.4080702e+04   9.2490303e+04   1.0108661e+05   1.1360287e+05   1.1732213e+05   1.1925765e+05
   1.6365000e+03   1.2529305e+05   1.2410657e+05   1.2167351e+05   1.1774108e+05   1.0651083e+05   9.7781764e+04   8.9104974e+04   8.0863115e+04   7.3251631e+04   6.6376503e+04   6.0292494e+04   5.5021152e+04   5.0560941e+04   4.6897646e+04   4.4008487e+04   4.1868830e+04   4.0456900e+04   3.9755173e+04   3.9755173e+04   4.0456900e+04   4.1868830e+04   4.4008487e+04   4.6897646e+04   5.0560941e+04   5.5021152e+04   6.0292494e+04   6.6376503e+04   7.3251631e+04   8.0863115e+04   8.9104974e+04   9.7781764e+04   1.0651083e+05   1.1770602e+05   1.2167351e+05   1.2410657e+05   1.2529305e+05
   1.6375000e+03   9.5513487e+04   9.4961979e+04   9.3896715e+04   9.2274028e+04   9.0067118e+04   8.7221979e+04   8.3612651e+04   7.8725705e+04   7.3512455e+04   6.8440056e+04   6.3729779e+04   5.9505506e+04   5.5835776e+04   5.2757879e+04   5.0290708e+04   4.8440776e+04   4.7208981e+04   4.6593693e+04   4.6593693e+04   4.7208981e+04   4.8440776e+04   5.0290708e+04   5.2757879e+04   5.5835776e+04   5.9505506e+04   6.3729779e+04   6.8440055e+04   7.3512455e+04   7.8725705e+04   8.3567967e+04   8.7221979e+04   9.0067117e+04   9.2274028e+04   9.3896715e+04   9.4961979e+04   9.5513487e+04
   1.6385000e+03   4.3775245e+04   4.3590705e+04   4.3278446e+04   4.2788827e+04   4.2093677e+04   4.1145538e+04   3.9835179e+04   3.7915157e+04   3.5831734e+04   3.3805972e+04   3.1931488e+04   3.0255747e+04   2.8803665e+04   2.7587880e+04   2.6613980e+04   2.5884012e+04   2.5397907e+04   2.5155098e+04   2.5155098e+04   2.5397907e+04   2.5884012e+04   2.6613980e+04   2.7587880e+04   2.8803665e+04   3.0255747e+04   3.1931488e+04   3.3805972e+04   3.5831734e+04   3.7915157e+04   3.9836153e+04   4.1145538e+04   4.2093677e+04   4.2788827e+04   4.3278446e+04   4.3590704e+04   4.3775245e+04
   1.6395000e+03   1.6815416e+04   1.6738060e+04   1.6610455e+04   1.6407987e+04   1.6113829e+04   1.5695276e+04   1.5047610e+04   1.4269904e+04   1.3495119e+04   1.2767861e+04   1.2108553e+04   1.1527103e+04   1.1027917e+04   1.0612724e+04   1.0281736e+04   1.0034403e+04   9.8700325e+03   9.7880243e+03   9.7880243e+03   9.8700325e+03   1.0034403e+04   1.0281736e+04   1.0612724e+04   1.1027917e+04   1.1527103e+04   1.2108553e+04   1.2767861e+04   1.3495119e+04   1.4269904e+04   1.5047610e+04   1.5694777e+04   1.6113829e+04   1.6407987e+04   1.6610455e+04   1.6738060e+04   1.6815416e+04
   1.6405000e+03   2.7780720e+04   2.7625764e+04   2.7298655e+04   2.6777027e+04   2.6013427e+04   2.4843333e+04   2.3390475e+04   2.1931480e+04   2.0553283e+04   1.9293844e+04   1.8170242e+04   1.7189792e+04   1.6354427e+04   1.5663480e+04   1.5114992e+04   1.4706267e+04   1.4435288e+04   1.4300226e+04   1.4300226e+04   1.4435288e+04   1.4706267e+04   1.5114992e+04   1.5663480e+04   1.6354427e+04   1.7189792e+04   1.8170242e+04   1.9293844e+04   2.0553283e+04   2.1931480e+04   2.3390475e+04   2.4842304e+04   2.6011988e+04   2.6777027e+04   2.7298655e+04   2.7625764e+04   2.7780719e+04
   1.6415000e+03   4.3855128e+04   4.3531942e+04   4.3052006e+04   4.2294330e+04   4.1211577e+04   3.9673733e+04   3.7476345e+04   3.5133581e+04   3.2867105e+04   3.0766850e+04   2.8876417e+04   2.7216783e+04   2.5796675e+04   2.4618599e+04   2.3681452e+04   2.2982260e+04   2.2518204e+04   2.2286853e+04   2.2286853e+04   2.2518204e+04   2.2982260e+04   2.3681452e+04   2.4618599e+04   2.5796675e+04   2.7216783e+04   2.8876417e+04   3.0766850e+04   3.2867105e+04   3.5133581e+04   3.7476345e+04   3.9674840e+04   4.1211577e+04   4.2294330e+04   4.3052006e+04   4.3531941e+04   4.3855126e+04
   1.6425000e+03   6.0461494e+04   6.0096683e+04   5.9324508e+04   5.8107184e+04   5.6384292e+04   5.3950421e+04   5.0636624e+04   4.7185448e+04   4.3866655e+04   4.0799174e+04   3.8042352e+04   3.5624566e+04   3.3557985e+04   3.1845267e+04   3.0483882e+04   2.9469375e+04   2.8796188e+04   2.8460857e+04   2.8460857e+04   2.8796188e+04   2.9469375e+04   3.0483882e+04   3.1845267e+04   3.3557985e+04   3.5624566e+04   3.8042352e+04   4.0799174e+04   4.3866655e+04   4.7185448e+04   5.0636624e+04   5.3958454e+04   5.6384292e+04   5.8107184e+04   5.9324508e+04   6.0096683e+04   6.0461493e+04
   1.6435000e+03   6.6492501e+04   6.5846036e+04   6.4716055e+04   6.2923965e+04   6.0310236e+04   5.6524628e+04   5.2424621e+04   4.8432901e+04   4.4708069e+04   4.1325140e+04   3.8319628e+04   3.5705584e+04   3.3485113e+04   3.1653646e+04   3.0203323e+04   2.9125332e+04   2.8411651e+04   2.8056288e+04   2.8056288e+04   2.8411651e+04   2.9125332e+04   3.0203323e+04   3.1653646e+04   3.3485113e+04   3.5705584e+04   3.8319628e+04   4.1325140e+04   4.4708069e+04   4.8432901e+04   5.2424621e+04   5.6524628e+04   6.0305135e+04   6.2923965e+04   6.4716055e+04   6.5846036e+04   6.6492501e+04
   1.6445000e+03   7.9574852e+04   7.8582569e+04   7.6647760e+04   7.3481779e+04   6.8650486e+04   6.3294352e+04   5.8052197e+04   5.3135341e+04   4.8639270e+04   4.4608238e+04   4.1059304e+04   3.7993774e+04   3.5404146e+04   3.3277509e+04   3.1599369e+04   3.0355531e+04   2.9533634e+04   2.9125029e+04   2.9125029e+04   2.9533634e+04   3.0355531e+04   3.1599369e+04   3.3277509e+04   3.5404146e+04   3.7993774e+04   4.1059304e+04   4.4608238e+04   4.8639270e+04   5.3135341e+04   5.8052197e+04   6.3294352e+04   6.8650485e+04   7.3484578e+04   7.6647760e+04   7.8582569e+04   7.9574851e+04
   1.6455000e+03   1.0805305e+05   1.0633658e+05   1.0313112e+05   9.7791372e+04   9.0354768e+04   8.2665198e+04   7.5243100e+04   6.8311917e+04   6.1984266e+04   5.6316212e+04   5.1330449e+04   4.7029030e+04   4.3400795e+04   4.0426287e+04   3.8083479e+04   3.6349733e+04   3.5205699e+04   3.4637581e+04   3.4637581e+04   3.5205699e+04   3.6349733e+04   3.8083479e+04   4.0426287e+04   4.3400795e+04   4.7029030e+04   5.1330449e+04   5.6316212e+04   6.1984266e+04   6.8311917e+04   7.5243100e+04   8.2665198e+04   9.0354768e+04   9.7742962e+04   1.0313031e+05   1.0633658e+05   1.0805305e+05
   1.6465000e+03   1.4224279e+05   1.4035243e+05   1.3705743e+05   1.3154129e+05   1.2392902e+05   1.1568873e+05   1.0103948e+05   9.1104140e+04   8.1966458e+04   7.3734588e+04   6.6465559e+04   6.0180080e+04   5.4873479e+04   5.0524113e+04   4.7101094e+04   4.4571145e+04   4.2903764e+04   4.2076330e+04   4.2076330e+04   4.2903764e+04   4.4571145e+04   4.7101094e+04   5.0524113e+04   5.4873479e+04   6.0180080e+04   6.6465559e+04   7.3734588e+04   8.1966458e+04   9.1104140e+04   1.0103948e+05   1.1568873e+05   1.2392902e+05   1.3151653e+05   1.3705531e+05   1.4035243e+05   1.4224279e+05
   1.6475000e+03   1.4675411e+05   1.4472176e+05   1.4060994e+05   1.3363746e+05   1.2533854e+05   1.1664527e+05   1.0178832e+05   9.1487904e+04   8.2067454e+04   7.3615447e+04   6.6175547e+04   5.9759130e+04   5.4353791e+04   4.9931806e+04   4.6457168e+04   4.3891978e+04   4.2203168e+04   4.1365243e+04   4.1365243e+04   4.2203168e+04   4.3891978e+04   4.6457168e+04   4.9931806e+04   5.4353791e+04   5.9759130e+04   6.6175547e+04   7.3615447e+04   8.2067454e+04   9.1487904e+04   1.0178832e+05   1.1664527e+05   1.2533854e+05   1.3363746e+05   1.4059646e+05   1.4472176e+05   1.4675411e+05
   1.6485000e+03   1.1307629e+05   1.0603430e+05   1.0154363e+05   9.4263709e+04   8.6278066e+04   7.8492402e+04   7.1171413e+04   6.4437211e+04   5.8349846e+04   5.2934900e+04   4.8196442e+04   4.4124578e+04   4.0700156e+04   3.7899458e+04   3.5697242e+04   3.4069631e+04   3.2996630e+04   3.2463846e+04   3.2463846e+04   3.2996630e+04   3.4069631e+04   3.5697242e+04   3.7899458e+04   4.0700156e+04   4.4124578e+04   4.8196442e+04   5.2934900e+04   5.8349846e+04   6.4437211e+04   7.1171413e+04   7.8492402e+04   8.6278066e+04   9.4263708e+04   1.0156981e+05   1.0603430e+05   1.1307628e+05
   1.6495000e+03   6.4249143e+04   6.2770902e+04   5.9697097e+04   5.5169253e+04   5.0602612e+04   4.6279025e+04   4.2289997e+04   3.8669972e+04   3.5429205e+04   3.2565773e+04   3.0070957e+04   2.7932033e+04   2.6134846e+04   2.4664722e+04   2.3507490e+04   2.2651256e+04   2.2086054e+04   2.1805323e+04   2.1805323e+04   2.2086054e+04   2.2651256e+04   2.3507490e+04   2.4664722e+04   2.6134846e+04   2.7932033e+04   3.0070957e+04   3.2565773e+04   3.5429205e+04   3.8669972e+04   4.2289997e+04   4.6279025e+04   5.0602612e+04   5.5169253e+04   5.9675973e+04   6.2769601e+04   6.4249141e+04
   1.6505000e+03   7.5420961e+04   7.3655246e+04   6.9995063e+04   6.4610729e+04   5.9164289e+04   5.3993167e+04   4.9210748e+04   4.4862597e+04   4.0964668e+04   3.7517489e+04   3.4512605e+04   3.1936006e+04   2.9771336e+04   2.8001148e+04   2.6608280e+04   2.5578131e+04   2.4898371e+04   2.4560821e+04   2.4560821e+04   2.4898371e+04   2.5578131e+04   2.6608280e+04   2.8001148e+04   2.9771336e+04   3.1936006e+04   3.4512605e+04   3.7517489e+04   4.0964668e+04   4.4862597e+04   4.9210748e+04   5.3993167e+04   5.9164289e+04   6.4610729e+04   6.9970409e+04   7.3653727e+04   7.5420958e+04
   1.6515000e+03   1.5481756e+05   1.5274072e+05   1.4856166e+05   1.4141869e+05   1.3284123e+05   1.2378920e+05   1.1461005e+05   9.8919510e+04   8.8559038e+04   7.9237044e+04   7.1014688e+04   6.3914044e+04   5.7927727e+04   5.3029241e+04   4.9180377e+04   4.6339461e+04   4.4469641e+04   4.3542200e+04   4.3542200e+04   4.4469641e+04   4.6339461e+04   4.9180377e+04   5.3029242e+04   5.7927727e+04   6.3914044e+04   7.1014688e+04   7.9237044e+04   8.8559038e+04   9.8919510e+04   1.1461005e+05   1.2378920e+05   1.3284123e+05   1.4141869e+05   1.4849917e+05   1.5274072e+05   1.5481756e+05
   1.6525000e+03   1.3779132e+05   1.3696799e+05   1.3510461e+05   1.3225597e+05   1.2836793e+05   1.2320621e+05   1.1652720e+05   1.0352808e+05   9.4649108e+04   8.6347725e+04   7.8814129e+04   7.2159299e+04   6.6444709e+04   6.1696952e+04   5.7920356e+04   5.5106426e+04   5.3240441e+04   5.2311711e+04   5.2311711e+04   5.3240441e+04   5.5106426e+04   5.7920356e+04   6.1696952e+04   6.6444709e+04   7.2159299e+04   7.8814129e+04   8.6347725e+04   9.4649108e+04   1.0352808e+05   1.1652720e+05   1.2321373e+05   1.2836793e+05   1.3225597e+05   1.3510461e+05   1.3696799e+05   1.3779132e+05
   1.6535000e+03   1.5734898e+04   1.5701676e+04   1.5623415e+04   1.5497809e+04   1.5314273e+04   1.5054872e+04   1.4685336e+04   1.4097177e+04   1.3437093e+04   1.2789686e+04   1.2188650e+04   1.1650620e+04   1.1184018e+04   1.0793115e+04   1.0479883e+04   1.0244918e+04   1.0088446e+04   1.0010235e+04   1.0010235e+04   1.0088446e+04   1.0244918e+04   1.0479883e+04   1.0793115e+04   1.1184018e+04   1.1650620e+04   1.2188650e+04   1.2789686e+04   1.3437093e+04   1.4097177e+04   1.4679902e+04   1.5054872e+04   1.5314273e+04   1.5497809e+04   1.5623415e+04   1.5701676e+04   1.5734898e+04
   1.6545000e+03   1.6867808e+04   1.6787655e+04   1.6656202e+04   1.6449745e+04   1.6149584e+04   1.5722774e+04   1.5061117e+04   1.4276533e+04   1.3497202e+04   1.2766701e+04   1.2105030e+04   1.1521827e+04   1.1021310e+04   1.0605111e+04   1.0273419e+04   1.0025567e+04   9.8608802e+03   9.7787212e+03   9.7787212e+03   9.8608802e+03   1.0025567e+04   1.0273419e+04   1.0605111e+04   1.1021310e+04   1.1521827e+04   1.2105030e+04   1.2766701e+04   1.3497202e+04   1.4276533e+04   1.5061117e+04   1.5721654e+04   1.6149584e+04   1.6449745e+04   1.6656202e+04   1.6787655e+04   1.6867808e+04
   1.6555000e+03   1.7977676e+04   1.7897708e+04   1.7704011e+04   1.7392114e+04   1.6933749e+04   1.6229235e+04   1.5319923e+04   1.4402020e+04   1.3533047e+04   1.2738187e+04   1.2028973e+04   1.1410048e+04   1.0882716e+04   1.0446534e+04   1.0100244e+04   9.8421916e+03   9.6710778e+03   9.5857944e+03   9.5857944e+03   9.6710778e+03   9.8421916e+03   1.0100244e+04   1.0446534e+04   1.0882716e+04   1.1410048e+04   1.2028973e+04   1.2738187e+04   1.3533047e+04   1.4402020e+04   1.5319923e+04   1.6226582e+04   1.6933182e+04   1.7392114e+04   1.7704011e+04   1.7897708e+04   1.7977675e+04
   1.6565000e+03   1.6978407e+04   1.6932677e+04   1.6794406e+04   1.6575216e+04   1.6257424e+04   1.5805134e+04   1.5100719e+04   1.4295655e+04   1.3503038e+04   1.2763054e+04   1.2094463e+04   1.1506009e+04   1.1001575e+04   1.0582475e+04   1.0248612e+04   9.9992866e+03   9.8336460e+03   9.7510405e+03   9.7510405e+03   9.8336460e+03   9.9992866e+03   1.0248612e+04   1.0582475e+04   1.1001575e+04   1.1506009e+04   1.2094463e+04   1.2763054e+04   1.3503038e+04   1.4295655e+04   1.5100719e+04   1.5800408e+04   1.6257424e+04   1.6575216e+04   1.6794406e+04   1.6932677e+04   1.6978407e+04
   1.6575000e+03   3.6621965e+04   3.6369216e+04   3.5870049e+04   3.5081232e+04   3.3928675e+04   3.2155891e+04   3.0123899e+04   2.8120927e+04   2.6243847e+04   2.4535842e+04   2.3016417e+04   2.1693211e+04   2.0567643e+04   1.9637783e+04   1.8900303e+04   1.8351361e+04   1.7987538e+04   1.7806248e+04   1.7806248e+04   1.7987538e+04   1.8351361e+04   1.8900303e+04   1.9637783e+04   2.0567643e+04   2.1693211e+04   2.3016417e+04   2.4535842e+04   2.6243847e+04   2.8120927e+04   3.0123899e+04   3.2155891e+04   3.3919832e+04   3.5081232e+04   3.5870049e+04   3.6369216e+04   3.6621964e+04
   1.6585000e+03   6.5406242e+04   6.4649700e+04   6.3148510e+04   6.0696760e+04   5.6853889e+04   5.2572124e+04   4.8382534e+04   4.4458173e+04   4.0874349e+04   3.7664330e+04   3.4839766e+04   3.2400476e+04   3.0339484e+04   2.8646370e+04   2.7309648e+04   2.6318238e+04   2.5662952e+04   2.5336948e+04   2.5336948e+04   2.5662952e+04   2.6318238e+04   2.7309648e+04   2.8646370e+04   3.0339484e+04   3.2400476e+04   3.4839766e+04   3.7664330e+04   4.0874349e+04   4.4458173e+04   4.8382534e+04   5.2572124e+04   5.6853889e+04   6.0663358e+04   6.3148510e+04   6.4649699e+04   6.5406242e+04
   1.6595000e+03   1.0351100e+05   1.0187091e+05   9.8825077e+04   9.3730463e+04   8.6628344e+04   7.9294848e+04   7.2225606e+04   6.5631349e+04   5.9616576e+04   5.4232315e+04   4.9498248e+04   4.5414998e+04   4.1971115e+04   3.9147683e+04   3.6923643e+04   3.5277579e+04   3.4191272e+04   3.3651774e+04   3.3651774e+04   3.4191272e+04   3.5277579e+04   3.6923643e+04   3.9147683e+04   4.1971115e+04   4.5414998e+04   4.9498248e+04   5.4232315e+04   5.9616576e+04   6.5631349e+04   7.2225606e+04   7.9294848e+04   8.6628344e+04   9.3695820e+04   9.8824509e+04   1.0187091e+05   1.0351100e+05
   1.6605000e+03   1.3139454e+05   1.2968386e+05   1.2637836e+05   1.2063961e+05   1.1323667e+05   9.8755846e+04   8.9435526e+04   8.0737592e+04   7.2793054e+04   6.5672694e+04   5.9408493e+04   5.4005930e+04   4.9452400e+04   4.5723842e+04   4.2790738e+04   4.0623071e+04   3.9194292e+04   3.8485022e+04   3.8485022e+04   3.9194292e+04   4.0623071e+04   4.2790738e+04   4.5723842e+04   4.9452400e+04   5.4005930e+04   5.9408493e+04   6.5672694e+04   7.2793054e+04   8.0737592e+04   8.9435526e+04   9.8755846e+04   1.1323667e+05   1.2063961e+05   1.2637111e+05   1.2968386e+05   1.3139454e+05
   1.6615000e+03   1.4425029e+05   1.4208405e+05   1.3769550e+05   1.3049463e+05   1.2218641e+05   1.1356777e+05   9.8195994e+04   8.8257319e+04   7.9193463e+04   7.1078233e+04   6.3945874e+04   5.7801741e+04   5.2629618e+04   4.8400591e+04   4.5078556e+04   4.2626616e+04   4.1012244e+04   4.0211363e+04   4.0211363e+04   4.1012244e+04   4.2626616e+04   4.5078556e+04   4.8400591e+04   5.2629618e+04   5.7801741e+04   6.3945874e+04   7.1078233e+04   7.9193463e+04   8.8257319e+04   9.8195994e+04   1.1356777e+05   1.2218641e+05   1.3049463e+05   1.3772228e+05   1.4208405e+05   1.4425029e+05
   1.6625000e+03   1.8717706e+05   1.8426288e+05   1.7838199e+05   1.6955590e+05   1.5960543e+05   1.4904986e+05   1.3819002e+05   1.2727813e+05   1.1654160e+05   9.9725783e+04   8.8230204e+04   7.8269442e+04   6.9862333e+04   6.2986369e+04   5.7591602e+04   5.3618929e+04   5.1008886e+04   4.9716893e+04   4.9716893e+04   5.1008886e+04   5.3618929e+04   5.7591602e+04   6.2986369e+04   6.9862333e+04   7.8269443e+04   8.8230204e+04   9.9725783e+04   1.1654160e+05   1.2727813e+05   1.3819002e+05   1.4904986e+05   1.5960543e+05   1.6955590e+05   1.7835578e+05   1.8426131e+05   1.8717706e+05
   1.6635000e+03   2.4355993e+05   2.4351327e+05   2.4265440e+05   2.4016241e+05   2.3561599e+05   2.2867907e+05   2.1885883e+05   2.0628700e+05   1.9148265e+05   1.7508748e+05   1.5782720e+05   1.4047326e+05   1.2380565e+05   1.0263959e+05   8.7134176e+04   7.5747930e+04   6.8324362e+04   6.4676128e+04   6.4676128e+04   6.8324362e+04   7.5747930e+04   8.7134176e+04   1.0263959e+05   1.2380565e+05   1.4047326e+05   1.5782720e+05   1.7508749e+05   1.9148265e+05   2.0628700e+05   2.1885883e+05   2.2867907e+05   2.3561599e+05   2.4016241e+05   2.4265440e+05   2.4351327e+05   2.4355993e+05
   1.6645000e+03   2.4356000e+05   2.4356000e+05   2.4356000e+05   2.4355999e+05   2.4341083e+05   2.4179747e+05   2.3767451e+05   2.3058540e+05   2.2032602e+05   2.0674291e+05   1.8967145e+05   1.7006528e+05   1.4934304e+05   1.2902032e+05   1.0513944e+05   8.7081221e+04   7.5277318e+04   6.9485863e+04   6.9485863e+04   7.5277318e+04   8.7081221e+04   1.0513944e+05   1.2902032e+05   1.4934304e+05   1.7006528e+05   1.8967145e+05   2.0674291e+05   2.2032602e+05   2.3058540e+05   2.3767451e+05   2.4179747e+05   2.4341083e+05   2.4355999e+05   2.4356000e+05   2.4356000e+05   2.4356000e+05
   1.6655000e+03   2.1611209e+05   2.1425719e+05   2.1038207e+05   2.0471495e+05   1.9750927e+05   1.8913873e+05   1.7992183e+05   1.6994329e+05   1.5939137e+05   1.4856773e+05   1.3780763e+05   1.2745380e+05   1.1784327e+05   1.0352187e+05   9.4796532e+04   8.8252383e+04   8.3897607e+04   8.1727217e+04   8.1727217e+04   8.3897607e+04   8.8252383e+04   9.4796532e+04   1.0352187e+05   1.1784327e+05   1.2745380e+05   1.3780763e+05   1.4856773e+05   1.5939137e+05   1.6994329e+05   1.7992183e+05   1.8913873e+05   1.9750927e+05   2.0471495e+05   2.1038207e+05   2.1425719e+05   2.1611209e+05
   1.6665000e+03   8.8364991e+04   8.7942057e+04   8.7024703e+04   8.5621267e+04   8.3703711e+04   8.1215731e+04   7.8030467e+04   7.3667068e+04   6.8933404e+04   6.4310762e+04   6.0012596e+04   5.6154836e+04   5.2801923e+04   4.9989111e+04   4.7733848e+04   4.6041995e+04   4.4915587e+04   4.4352699e+04   4.4352699e+04   4.4915587e+04   4.6041995e+04   4.7733848e+04   4.9989111e+04   5.2801923e+04   5.6154836e+04   6.0012596e+04   6.4310762e+04   6.8933404e+04   7.3667068e+04   7.8003226e+04   8.1215731e+04   8.3703711e+04   8.5621267e+04   8.7024703e+04   8.7942057e+04   8.8364991e+04
   1.6675000e+03   3.9739178e+04   3.9514770e+04   3.9143164e+04   3.8565596e+04   3.7741714e+04   3.6598956e+04   3.4891054e+04   3.2889804e+04   3.0903040e+04   2.9038604e+04   2.7347539e+04   2.5855349e+04   2.4573714e+04   2.3507495e+04   2.2657581e+04   2.2022469e+04   2.1600480e+04   2.1389970e+04   2.1389970e+04   2.1600480e+04   2.2022469e+04   2.2657581e+04   2.3507495e+04   2.4573714e+04   2.5855349e+04   2.7347539e+04   2.9038604e+04   3.0903040e+04   3.2889804e+04   3.4891054e+04   3.6596330e+04   3.7741714e+04   3.8565596e+04   3.9143164e+04   3.9514770e+04   3.9739178e+04
   1.6685000e+03   1.7975876e+04   1.7896355e+04   1.7702748e+04   1.7390982e+04   1.6932842e+04   1.6228774e+04   1.5319656e+04   1.4401890e+04   1.3533015e+04   1.2738223e+04   1.2029061e+04   1.1410174e+04   1.0882872e+04   1.0446711e+04   1.0100437e+04   9.8423954e+03   9.6712879e+03   9.5860086e+03   9.5860086e+03   9.6712879e+03   9.8423954e+03   1.0100437e+04   1.0446711e+04   1.0882872e+04   1.1410174e+04   1.2029061e+04   1.2738223e+04   1.3533015e+04   1.4401890e+04   1.5319656e+04   1.6226094e+04   1.6932063e+04   1.7390982e+04   1.7702748e+04   1.7896355e+04   1.7975876e+04
   1.6695000e+03   2.6330276e+04   2.6251816e+04   2.6022576e+04   2.5661117e+04   2.5140942e+04   2.4408019e+04   2.3283105e+04   2.2002253e+04   2.0741016e+04   1.9562624e+04   1.8497032e+04   1.7558472e+04   1.6753456e+04   1.6084336e+04   1.5551138e+04   1.5152876e+04   1.4888256e+04   1.4756282e+04   1.4756282e+04   1.4888256e+04   1.5152876e+04   1.5551138e+04   1.6084336e+04   1.6753456e+04   1.7558472e+04   1.8497032e+04   1.9562624e+04   2.0741016e+04   2.2002253e+04   2.3283105e+04   2.4404016e+04   2.5140942e+04   2.5661117e+04   2.6022576e+04   2.6251816e+04   2.6330276e+04
   1.6705000e+03   4.7225144e+04   4.6877564e+04   4.6192686e+04   4.5115768e+04   4.3554200e+04   4.1182266e+04   3.8471457e+04   3.5798075e+04   3.3290564e+04   3.1007211e+04   2.8974942e+04   2.7204678e+04   2.5698780e+04   2.4454879e+04   2.3468557e+04   2.2734578e+04   2.2248233e+04   2.2005930e+04   2.2005930e+04   2.2248233e+04   2.2734578e+04   2.3468557e+04   2.4454879e+04   2.5698780e+04   2.7204678e+04   2.8974942e+04   3.1007211e+04   3.3290564e+04   3.5798075e+04   3.8471457e+04   4.1182266e+04   4.3542799e+04   4.5115768e+04   4.6192686e+04   4.6877564e+04   4.7225143e+04
   1.6715000e+03   7.9632058e+04   7.8667393e+04   7.6757035e+04   7.3659228e+04   6.8858145e+04   6.3509671e+04   5.8263509e+04   5.3337481e+04   4.8829993e+04   4.4786882e+04   4.1226087e+04   3.8149712e+04   3.5550358e+04   3.3415512e+04   3.1730738e+04   3.0481773e+04   2.9656598e+04   2.9246191e+04   2.9246191e+04   2.9656598e+04   3.0481773e+04   3.1730738e+04   3.3415512e+04   3.5550358e+04   3.8149712e+04   4.1226087e+04   4.4786882e+04   4.8829993e+04   5.3337481e+04   5.8263509e+04   6.3509671e+04   6.8858145e+04   7.3619183e+04   7.6757036e+04   7.8667393e+04   7.9632057e+04
   1.6725000e+03   1.2259413e+05   1.2111501e+05   1.1833747e+05   1.1363888e+05   1.0060187e+05   9.1926125e+04   8.3523892e+04   7.5653495e+04   6.8450727e+04   6.1986904e+04   5.6294059e+04   5.1379049e+04   4.7232052e+04   4.3832399e+04   4.1155410e+04   3.9175073e+04   3.7868783e+04   3.7220251e+04   3.7220251e+04   3.7868783e+04   3.9175073e+04   4.1155410e+04   4.3832399e+04   4.7232052e+04   5.1379049e+04   5.6294059e+04   6.1986904e+04   6.8450727e+04   7.5653495e+04   8.3523892e+04   9.1926125e+04   1.0060187e+05   1.1359796e+05   1.1833687e+05   1.2111501e+05   1.2259413e+05
   1.6735000e+03   1.4101551e+05   1.3919342e+05   1.3567935e+05   1.2963040e+05   1.2183208e+05   1.1352847e+05   9.8421268e+04   8.8669416e+04   7.9733613e+04   7.1705400e+04   6.4630568e+04   5.8522533e+04   5.3371843e+04   4.9153995e+04   4.5836686e+04   4.3385947e+04   4.1771176e+04   4.0969789e+04   4.0969789e+04   4.1771176e+04   4.3385947e+04   4.5836686e+04   4.9153995e+04   5.3371843e+04   5.8522533e+04   6.4630568e+04   7.1705400e+04   7.9733613e+04   8.8669416e+04   9.8421268e+04   1.1352847e+05   1.2183208e+05   1.2963040e+05   1.3567420e+05   1.3919342e+05   1.4101551e+05
   1.6745000e+03   1.5264182e+05   1.5037912e+05   1.4581061e+05   1.3835126e+05   1.2970948e+05   1.2069473e+05   1.0641087e+05   9.5484869e+04   8.5488327e+04   7.6516255e+04   6.8617427e+04   6.1805834e+04   5.6068885e+04   5.1377559e+04   4.7693062e+04   4.4974506e+04   4.3185223e+04   4.2297801e+04   4.2297801e+04   4.3185223e+04   4.4974506e+04   4.7693062e+04   5.1377559e+04   5.6068885e+04   6.1805834e+04   6.8617427e+04   7.6516255e+04   8.5488327e+04   9.5484870e+04   1.0641087e+05   1.2069473e+05   1.2970948e+05   1.3835126e+05   1.4583727e+05   1.5037912e+05   1.5264181e+05
   1.6755000e+03   2.2410114e+05   2.2125973e+05   2.1576038e+05   2.0758010e+05   1.9765931e+05   1.8641747e+05   1.7418748e+05   1.6131535e+05   1.4814959e+05   1.3504147e+05   1.2233853e+05   1.0486734e+05   9.1728035e+04   8.0929541e+04   7.2445302e+04   6.6202361e+04   6.2107788e+04   6.0084075e+04   6.0084075e+04   6.2107788e+04   6.6202361e+04   7.2445302e+04   8.0929541e+04   9.1728035e+04   1.0486734e+05   1.2233853e+05   1.3504147e+05   1.4814959e+05   1.6131535e+05   1.7418748e+05   1.8641747e+05   1.9765931e+05   2.0758010e+05   2.1574930e+05   2.2125907e+05   2.2410114e+05
   1.6765000e+03   2.4356000e+05   2.4356000e+05   2.4356000e+05   2.4356000e+05   2.4356000e+05   2.4355656e+05   2.4292462e+05   2.3973638e+05   2.3293393e+05   2.2201610e+05   2.0658655e+05   1.8656678e+05   1.6356868e+05   1.3972171e+05   1.1724739e+05   9.0305621e+04   7.5114386e+04   6.7707644e+04   6.7707644e+04   7.5114386e+04   9.0305621e+04   1.1724739e+05   1.3972171e+05   1.6356868e+05   1.8656678e+05   2.0658655e+05   2.2201610e+05   2.3293393e+05   2.3973638e+05   2.4292462e+05   2.4355656e+05   2.4356000e+05   2.4356000e+05   2.4356000e+05   2.4356000e+05   2.4356000e+05
   1.6775000e+03   2.3967142e+05   2.3704074e+05   2.3260087e+05   2.2659408e+05   2.1918664e+05   2.1051038e+05   2.0075432e+05   1.9012923e+05   1.7884104e+05   1.6699659e+05   1.5468962e+05   1.4236287e+05   1.3053538e+05   1.1972660e+05   1.0491969e+05   9.5927264e+04   8.9927442e+04   8.6931390e+04   8.6931390e+04   8.9927442e+04   9.5927264e+04   1.0491969e+05   1.1972660e+05   1.3053538e+05   1.4236287e+05   1.5468962e+05   1.6699659e+05   1.7884104e+05   1.9012923e+05   2.0075432e+05   2.1051038e+05   2.1918664e+05   2.2659408e+05   2.3260087e+05   2.3704074e+05   2.3967142e+05
   1.6785000e+03   9.6527117e+04   9.5937680e+04   9.4759107e+04   9.2953299e+04   9.0496935e+04   8.7309129e+04   8.3142043e+04   7.7804060e+04   7.2350152e+04   6.7125585e+04   6.2318412e+04   5.8032763e+04   5.4326041e+04   5.1227667e+04   4.8750013e+04   4.6895873e+04   4.5662626e+04   4.5047200e+04   4.5047200e+04   4.5662626e+04   4.6895873e+04   4.8750013e+04   5.1227667e+04   5.4326041e+04   5.8032763e+04   6.2318412e+04   6.7125585e+04   7.2350152e+04   7.7804060e+04   8.3117498e+04   8.7309129e+04   9.0496935e+04   9.2953299e+04   9.4759107e+04   9.5937680e+04   9.6527117e+04
   1.6795000e+03   4.4944456e+04   4.4613761e+04   4.4071990e+04   4.3207002e+04   4.1963833e+04   4.0151004e+04   3.7732660e+04   3.5266636e+04   3.2913819e+04   3.0750052e+04   2.8811716e+04   2.7115613e+04   2.5667911e+04   2.4469068e+04   2.3516539e+04   2.2806786e+04   2.2335924e+04   2.2101313e+04   2.2101313e+04   2.2335924e+04   2.2806786e+04   2.3516539e+04   2.4469068e+04   2.5667911e+04   2.7115613e+04   2.8811716e+04   3.0750052e+04   3.2913819e+04   3.5266636e+04   3.7732660e+04   4.0135404e+04   4.1963316e+04   4.3207001e+04   4.4071990e+04   4.4613761e+04   4.4944455e+04
   1.6805000e+03   2.7181000e+04   2.7011330e+04   2.6689004e+04   2.6170564e+04   2.5411895e+04   2.4243569e+04   2.2816475e+04   2.1388432e+04   2.0042143e+04   1.8813171e+04   1.7717534e+04   1.6761972e+04   1.5948137e+04   1.5275138e+04   1.4741011e+04   1.4343061e+04   1.4079234e+04   1.3947749e+04   1.3947748e+04   1.4079234e+04   1.4343061e+04   1.4741011e+04   1.5275138e+04   1.5948137e+04   1.6761972e+04   1.7717534e+04   1.8813171e+04   2.0042143e+04   2.1388432e+04   2.2816475e+04   2.4243569e+04   2.5409946e+04   2.6170564e+04   2.6689004e+04   2.7011330e+04   2.7181000e+04
   1.6815000e+03   5.8736836e+04   5.7916546e+04   5.6360403e+04   5.3702424e+04   4.9913405e+04   4.6028800e+04   4.2318812e+04   3.8886808e+04   3.5776871e+04   3.3005928e+04   3.0576627e+04   2.8484121e+04   2.6719435e+04   2.5271486e+04   2.4129405e+04   2.3282826e+04   2.2723365e+04   2.2445261e+04   2.2445261e+04   2.2723365e+04   2.3282826e+04   2.4129405e+04   2.5271486e+04   2.6719435e+04   2.8484121e+04   3.0576627e+04   3.3005928e+04   3.5776871e+04   3.8886808e+04   4.2318812e+04   4.6028800e+04   4.9913405e+04   5.3679473e+04   5.6359984e+04   5.7916546e+04   5.8736835e+04
   1.6825000e+03   1.0511480e+05   1.0323530e+05   9.9700560e+04   9.3576684e+04   8.6062471e+04   7.8536129e+04   7.1376855e+04   6.4747591e+04   5.8729287e+04   5.3359498e+04   4.8649679e+04   4.4595081e+04   4.1180280e+04   3.8384204e+04   3.6183538e+04   3.4555884e+04   3.3482312e+04   3.2949144e+04   3.2949144e+04   3.3482312e+04   3.4555884e+04   3.6183538e+04   3.8384204e+04   4.1180280e+04   4.4595081e+04   4.8649679e+04   5.3359498e+04   5.8729287e+04   6.4747591e+04   7.1376855e+04   7.8536129e+04   8.6062471e+04   9.3576684e+04   9.9686317e+04   1.0323530e+05   1.0511479e+05
   1.6835000e+03   1.3693707e+05   1.3475802e+05   1.3057227e+05   1.2366610e+05   1.1568596e+05   1.0123923e+05   9.1411845e+04   8.2295440e+04   7.4000329e+04   6.6586105e+04   6.0077401e+04   5.4474167e+04   4.9758822e+04   4.5903055e+04   4.2873494e+04   4.0636611e+04   3.9163346e+04   3.8432294e+04   3.8432294e+04   3.9163346e+04   4.0636611e+04   4.2873494e+04   4.5903055e+04   4.9758822e+04   5.4474167e+04   6.0077401e+04   6.6586105e+04   7.4000329e+04   8.2295440e+04   9.1411845e+04   1.0123923e+05   1.1568596e+05   1.2366610e+05   1.3060536e+05   1.3475802e+05   1.3693706e+05
   1.6845000e+03   2.3880392e+05   2.3633984e+05   2.3176910e+05   2.2500654e+05   2.1611869e+05   2.0537056e+05   1.9307427e+05   1.7961632e+05   1.6541710e+05   1.5092141e+05   1.3658450e+05   1.2285637e+05   1.0461043e+05   9.1093101e+04   8.0452805e+04   7.2623568e+04   6.7493547e+04   6.4960632e+04   6.4960632e+04   6.7493547e+04   7.2623568e+04   8.0452805e+04   9.1093101e+04   1.0461043e+05   1.2285637e+05   1.3658450e+05   1.5092141e+05   1.6541710e+05   1.7961632e+05   1.9307427e+05   2.0537056e+05   2.1611869e+05   2.2500654e+05   2.3176910e+05   2.3633983e+05   2.3880392e+05
   1.6855000e+03   2.4356000e+05   2.4356000e+05   2.4356000e+05   2.4356000e+05   2.4355999e+05   2.4340759e+05   2.4159491e+05   2.3683435e+05   2.2861457e+05   2.1680415e+05   2.0142963e+05   1.8241636e+05   1.6090971e+05   1.3882288e+05   1.1813736e+05   9.3193027e+04   7.9025480e+04   7.2070124e+04   7.2070124e+04   7.9025480e+04   9.3193027e+04   1.1813736e+05   1.3882288e+05   1.6090971e+05   1.8241636e+05   2.0142963e+05   2.1680415e+05   2.2861457e+05   2.3683435e+05   2.4159491e+05   2.4340759e+05   2.4355999e+05   2.4356000e+05   2.4356000e+05   2.4356000e+05   2.4356000e+05
   1.6865000e+03   1.8288532e+05   1.8121203e+05   1.7852446e+05   1.7458910e+05   1.6946217e+05   1.6323667e+05   1.5593982e+05   1.4776593e+05   1.3919684e+05   1.3054737e+05   1.2209191e+05   1.1408420e+05   1.0040665e+05   9.2707317e+04   8.6513606e+04   8.1860115e+04   7.8759114e+04   7.7209792e+04   7.7209792e+04   7.8759114e+04   8.1860115e+04   8.6513606e+04   9.2707317e+04   1.0040665e+05   1.1408420e+05   1.2209191e+05   1.3054737e+05   1.3919684e+05   1.4776593e+05   1.5593436e+05   1.6323612e+05   1.6946217e+05   1.7458910e+05   1.7852446e+05   1.8121203e+05   1.8288532e+05
   1.6875000e+03   4.9686667e+04   4.9399567e+04   4.9010163e+04   4.8402533e+04   4.7530713e+04   4.6361563e+04   4.4743491e+04   4.2448259e+04   4.0005374e+04   3.7643935e+04   3.5465220e+04   3.3520749e+04   3.1837910e+04   3.0430234e+04   2.9303513e+04   2.8459352e+04   2.7897440e+04   2.7616849e+04   2.7616849e+04   2.7897440e+04   2.8459352e+04   2.9303513e+04   3.0430234e+04   3.1837910e+04   3.3520749e+04   3.5465220e+04   3.7643935e+04   4.0005374e+04   4.2448259e+04   4.4749977e+04   4.6361563e+04   4.7530712e+04   4.8402533e+04   4.9010163e+04   4.9399566e+04   4.9686667e+04
   1.6885000e+03   2.8550649e+04   2.8409172e+04   2.8124960e+04   2.7675022e+04   2.7023374e+04   2.6076702e+04   2.4711038e+04   2.3261000e+04   2.1861491e+04   2.0567111e+04   1.9403640e+04   1.8383051e+04   1.7510225e+04   1.6786293e+04   1.6210381e+04   1.5780690e+04   1.5495427e+04   1.5353205e+04   1.5353205e+04   1.5495427e+04   1.5780690e+04   1.6210381e+04   1.6786293e+04   1.7510225e+04   1.8383051e+04   1.9403640e+04   2.0567111e+04   2.1861491e+04   2.3261000e+04   2.4711038e+04   2.6077523e+04   2.7023374e+04   2.7675022e+04   2.8124960e+04   2.8409171e+04   2.8550649e+04
   1.6895000e+03   5.1720740e+04   5.1477028e+04   5.0852962e+04   4.9877035e+04   4.8487241e+04   4.6511534e+04   4.3774498e+04   4.0904338e+04   3.8140402e+04   3.5584765e+04   3.3287582e+04   3.1272546e+04   2.9549789e+04   2.8121605e+04   2.6986099e+04   2.6139539e+04   2.5577647e+04   2.5297756e+04   2.5297756e+04   2.5577647e+04   2.6139539e+04   2.6986099e+04   2.8121605e+04   2.9549789e+04   3.1272546e+04   3.3287582e+04   3.5584765e+04   3.8140402e+04   4.0904338e+04   4.3774498e+04   4.6518232e+04   4.8487241e+04   4.9877035e+04   5.0852962e+04   5.1477028e+04   5.1720740e+04
   1.6905000e+03   8.7745956e+04   8.6951686e+04   8.5585458e+04   8.3476850e+04   8.0538008e+04   7.6462080e+04   7.1202072e+04   6.5835520e+04   6.0694797e+04   5.5947898e+04   5.1682191e+04   4.7942088e+04   4.4746996e+04   4.2100941e+04   3.9999629e+04   3.8435282e+04   3.7398214e+04   3.6881864e+04   3.6881864e+04   3.7398214e+04   3.8435282e+04   3.9999629e+04   4.2100941e+04   4.4746996e+04   4.7942088e+04   5.1682191e+04   5.5947898e+04   6.0694797e+04   6.5835520e+04   7.1202072e+04   7.6432169e+04   8.0537311e+04   8.3476850e+04   8.5585458e+04   8.6951685e+04   8.7745956e+04
   1.6915000e+03   2.3449848e+05   2.3223864e+05   2.2781155e+05   2.2161264e+05   2.1396621e+05   2.0497507e+05   1.9462052e+05   1.8294965e+05   1.7028188e+05   1.5703556e+05   1.4366924e+05   1.3065699e+05   1.1846678e+05   1.0136808e+05   9.0346562e+04   8.2149608e+04   7.6739029e+04   7.4052599e+04   7.4052599e+04   7.6739029e+04   8.2149608e+04   9.0346562e+04   1.0136808e+05   1.1846678e+05   1.3065699e+05   1.4366924e+05   1.5703556e+05   1.7028188e+05   1.8294965e+05   1.9462052e+05   2.0497507e+05   2.1396621e+05   2.2161264e+05   2.2781156e+05   2.3223864e+05   2.3449848e+05
   1.6925000e+03   2.4356000e+05   2.4356000e+05   2.4356000e+05   2.4351589e+05   2.4247773e+05   2.3931754e+05   2.3361403e+05   2.2521278e+05   2.1415627e+05   2.0056629e+05   1.8441948e+05   1.6624404e+05   1.4726725e+05   1.2881067e+05   1.0711807e+05   9.0644012e+04   7.9794286e+04   7.4442738e+04   7.4442738e+04   7.9794286e+04   9.0644012e+04   1.0711807e+05   1.2881067e+05   1.4726725e+05   1.6624404e+05   1.8441948e+05   2.0056629e+05   2.1415627e+05   2.2521278e+05   2.3361403e+05   2.3931754e+05   2.4247773e+05   2.4351589e+05   2.4356000e+05   2.4356000e+05   2.4356000e+05
   1.6935000e+03   1.5635618e+05   1.5459567e+05   1.5090031e+05   1.4474190e+05   1.3650961e+05   1.2757958e+05   1.1840658e+05   1.0347799e+05   9.2736591e+04   8.3025047e+04   7.4427476e+04   6.6981545e+04   6.0690874e+04   5.5534584e+04   5.1478134e+04   4.8482187e+04   4.6508916e+04   4.5529978e+04   4.5529978e+04   4.6508916e+04   4.8482187e+04   5.1478134e+04   5.5534584e+04   6.0690874e+04   6.6981545e+04   7.4427476e+04   8.3025047e+04   9.2736591e+04   1.0347799e+05   1.1840658e+05   1.2757958e+05   1.3650961e+05   1.4473189e+05   1.5089706e+05   1.5459567e+05   1.5635618e+05
   1.6945000e+03   5.6486530e+04   5.5402960e+04   5.3205402e+04   4.9586629e+04   4.5668723e+04   4.1903985e+04   3.8408091e+04   3.5224515e+04   3.2368301e+04   2.9840641e+04   2.7635517e+04   2.5743057e+04   2.4151246e+04   2.2847919e+04   2.1821346e+04   2.1061228e+04   2.0559296e+04   2.0309782e+04   2.0309782e+04   2.0559296e+04   2.1061228e+04   2.1821346e+04   2.2847919e+04   2.4151246e+04   2.5743057e+04   2.7635517e+04   2.9840640e+04   3.2368301e+04   3.5224515e+04   3.8408091e+04   4.1903985e+04   4.5668723e+04   4.9586629e+04   5.3229697e+04   5.5402960e+04   5.6486528e+04
   1.6955000e+03   5.3082846e+04   5.1885669e+04   4.9388520e+04   4.5704856e+04   4.1999814e+04   3.8501218e+04   3.5280562e+04   3.2362915e+04   2.9754238e+04   2.7451197e+04   2.5445507e+04   2.3726131e+04   2.2281270e+04   2.1098999e+04   2.0167994e+04   1.9478870e+04   1.9023823e+04   1.8797754e+04   1.8797754e+04   1.9023823e+04   1.9478870e+04   2.0167994e+04   2.1098999e+04   2.2281270e+04   2.3726131e+04   2.5445507e+04   2.7451197e+04   2.9754238e+04   3.2362915e+04   3.5280562e+04   3.8501218e+04   4.1999814e+04   4.5704856e+04   4.9371022e+04   5.1884591e+04   5.3082845e+04
   1.6965000e+03   9.6931649e+04   9.4603341e+04   8.9805612e+04   8.2764457e+04   7.5597108e+04   6.8750821e+04   6.2386411e+04   5.6576296e+04   5.1351985e+04   4.6722290e+04   4.2681792e+04   3.9215585e+04   3.6303855e+04   3.3923982e+04   3.2052789e+04   3.0669986e+04   2.9758164e+04   2.9305595e+04   2.9305595e+04   2.9758164e+04   3.0669986e+04   3.2052789e+04   3.3923982e+04   3.6303855e+04   3.9215585e+04   4.2681792e+04   4.6722290e+04   5.1351985e+04   5.6576296e+04   6.2386411e+04   6.8750821e+04   7.5597108e+04   8.2764457e+04   8.9774600e+04   9.4601428e+04   9.6931646e+04
   1.6975000e+03   1.7645220e+05   1.7386768e+05   1.6892596e+05   1.6096200e+05   1.5155651e+05   1.4154117e+05   1.3125892e+05   1.2096260e+05   1.0548234e+05   9.3725479e+04   8.3306065e+04   7.4281347e+04   6.6662172e+04   6.0425900e+04   5.5528895e+04   5.1918494e+04   4.9544495e+04   4.8367952e+04   4.8367952e+04   4.9544495e+04   5.1918494e+04   5.5528895e+04   6.0425900e+04   6.6662172e+04   7.4281347e+04   8.3306065e+04   9.3725479e+04   1.0548234e+05   1.2096260e+05   1.3125892e+05   1.4154117e+05   1.5155651e+05   1.6096200e+05   1.6896284e+05   1.7386768e+05   1.7645219e+05
   1.6985000e+03   2.4356000e+05   2.4356000e+05   2.4355940e+05   2.4327368e+05   2.4143822e+05   2.3733751e+05   2.3075712e+05   2.2170124e+05   2.1033684e+05   1.9693767e+05   1.8172132e+05   1.6484309e+05   1.4726881e+05   1.3020291e+05   1.1483340e+05   9.4982242e+04   8.4700971e+04   7.9600461e+04   7.9600461e+04   8.4700971e+04   9.4982242e+04   1.1483340e+05   1.3020291e+05   1.4726881e+05   1.6484309e+05   1.8172132e+05   1.9693767e+05   2.1033684e+05   2.2170124e+05   2.3075712e+05   2.3733751e+05   2.4143822e+05   2.4327368e+05   2.4355940e+05   2.4356000e+05   2.4356000e+05
   1.6995000e+03   2.2364115e+05   2.2125868e+05   2.1676776e+05   2.1025644e+05   2.0240779e+05   1.9374841e+05   1.8459443e+05   1.7520765e+05   1.6582182e+05   1.5662544e+05   1.4768685e+05   1.3901831e+05   1.3086881e+05   1.2352738e+05   1.1727331e+05   1.0733906e+05   1.0310247e+05   1.0097314e+05   1.0097314e+05   1.0310247e+05   1.0733906e+05   1.1727331e+05   1.2352738e+05   1.3086881e+05   1.3901831e+05   1.4768685e+05   1.5662544e+05   1.6582182e+05   1.7520765e+05   1.8459443e+05   1.9374841e+05   2.0240779e+05   2.1025644e+05   2.1676776e+05   2.2125868e+05   2.2364115e+05
   1.7005000e+03   8.9827916e+04   8.9265691e+04   8.8297461e+04   8.6813327e+04   8.4785312e+04   8.2153730e+04   7.8753625e+04   7.4179341e+04   6.9300784e+04   6.4564837e+04   6.0175815e+04   5.6244484e+04   5.2832751e+04   4.9973705e+04   4.7682826e+04   4.5965868e+04   4.4822793e+04   4.4251966e+04   4.4251966e+04   4.4822793e+04   4.5965868e+04   4.7682826e+04   4.9973705e+04   5.2832751e+04   5.6244484e+04   6.0175815e+04   6.4564837e+04   6.9300784e+04   7.4179341e+04   7.8762199e+04   8.2153730e+04   8.4785312e+04   8.6813327e+04   8.8297460e+04   8.9265691e+04   8.9827916e+04
   1.7015000e+03   3.9172295e+04   3.8958067e+04   3.8601302e+04   3.8042082e+04   3.7244619e+04   3.6137423e+04   3.4484621e+04   3.2525626e+04   3.0575482e+04   2.8743029e+04   2.7079635e+04   2.5611072e+04   2.4349310e+04   2.3299368e+04   2.2462182e+04   2.1836550e+04   2.1420789e+04   2.1213366e+04   2.1213366e+04   2.1420789e+04   2.1836550e+04   2.2462182e+04   2.3299368e+04   2.4349310e+04   2.5611072e+04   2.7079635e+04   2.8743029e+04   3.0575482e+04   3.2525626e+04   3.4484621e+04   3.6136279e+04   3.7244619e+04   3.8042082e+04   3.8601302e+04   3.8958067e+04   3.9172295e+04
   1.7025000e+03   2.2566369e+04   2.2444551e+04   2.2186821e+04   2.1774713e+04   2.1169067e+04   2.0235164e+04   1.9072349e+04   1.7904784e+04   1.6802427e+04   1.5795575e+04   1.4897702e+04   1.4114473e+04   1.3447290e+04   1.2895523e+04   1.2457549e+04   1.2131185e+04   1.1914811e+04   1.1806964e+04   1.1806964e+04   1.1914811e+04   1.2131185e+04   1.2457549e+04   1.2895523e+04   1.3447290e+04   1.4114473e+04   1.4897702e+04   1.5795575e+04   1.6802427e+04   1.7904784e+04   1.9072349e+04   2.0234719e+04   2.1167672e+04   2.1774713e+04   2.2186821e+04   2.2444551e+04   2.2566368e+04
   1.7035000e+03   4.4674829e+04   4.4342703e+04   4.3849980e+04   4.3073659e+04   4.1964876e+04   4.0391376e+04   3.8145720e+04   3.5752195e+04   3.3436670e+04   3.1290929e+04   2.9359517e+04   2.7663893e+04   2.6212990e+04   2.5009385e+04   2.4051946e+04   2.3337630e+04   2.2863547e+04   2.2627199e+04   2.2627199e+04   2.2863547e+04   2.3337630e+04   2.4051946e+04   2.5009385e+04   2.6212990e+04   2.7663893e+04   2.9359517e+04   3.1290929e+04   3.3436670e+04   3.5752195e+04   3.8145720e+04   4.0393027e+04   4.1964876e+04   4.3073659e+04   4.3849980e+04   4.4342703e+04   4.4674828e+04
   1.7045000e+03   7.7755770e+04   7.7232001e+04   7.6132002e+04   7.4412628e+04   7.2008595e+04   6.8676131e+04   6.4222184e+04   5.9590226e+04   5.5130612e+04   5.1002527e+04   4.7287992e+04   4.4027680e+04   4.1239911e+04   3.8929409e+04   3.7093237e+04   3.5725353e+04   3.4817965e+04   3.4366082e+04   3.4366082e+04   3.4817965e+04   3.5725353e+04   3.7093237e+04   3.8929409e+04   4.1239911e+04   4.4027680e+04   4.7287992e+04   5.1002527e+04   5.5130612e+04   5.9590226e+04   6.4222184e+04   6.8678860e+04   7.2008595e+04   7.4412628e+04   7.6132001e+04   7.7232001e+04   7.7755769e+04
   1.7055000e+03   1.1308965e+05   1.0703937e+05   1.0487027e+05   1.0150088e+05   9.6729748e+04   9.0097892e+04   8.2936485e+04   7.5924445e+04   6.9340001e+04   6.3328668e+04   5.7967717e+04   5.3294147e+04   4.9319957e+04   4.6041724e+04   4.3447213e+04   4.1520505e+04   4.0246075e+04   3.9611918e+04   3.9611918e+04   4.0246075e+04   4.1520505e+04   4.3447213e+04   4.6041724e+04   4.9319957e+04   5.3294147e+04   5.7967717e+04   6.3328668e+04   6.9340001e+04   7.5924445e+04   8.2936485e+04   9.0097892e+04   9.6735747e+04   1.0150088e+05   1.0487027e+05   1.0703937e+05   1.1308965e+05
   1.7065000e+03   1.9251333e+05   1.9052701e+05   1.8668001e+05   1.8075103e+05   1.7249138e+05   1.6280980e+05   1.5236207e+05   1.4151944e+05   1.3058977e+05   1.1985459e+05   1.0387304e+05   9.2341009e+04   8.2501425e+04   7.4385459e+04   6.7978552e+04   6.3239164e+04   6.0116176e+04   5.8567105e+04   5.8567105e+04   6.0116176e+04   6.3239164e+04   6.7978552e+04   7.4385459e+04   8.2501425e+04   9.2341009e+04   1.0387304e+05   1.1985459e+05   1.3058977e+05   1.4151944e+05   1.5236207e+05   1.6280980e+05   1.7249138e+05   1.8075311e+05   1.8668001e+05   1.9052701e+05   1.9251333e+05
   1.7075000e+03   2.4356000e+05   2.4356000e+05   2.4356000e+05   2.4356000e+05   2.4355997e+05   2.4325664e+05   2.4098089e+05   2.3568120e+05   2.2702700e+05   2.1508317e+05   2.0018846e+05   1.8270871e+05   1.6291873e+05   1.4232022e+05   1.2284710e+05   9.9907143e+04   8.5897187e+04   7.8966729e+04   7.8966729e+04   8.5897187e+04   9.9907143e+04   1.2284710e+05   1.4232022e+05   1.6291873e+05   1.8270871e+05   2.0018846e+05   2.1508317e+05   2.2702700e+05   2.3568120e+05   2.4098089e+05   2.4325664e+05   2.4355997e+05   2.4356000e+05   2.4356000e+05   2.4356000e+05   2.4356000e+05
   1.7085000e+03   2.4356000e+05   2.4356000e+05   2.4351766e+05   2.4263825e+05   2.3991826e+05   2.3498964e+05   2.2769159e+05   2.1797390e+05   2.0583446e+05   1.9113727e+05   1.7435502e+05   1.5643916e+05   1.3843395e+05   1.2140350e+05   9.9930885e+04   8.5709703e+04   7.6376619e+04   7.1776300e+04   7.1776300e+04   7.6376619e+04   8.5709703e+04   9.9930885e+04   1.2140350e+05   1.3843395e+05   1.5643916e+05   1.7435502e+05   1.9113727e+05   2.0583446e+05   2.1797390e+05   2.2769159e+05   2.3498964e+05   2.3991826e+05   2.4263825e+05   2.4351766e+05   2.4356000e+05   2.4356000e+05
   1.7095000e+03   1.6998256e+05   1.6769632e+05   1.6312683e+05   1.5554109e+05   1.4642511e+05   1.3671236e+05   1.2676234e+05   1.1682575e+05   1.0084198e+05   8.9799033e+04   8.0022031e+04   7.1558308e+04   6.4413813e+04   5.8565158e+04   5.3970793e+04   5.0581733e+04   4.8352620e+04   4.7247411e+04   4.7247411e+04   4.8352620e+04   5.0581733e+04   5.3970793e+04   5.8565158e+04   6.4413813e+04   7.1558308e+04   8.0022031e+04   8.9799033e+04   1.0084198e+05   1.1682575e+05   1.2676234e+05   1.3671236e+05   1.4642511e+05   1.5554109e+05   1.6311546e+05   1.6769632e+05   1.6998256e+05
   1.7105000e+03   8.9904661e+04   8.8101443e+04   8.4440013e+04   7.8465017e+04   7.1936077e+04   6.5605164e+04   5.9680812e+04   5.4252726e+04   4.9360730e+04   4.5018309e+04   4.1223385e+04   3.7964376e+04   3.5223775e+04   3.2981623e+04   3.1217602e+04   2.9913008e+04   2.9052456e+04   2.8624988e+04   2.8624988e+04   2.9052456e+04   2.9913008e+04   3.1217602e+04   3.2981623e+04   3.5223775e+04   3.7964376e+04   4.1223385e+04   4.5018309e+04   4.9360730e+04   5.4252726e+04   5.9680812e+04   6.5605164e+04   7.1936077e+04   7.8465017e+04   8.4472077e+04   8.8101444e+04   8.9904657e+04
   1.7115000e+03   5.7260126e+04   5.5958706e+04   5.3247291e+04   4.9249722e+04   4.5224899e+04   4.1420652e+04   3.7915743e+04   3.4738555e+04   3.1896503e+04   2.9386670e+04   2.7200537e+04   2.5326396e+04   2.3751554e+04   2.2463066e+04   2.1448560e+04   2.0697739e+04   2.0202012e+04   1.9955754e+04   1.9955754e+04   2.0202012e+04   2.0697739e+04   2.1448560e+04   2.2463066e+04   2.3751554e+04   2.5326396e+04   2.7200537e+04   2.9386670e+04   3.1896503e+04   3.4738555e+04   3.7915743e+04   4.1420652e+04   4.5224899e+04   4.9249722e+04   5.3228427e+04   5.5957543e+04   5.7260124e+04
   1.7125000e+03   7.7773886e+04   7.5947059e+04   7.2162663e+04   6.6597126e+04   6.0963754e+04   5.5611830e+04   5.0659588e+04   4.6155171e+04   4.2115927e+04   3.8543050e+04   3.5428243e+04   3.2757290e+04   3.0513398e+04   2.8678540e+04   2.7234909e+04   2.6167311e+04   2.5462893e+04   2.5113118e+04   2.5113118e+04   2.5462893e+04   2.6167311e+04   2.7234909e+04   2.8678540e+04   3.0513398e+04   3.2757290e+04   3.5428243e+04   3.8543050e+04   4.2115927e+04   4.6155171e+04   5.0659588e+04   5.5611830e+04   6.0963754e+04   6.6597126e+04   7.2137283e+04   7.5945494e+04   7.7773884e+04
   1.7135000e+03   1.1670869e+05   1.1513230e+05   1.0683192e+05   9.9898131e+04   9.1701367e+04   8.3543286e+04   7.5794124e+04   6.8621041e+04   6.2108846e+04   5.6297857e+04   5.1201476e+04   4.6814829e+04   4.3121772e+04   4.0098960e+04   3.7720769e+04   3.5962691e+04   3.4803574e+04   3.4227954e+04   3.4227954e+04   3.4803574e+04   3.5962691e+04   3.7720769e+04   4.0098960e+04   4.3121772e+04   4.6814829e+04   5.1201476e+04   5.6297857e+04   6.2108846e+04   6.8621041e+04   7.5794124e+04   8.3543286e+04   9.1701367e+04   9.9898130e+04   1.0678671e+05   1.1513231e+05   1.1670869e+05
   1.7145000e+03   9.2445413e+04   9.1832425e+04   9.0810256e+04   8.9231049e+04   8.7102964e+04   8.4344753e+04   8.0787713e+04   7.6036534e+04   7.0986649e+04   6.6088440e+04   6.1550642e+04   5.7486453e+04   5.3959636e+04   5.1004418e+04   4.8636598e+04   4.6862102e+04   4.5680781e+04   4.5090821e+04   4.5090821e+04   4.5680781e+04   4.6862102e+04   4.8636598e+04   5.1004418e+04   5.3959636e+04   5.7486453e+04   6.1550642e+04   6.6088440e+04   7.0986649e+04   7.6036534e+04   8.0791329e+04   8.4344753e+04   8.7102964e+04   8.9231049e+04   9.0810255e+04   9.1832425e+04   9.2445413e+04
   1.7155000e+03   1.3977029e+05   1.3906526e+05   1.3746779e+05   1.3507351e+05   1.3186317e+05   1.2780222e+05   1.2271161e+05   1.1641045e+05   1.0403081e+05   9.5853281e+04   8.8273107e+04   8.1469790e+04   7.5554275e+04   7.0589879e+04   6.6609800e+04   6.3625771e+04   6.1639601e+04   6.0647800e+04   6.0647800e+04   6.1639601e+04   6.3625771e+04   6.6609800e+04   7.0589879e+04   7.5554275e+04   8.1469790e+04   8.8273107e+04   9.5853281e+04   1.0403081e+05   1.1641045e+05   1.2272046e+05   1.2780222e+05   1.3186317e+05   1.3507351e+05   1.3746779e+05   1.3906526e+05   1.3977028e+05
   1.7165000e+03   2.3221009e+05   2.2971772e+05   2.2517989e+05   2.1877778e+05   2.1107226e+05   2.0229269e+05   1.9261495e+05   1.8220164e+05   1.7112161e+05   1.5946034e+05   1.4757885e+05   1.3590407e+05   1.2487673e+05   1.1492376e+05   1.0002177e+05   9.2063532e+04   8.6764172e+04   8.4121237e+04   8.4121237e+04   8.6764172e+04   9.2063532e+04   1.0002177e+05   1.1492376e+05   1.2487673e+05   1.3590407e+05   1.4757885e+05   1.5946034e+05   1.7112161e+05   1.8220164e+05   1.9261495e+05   2.0229269e+05   2.1107226e+05   2.1877778e+05   2.2517989e+05   2.2971772e+05   2.3221009e+05
   1.7175000e+03   2.2688508e+05   2.2448480e+05   2.2012218e+05   2.1379165e+05   2.0608596e+05   1.9739406e+05   1.8794396e+05   1.7790983e+05   1.6738921e+05   1.5643765e+05   1.4536258e+05   1.3454350e+05   1.2436888e+05   1.1521791e+05   1.0123858e+05   9.3895265e+04   8.8995886e+04   8.6548907e+04   8.6548907e+04   8.8995886e+04   9.3895265e+04   1.0123858e+05   1.1521791e+05   1.2436888e+05   1.3454350e+05   1.4536258e+05   1.5643765e+05   1.6738921e+05   1.7790983e+05   1.8794396e+05   1.9739406e+05   2.0608596e+05   2.1379165e+05   2.2012218e+05   2.2448480e+05   2.2688508e+05
   1.7185000e+03   1.4991900e+05   1.4869168e+05   1.4643785e+05   1.4295396e+05   1.3818115e+05   1.3169400e+05   1.2399554e+05   1.1588242e+05   1.0158762e+05   9.2070118e+04   8.3469124e+04   7.5897571e+04   6.9414140e+04   6.4041714e+04   5.9778915e+04   5.6608057e+04   5.4510149e+04   5.3465984e+04   5.3465984e+04   5.4510149e+04   5.6608057e+04   5.9778915e+04   6.4041714e+04   6.9414140e+04   7.5897571e+04   8.3469124e+04   9.2070118e+04   1.0158762e+05   1.1588242e+05   1.2399554e+05   1.3169400e+05   1.3817933e+05   1.4295396e+05   1.4643785e+05   1.4869168e+05   1.4991900e+05
   1.7195000e+03   9.7984845e+04   9.6780032e+04   9.4319757e+04   9.0388608e+04   8.4378980e+04   7.7641109e+04   7.0996935e+04   6.4730439e+04   5.8976488e+04   5.3802120e+04   4.9237185e+04   4.5289544e+04   4.1952697e+04   3.9212479e+04   3.7050661e+04   3.5448792e+04   3.4391090e+04   3.3865185e+04   3.3865185e+04   3.4391090e+04   3.5448792e+04   3.7050661e+04   3.9212479e+04   4.1952697e+04   4.5289544e+04   4.9237185e+04   5.3802120e+04   5.8976488e+04   6.4730439e+04   7.0996935e+04   7.7641109e+04   8.4378980e+04   9.0345092e+04   9.4319756e+04   9.6780032e+04   9.7984844e+04
   1.7205000e+03   1.0372958e+05   1.0208246e+05   9.9027134e+04   9.3915617e+04   8.6795289e+04   7.9444337e+04   7.2358425e+04   6.5748605e+04   5.9719554e+04   5.4322471e+04   4.9577106e+04   4.5484112e+04   4.2032033e+04   3.9201903e+04   3.6972603e+04   3.5322666e+04   3.4233817e+04   3.3693061e+04   3.3693061e+04   3.4233817e+04   3.5322666e+04   3.6972603e+04   3.9201903e+04   4.2032033e+04   4.5484112e+04   4.9577106e+04   5.4322471e+04   5.9719554e+04   6.5748605e+04   7.2358425e+04   7.9444337e+04   8.6795289e+04   9.3880655e+04   9.9026269e+04   1.0208246e+05   1.0372958e+05
   1.7215000e+03   1.3167095e+05   1.2991358e+05   1.2638674e+05   1.2023675e+05   1.0775723e+05   9.7997494e+04   8.8671105e+04   7.9993625e+04   7.2083724e+04   6.5004471e+04   5.8783299e+04   5.3422392e+04   4.8907169e+04   4.5211790e+04   4.2305772e+04   4.0158826e+04   3.8744145e+04   3.8041906e+04   3.8041906e+04   3.8744145e+04   4.0158826e+04   4.2305772e+04   4.5211790e+04   4.8907169e+04   5.3422392e+04   5.8783299e+04   6.5004471e+04   7.2083724e+04   7.9993625e+04   8.8671105e+04   9.7997494e+04   1.0775723e+05   1.2023675e+05   1.2634831e+05   1.2991358e+05   1.3167095e+05
   1.7225000e+03   1.8459015e+05   1.8205257e+05   1.7697442e+05   1.6886229e+05   1.5924487e+05   1.4892441e+05   1.3825075e+05   1.2749202e+05   1.1688475e+05   1.0027680e+05   8.8855634e+04   7.8944395e+04   7.0567383e+04   6.3707599e+04   5.8320959e+04   5.4350650e+04   5.1740966e+04   5.0448011e+04   5.0448011e+04   5.1740966e+04   5.4350650e+04   5.8320959e+04   6.3707599e+04   7.0567383e+04   7.8944395e+04   8.8855634e+04   1.0027680e+05   1.1688475e+05   1.2749202e+05   1.3825075e+05   1.4892441e+05   1.5924487e+05   1.6886229e+05   1.7700912e+05   1.8205258e+05   1.8459015e+05
   1.7235000e+03   2.2516037e+05   2.2233367e+05   2.1687343e+05   2.0875419e+05   1.9887166e+05   1.8763848e+05   1.7538733e+05   1.6246707e+05   1.4923055e+05   1.3603439e+05   1.2323207e+05   1.0585190e+05   9.2527977e+04   8.1575023e+04   7.2968568e+04   6.6635691e+04   6.2482331e+04   6.0429668e+04   6.0429668e+04   6.2482331e+04   6.6635691e+04   7.2968568e+04   8.1575023e+04   9.2527977e+04   1.0585190e+05   1.2323207e+05   1.3603439e+05   1.4923055e+05   1.6246707e+05   1.7538733e+05   1.8763848e+05   1.9887166e+05   2.0875419e+05   2.1686308e+05   2.2233305e+05   2.2516037e+05
   1.7245000e+03   2.2782759e+05   2.2523185e+05   2.2028272e+05   2.1285376e+05   2.0346394e+05   1.9256112e+05   1.8048980e+05   1.6760869e+05   1.5428897e+05   1.4090981e+05   1.2785011e+05   1.1547868e+05   9.7253044e+04   8.5658025e+04   7.6529235e+04   6.9802775e+04   6.5388135e+04   6.3204287e+04   6.3204287e+04   6.5388135e+04   6.9802775e+04   7.6529235e+04   8.5658025e+04   9.7253044e+04   1.1547868e+05   1.2785011e+05   1.4090981e+05   1.5428897e+05   1.6760869e+05   1.8048980e+05   1.9256112e+05   2.0346394e+05   2.1285376e+05   2.2028984e+05   2.2523184e+05   2.2782758e+05
   1.7255000e+03   1.7935516e+05   1.7792000e+05   1.7513273e+05   1.7094069e+05   1.6539662e+05   1.5844565e+05   1.5006619e+05   1.4103532e+05   1.3173685e+05   1.2247619e+05   1.1352280e+05   9.8425232e+04   8.9430198e+04   8.1919555e+04   7.5926642e+04   7.1455680e+04   6.8489169e+04   6.7012510e+04   6.7012510e+04   6.8489170e+04   7.1455680e+04   7.5926642e+04   8.1919555e+04   8.9430198e+04   9.8425232e+04   1.1352280e+05   1.2247619e+05   1.3173685e+05   1.4103532e+05   1.5006619e+05   1.5842292e+05   1.6539662e+05   1.7094069e+05   1.7513273e+05   1.7792000e+05   1.7935516e+05
   1.7265000e+03   1.8941325e+05   1.8785477e+05   1.8511371e+05   1.8103987e+05   1.7578869e+05   1.6949894e+05   1.6234115e+05   1.5448583e+05   1.4623116e+05   1.3785155e+05   1.2961018e+05   1.2175844e+05   1.1453277e+05   1.0211539e+05   9.5648448e+04   9.0768872e+04   8.7506731e+04   8.5873838e+04   8.5873838e+04   8.7506731e+04   9.0768872e+04   9.5648448e+04   1.0211539e+05   1.1453277e+05   1.2175844e+05   1.2961018e+05   1.3785155e+05   1.4623116e+05   1.5448583e+05   1.6234172e+05   1.6949894e+05   1.7578869e+05   1.8103987e+05   1.8511371e+05   1.8785477e+05   1.8941325e+05
   1.7275000e+03   2.3620444e+05   2.3375754e+05   2.2905471e+05   2.2270879e+05   2.1505743e+05   2.0627190e+05   1.9654977e+05   1.8609973e+05   1.7510683e+05   1.6364561e+05   1.5184521e+05   1.4012591e+05   1.2895667e+05   1.1879989e+05   1.0451113e+05   9.6125736e+04   9.0524712e+04   8.7728280e+04   8.7728280e+04   9.0524712e+04   9.6125736e+04   1.0451113e+05   1.1879989e+05   1.2895667e+05   1.4012591e+05   1.5184521e+05   1.6364561e+05   1.7510683e+05   1.8609973e+05   1.9654977e+05   2.0627190e+05   2.1505743e+05   2.2270879e+05   2.2905471e+05   2.3375755e+05   2.3620444e+05
   1.7285000e+03   2.2551073e+05   2.2311150e+05   2.1880989e+05   2.1256510e+05   2.0490077e+05   1.9624773e+05   1.8683558e+05   1.7683294e+05   1.6630840e+05   1.5536243e+05   1.4432031e+05   1.3355671e+05   1.2345395e+05   1.1438191e+05   1.0031262e+05   9.3081165e+04   8.8258994e+04   8.5851190e+04   8.5851189e+04   8.8258994e+04   9.3081165e+04   1.0031262e+05   1.1438191e+05   1.2345395e+05   1.3355671e+05   1.4432031e+05   1.5536243e+05   1.6630840e+05   1.7683294e+05   1.8683558e+05   1.9624773e+05   2.0490077e+05   2.1256510e+05   2.1880989e+05   2.2311150e+05   2.2551073e+05
   1.7295000e+03   1.9224393e+05   1.9041159e+05   1.8716170e+05   1.8228879e+05   1.7586799e+05   1.6777536e+05   1.5849572e+05   1.4857010e+05   1.3835836e+05   1.2817333e+05   1.1830216e+05   1.0317748e+05   9.2992564e+04   8.4503857e+04   7.7746138e+04   7.2713130e+04   6.9380997e+04   6.7722899e+04   6.7722899e+04   6.9380997e+04   7.2713130e+04   7.7746138e+04   8.4503857e+04   9.2992564e+04   1.0317748e+05   1.1830216e+05   1.2817333e+05   1.3835836e+05   1.4857010e+05   1.5849572e+05   1.6777536e+05   1.7586369e+05   1.8228879e+05   1.8716169e+05   1.9041159e+05   1.9224393e+05
   1.7305000e+03   1.9759264e+05   1.9547819e+05   1.9142270e+05   1.8517497e+05   1.7658785e+05   1.6664887e+05   1.5592479e+05   1.4477570e+05   1.3351484e+05   1.2243137e+05   1.0664613e+05   9.4547957e+04   8.4224676e+04   7.5713283e+04   6.8997154e+04   6.4031547e+04   6.0762061e+04   5.9140335e+04   5.9140335e+04   6.0762061e+04   6.4031547e+04   6.8997154e+04   7.5713283e+04   8.4224676e+04   9.4547957e+04   1.0664613e+05   1.2243137e+05   1.3351484e+05   1.4477570e+05   1.5592479e+05   1.6664887e+05   1.7658785e+05   1.8517363e+05   1.9142270e+05   1.9547819e+05   1.9759263e+05
   1.7315000e+03   2.1635633e+05   2.1398018e+05   2.0952008e+05   2.0277302e+05   1.9386198e+05   1.8350833e+05   1.7212995e+05   1.6007387e+05   1.4769107e+05   1.3532539e+05   1.2331512e+05   1.0688073e+05   9.4275543e+04   8.3860831e+04   7.5640579e+04   6.9566363e+04   6.5570069e+04   6.3590635e+04   6.3590635e+04   6.5570069e+04   6.9566363e+04   7.5640579e+04   8.3860831e+04   9.4275543e+04   1.0688073e+05   1.2331512e+05   1.3532539e+05   1.4769107e+05   1.6007387e+05   1.7212995e+05   1.8350833e+05   1.9386198e+05   2.0275925e+05   2.0951980e+05   2.1398018e+05   2.1635633e+05
   1.7325000e+03   2.4339805e+05   2.4227261e+05   2.3971854e+05   2.3545957e+05   2.2926352e+05   2.2085024e+05   2.1000795e+05   1.9705075e+05   1.8245872e+05   1.6679759e+05   1.5068764e+05   1.3477345e+05   1.1969532e+05   9.9566843e+04   8.5952279e+04   7.5931503e+04   6.9377883e+04   6.6146850e+04   6.6146850e+04   6.9377883e+04   7.5931503e+04   8.5952279e+04   9.9566843e+04   1.1969532e+05   1.3477345e+05   1.5068764e+05   1.6679759e+05   1.8245872e+05   1.9705075e+05   2.1000795e+05   2.2085024e+05   2.2926352e+05   2.3545957e+05   2.3971854e+05   2.4227261e+05   2.4339805e+05
   1.7335000e+03   2.4356000e+05   2.4356000e+05   2.4356000e+05   2.4356000e+05   2.4351600e+05   2.4239943e+05   2.3886643e+05   2.3231257e+05   2.2243389e+05   2.0897499e+05   1.9174622e+05   1.7176868e+05   1.5052182e+05   1.2959534e+05   1.0510295e+05   8.6448642e+04   7.4276432e+04   6.8314334e+04   6.8314334e+04   7.4276432e+04   8.6448642e+04   1.0510295e+05   1.2959534e+05   1.5052182e+05   1.7176868e+05   1.9174622e+05   2.0897499e+05   2.2243389e+05   2.3231256e+05   2.3886643e+05   2.4239943e+05   2.4351600e+05   2.4356000e+05   2.4356000e+05   2.4356000e+05   2.4356000e+05
   1.7345000e+03   2.4356000e+05   2.4356000e+05   2.4356000e+05   2.4356000e+05   2.4356000e+05   2.4355124e+05   2.4275650e+05   2.3929258e+05   2.3218192e+05   2.2090110e+05   2.0489650e+05   1.8446609e+05   1.6135866e+05   1.3763936e+05   1.1543774e+05   8.8596185e+04   7.3841107e+04   6.6653631e+04   6.6653631e+04   7.3841107e+04   8.8596185e+04   1.1543774e+05   1.3763936e+05   1.6135866e+05   1.8446609e+05   2.0489650e+05   2.2090110e+05   2.3218191e+05   2.3929258e+05   2.4275650e+05   2.4355124e+05   2.4356000e+05   2.4356000e+05   2.4356000e+05   2.4356000e+05   2.4356000e+05
   1.7355000e+03   2.4356000e+05   2.4356000e+05   2.4356000e+05   2.4355196e+05   2.4289910e+05   2.4022622e+05   2.3497023e+05   2.2695157e+05   2.1622559e+05   2.0300897e+05   1.8751840e+05   1.6986501e+05   1.5107753e+05   1.3255320e+05   1.1568750e+05   9.4419250e+04   8.3062559e+04   7.7443750e+04   7.7443750e+04   8.3062559e+04   9.4419250e+04   1.1568750e+05   1.3255320e+05   1.5107753e+05   1.6986501e+05   1.8751840e+05   2.0300897e+05   2.1622559e+05   2.2695157e+05   2.3497023e+05   2.4022622e+05   2.4289910e+05   2.4355196e+05   2.4356000e+05   2.4356000e+05   2.4356000e+05
   1.7365000e+03   2.4034146e+05   2.3713010e+05   2.3209733e+05   2.2536871e+05   2.1720561e+05   2.0790207e+05   1.9782623e+05   1.8736941e+05   1.7694073e+05   1.6693011e+05   1.5767983e+05   1.4943899e+05   1.4231353e+05   1.3612028e+05   1.3082087e+05   1.2662362e+05   1.2371440e+05   1.2222618e+05   1.2222618e+05   1.2371440e+05   1.2662362e+05   1.3082087e+05   1.3612028e+05   1.4231353e+05   1.4943899e+05   1.5767983e+05   1.6693011e+05   1.7694073e+05   1.8736941e+05   1.9782623e+05   2.0790207e+05   2.1720561e+05   2.2536871e+05   2.3209733e+05   2.3713010e+05   2.4034146e+05
   1.7375000e+03   2.2656705e+05   2.2399960e+05   2.1957211e+05   2.1319982e+05   2.0546716e+05   1.9678958e+05   1.8741260e+05   1.7753987e+05   1.6731822e+05   1.5677978e+05   1.4612343e+05   1.3570365e+05   1.2589393e+05   1.1705893e+05   1.0382905e+05   9.6631568e+04   9.1819187e+04   8.9412814e+04   8.9412814e+04   9.1819187e+04   9.6631568e+04   1.0382905e+05   1.1705893e+05   1.2589393e+05   1.3570365e+05   1.4612343e+05   1.5677978e+05   1.6731822e+05   1.7753987e+05   1.8741260e+05   1.9678958e+05   2.0546716e+05   2.1319982e+05   2.1957211e+05   2.2399960e+05   2.2656705e+05
   1.7385000e+03   2.1355892e+05   2.1165504e+05   2.0789712e+05   2.0238656e+05   1.9533894e+05   1.8705838e+05   1.7784576e+05   1.6784285e+05   1.5730539e+05   1.4653993e+05   1.3588048e+05   1.2566093e+05   1.1620409e+05   1.0169904e+05   9.3225184e+04   8.6877710e+04   8.2656211e+04   8.0552675e+04   8.0552675e+04   8.2656211e+04   8.6877710e+04   9.3225184e+04   1.0169904e+05   1.1620409e+05   1.2566093e+05   1.3588048e+05   1.4653993e+05   1.5730539e+05   1.6784285e+05   1.7784576e+05   1.8705838e+05   1.9533894e+05   2.0238656e+05   2.0789711e+05   2.1165504e+05   2.1355892e+05
   1.7395000e+03   2.1083231e+05   2.0891163e+05   2.0524534e+05   1.9985111e+05   1.9290674e+05   1.8462568e+05   1.7526713e+05   1.6510845e+05   1.5446158e+05   1.4365047e+05   1.3300433e+05   1.2284611e+05   1.1348454e+05   9.8528365e+04   9.0323081e+04   8.4186734e+04   8.0113640e+04   7.8084630e+04   7.8084630e+04   8.0113640e+04   8.4186734e+04   9.0323081e+04   9.8528365e+04   1.1348454e+05   1.2284611e+05   1.3300433e+05   1.4365047e+05   1.5446158e+05   1.6510845e+05   1.7526713e+05   1.8462554e+05   1.9290670e+05   1.9985111e+05   2.0524534e+05   2.0891163e+05   2.1083231e+05
   1.7405000e+03   2.1138259e+05   2.0934880e+05   2.0521680e+05   1.9903423e+05   1.9075170e+05   1.8091667e+05   1.7003799e+05   1.5848361e+05   1.4659949e+05   1.3472222e+05   1.2318026e+05   1.0726294e+05   9.5105126e+04   8.5033748e+04   7.7063317e+04   7.1159839e+04   6.7269942e+04   6.5339628e+04   6.5339628e+04   6.7269942e+04   7.1159839e+04   7.7063317e+04   8.5033749e+04   9.5105126e+04   1.0726294e+05   1.2318026e+05   1.3472222e+05   1.4659949e+05   1.5848361e+05   1.7003799e+05   1.8091667e+05   1.9075170e+05   1.9902234e+05   2.0521680e+05   2.0934880e+05   2.1138259e+05
   1.7415000e+03   2.1971914e+05   2.1732986e+05   2.1285010e+05   2.0611781e+05   1.9727338e+05   1.8693632e+05   1.7550654e+05   1.6333074e+05   1.5076836e+05   1.3817578e+05   1.2590655e+05   1.1430199e+05   9.6702793e+04   8.5861858e+04   7.7301337e+04   7.0974676e+04   6.6812296e+04   6.4750764e+04   6.4750764e+04   6.6812296e+04   7.0974676e+04   7.7301337e+04   8.5861858e+04   9.6702793e+04   1.1430199e+05   1.2590655e+05   1.3817578e+05   1.5076836e+05   1.6333074e+05   1.7550654e+05   1.8693632e+05   1.9727338e+05   2.0610975e+05   2.1284989e+05   2.1732986e+05   2.1971914e+05
   1.7425000e+03   2.3915123e+05   2.3681829e+05   2.3251268e+05   2.2635856e+05   2.1817692e+05   2.0800844e+05   1.9612997e+05   1.8291490e+05   1.6879220e+05   1.5422728e+05   1.3970314e+05   1.2570338e+05   1.0777579e+05   9.3654529e+04   8.2515625e+04   7.4307860e+04   6.8927554e+04   6.6268343e+04   6.6268343e+04   6.8927554e+04   7.4307860e+04   8.2515625e+04   9.3654529e+04   1.0777579e+05   1.2570338e+05   1.3970314e+05   1.5422728e+05   1.6879220e+05   1.8291490e+05   1.9612997e+05   2.0800844e+05   2.1817692e+05   2.2635856e+05   2.3251268e+05   2.3681829e+05   2.3915123e+05
   1.7435000e+03   2.4332603e+05   2.4207321e+05   2.3937523e+05   2.3497748e+05   2.2863771e+05   2.2006181e+05   2.0909560e+05   1.9607477e+05   1.8147862e+05   1.6586641e+05   1.4984864e+05   1.3405773e+05   1.1912040e+05   9.9044898e+04   8.5618799e+04   7.5736614e+04   6.9273195e+04   6.6086239e+04   6.6086239e+04   6.9273195e+04   7.5736615e+04   8.5618799e+04   9.9044898e+04   1.1912040e+05   1.3405773e+05   1.4984864e+05   1.6586641e+05   1.8147862e+05   1.9607477e+05   2.0909560e+05   2.2006181e+05   2.2863771e+05   2.3497748e+05   2.3937523e+05   2.4207321e+05   2.4332603e+05
   1.7445000e+03   2.4355993e+05   2.4351429e+05   2.4266074e+05   2.4017534e+05   2.3563580e+05   2.2870623e+05   2.1889310e+05   2.0632552e+05   1.9152251e+05   1.7512604e+05   1.5786224e+05   1.4050312e+05   1.2382932e+05   1.0266074e+05   8.7146688e+04   7.5754091e+04   6.8326435e+04   6.4676220e+04   6.4676220e+04   6.8326435e+04   7.5754091e+04   8.7146688e+04   1.0266074e+05   1.2382932e+05   1.4050312e+05   1.5786224e+05   1.7512604e+05   1.9152251e+05   2.0632552e+05   2.1889310e+05   2.2870623e+05   2.3563580e+05   2.4017534e+05   2.4266074e+05   2.4351429e+05   2.4355993e+05
   1.7455000e+03   2.4356000e+05   2.4356000e+05   2.4356000e+05   2.4356000e+05   2.4355977e+05   2.4330190e+05   2.4117702e+05   2.3607348e+05   2.2755616e+05   2.1553561e+05   2.0004918e+05   1.8104644e+05   1.5972232e+05   1.3793633e+05   1.1760431e+05   9.2966093e+04   7.9102694e+04   7.2292940e+04   7.2292940e+04   7.9102694e+04   9.2966093e+04   1.1760431e+05   1.3793633e+05   1.5972232e+05   1.8104644e+05   2.0004918e+05   2.1553561e+05   2.2755615e+05   2.3607348e+05   2.4117702e+05   2.4330190e+05   2.4355977e+05   2.4356000e+05   2.4356000e+05   2.4356000e+05   2.4356000e+05
   1.7465000e+03   2.4356000e+05   2.4356000e+05   2.4356000e+05   2.4356000e+05   2.4355880e+05   2.4283187e+05   2.3852244e+05   2.2971054e+05   2.1713740e+05   2.0248370e+05   1.8788276e+05   1.7544060e+05   1.6675677e+05   1.6261603e+05   1.6281885e+05   1.6622684e+05   1.7096219e+05   1.7469474e+05   1.7469474e+05   1.7096219e+05   1.6622684e+05   1.6281885e+05   1.6261603e+05   1.6675677e+05   1.7544060e+05   1.8788276e+05   2.0248370e+05   2.1713740e+05   2.2971054e+05   2.3852244e+05   2.4283187e+05   2.4355880e+05   2.4356000e+05   2.4356000e+05   2.4356000e+05   2.4356000e+05
   1.7475000e+03   2.4019786e+05   2.3736685e+05   2.3252234e+05   2.2605573e+05   2.1817070e+05   2.0911034e+05   1.9917293e+05   1.8870372e+05   1.7806065e+05   1.6759521e+05   1.5760681e+05   1.4829352e+05   1.3961697e+05   1.3166764e+05   1.2479485e+05   1.1932229e+05   1.1551547e+05   1.1356332e+05   1.1356332e+05   1.1551547e+05   1.1932229e+05   1.2479485e+05   1.3166764e+05   1.3961697e+05   1.4829352e+05   1.5760681e+05   1.6759521e+05   1.7806065e+05   1.8870372e+05   1.9917293e+05   2.0911034e+05   2.1817070e+05   2.2605573e+05   2.3252234e+05   2.3736685e+05   2.4019786e+05
   1.7485000e+03   1.3706059e+05   1.3595042e+05   1.3404437e+05   1.3112671e+05   1.2711890e+05   1.2172017e+05   1.1485793e+05   1.0137860e+05   9.2552921e+04   8.4336890e+04   7.6903222e+04   7.0352596e+04   6.4737992e+04   6.0080045e+04   5.6378797e+04   5.3623496e+04   5.1797780e+04   5.0889054e+04   5.0889054e+04   5.1797780e+04   5.3623496e+04   5.6378797e+04   6.0080045e+04   6.4737992e+04   7.0352596e+04   7.6903222e+04   8.4336890e+04   9.2552921e+04   1.0137860e+05   1.1485793e+05   1.2169245e+05   1.2711849e+05   1.3112671e+05   1.3404437e+05   1.3595042e+05   1.3706059e+05
   1.7495000e+03   9.3826169e+04   9.3033178e+04   9.1658904e+04   8.9549653e+04   8.6644982e+04   8.2768068e+04   7.7488844e+04   7.1835641e+04   6.6327410e+04   6.1189870e+04   5.6541761e+04   5.2446815e+04   4.8935890e+04   4.6020772e+04   4.3701473e+04   4.1972041e+04   4.0824680e+04   4.0253087e+04   4.0253087e+04   4.0824680e+04   4.1972041e+04   4.3701473e+04   4.6020772e+04   4.8935890e+04   5.2446815e+04   5.6541761e+04   6.1189870e+04   6.6327410e+04   7.1835641e+04   7.7488844e+04   8.2775788e+04   8.6644982e+04   8.9549653e+04   9.1658903e+04   9.3033178e+04   9.3826168e+04
   1.7505000e+03   1.3347528e+05   1.3242143e+05   1.3049173e+05   1.2748066e+05   1.2329852e+05   1.1746342e+05   1.0499306e+05   9.6063602e+04   8.7538000e+04   7.9660375e+04   7.2571365e+04   6.6350558e+04   6.1035201e+04   5.6636397e+04   5.3148285e+04   5.0554120e+04   4.8837653e+04   4.7983235e+04   4.7983235e+04   4.8837653e+04   5.0554120e+04   5.3148285e+04   5.6636397e+04   6.1035201e+04   6.6350558e+04   7.2571365e+04   7.9660375e+04   8.7538000e+04   9.6063602e+04   1.0499306e+05   1.1746342e+05   1.2329657e+05   1.2748066e+05   1.3049173e+05   1.3242143e+05   1.3347528e+05
   1.7515000e+03   1.8306659e+05   1.8126461e+05   1.7762847e+05   1.7202362e+05   1.6403926e+05   1.5465513e+05   1.4458574e+05   1.3420747e+05   1.2381562e+05   1.1366834e+05   9.7081682e+04   8.6633568e+04   7.7733259e+04   7.0398762e+04   6.4610011e+04   6.0326784e+04   5.7504420e+04   5.6103452e+04   5.6103452e+04   5.7504420e+04   6.0326784e+04   6.4610011e+04   7.0398762e+04   7.7733259e+04   8.6633568e+04   9.7081682e+04   1.1366834e+05   1.2381562e+05   1.3420747e+05   1.4458574e+05   1.5465513e+05   1.6403926e+05   1.7199296e+05   1.7762847e+05   1.8126461e+05   1.8306659e+05
   1.7525000e+03   2.4349397e+05   2.4259078e+05   2.4026072e+05   2.3628219e+05   2.3049649e+05   2.2282160e+05   2.1321612e+05   2.0149082e+05   1.8779986e+05   1.7268550e+05   1.5679486e+05   1.4082405e+05   1.2548477e+05   1.0622851e+05   9.1649499e+04   8.0856609e+04   7.3772544e+04   7.0274772e+04   7.0274772e+04   7.3772544e+04   8.0856609e+04   9.1649499e+04   1.0622851e+05   1.2548477e+05   1.4082405e+05   1.5679485e+05   1.7268550e+05   1.8779986e+05   2.0149082e+05   2.1321612e+05   2.2282160e+05   2.3049649e+05   2.3628219e+05   2.4026072e+05   2.4259078e+05   2.4349397e+05
   1.7535000e+03   2.4356000e+05   2.4356000e+05   2.4356000e+05   2.4355952e+05   2.4327075e+05   2.4129236e+05   2.3677017e+05   2.2933172e+05   2.1883083e+05   2.0517518e+05   1.8822280e+05   1.6888234e+05   1.4852849e+05   1.2862673e+05   1.0517009e+05   8.7527031e+04   7.5978817e+04   7.0306416e+04   7.0306416e+04   7.5978817e+04   8.7527031e+04   1.0517009e+05   1.2862673e+05   1.4852849e+05   1.6888234e+05   1.8822280e+05   2.0517518e+05   2.1883083e+05   2.2933172e+05   2.3677017e+05   2.4129236e+05   2.4327075e+05   2.4355952e+05   2.4356000e+05   2.4356000e+05   2.4356000e+05
   1.7545000e+03   2.4356000e+05   2.4356000e+05   2.4356000e+05   2.4355992e+05   2.4335855e+05   2.4160648e+05   2.3731959e+05   2.3003728e+05   2.1949524e+05   2.0534426e+05   1.8773511e+05   1.6782730e+05   1.4701034e+05   1.2675030e+05   1.0252398e+05   8.4916385e+04   7.3435104e+04   6.7809724e+04   6.7809724e+04   7.3435104e+04   8.4916385e+04   1.0252398e+05   1.2675030e+05   1.4701034e+05   1.6782730e+05   1.8773511e+05   2.0534426e+05   2.1949524e+05   2.3003728e+05   2.3731959e+05   2.4160648e+05   2.4335855e+05   2.4355992e+05   2.4356000e+05   2.4356000e+05   2.4356000e+05
   1.7555000e+03   2.4356000e+05   2.4356000e+05   2.4356000e+05   2.4356000e+05   2.4356000e+05   2.4356000e+05   2.4352705e+05   2.4224997e+05   2.3760821e+05   2.2861231e+05   2.1476453e+05   1.9555273e+05   1.7200041e+05   1.4656677e+05   1.2194203e+05   9.3213832e+04   7.5877382e+04   6.7444369e+04   6.7444369e+04   7.5877382e+04   9.3213832e+04   1.2194203e+05   1.4656677e+05   1.7200041e+05   1.9555273e+05   2.1476453e+05   2.2861231e+05   2.3760821e+05   2.4224997e+05   2.4352705e+05   2.4356000e+05   2.4356000e+05   2.4356000e+05   2.4356000e+05   2.4356000e+05   2.4356000e+05
   1.7565000e+03   2.4356000e+05   2.4356000e+05   2.4356000e+05   2.4356000e+05   2.4356000e+05   2.4356000e+05   2.4356000e+05   2.4356000e+05   2.4346835e+05   2.4107964e+05   2.3338546e+05   2.1953396e+05   1.9996895e+05   1.7562285e+05   1.4783142e+05   1.2096613e+05   9.2156599e+04   7.9106542e+04   7.9106542e+04   9.2156599e+04   1.2096613e+05   1.4783142e+05   1.7562285e+05   1.9996895e+05   2.1953396e+05   2.3338546e+05   2.4107964e+05   2.4346835e+05   2.4356000e+05   2.4356000e+05   2.4356000e+05   2.4356000e+05   2.4356000e+05   2.4356000e+05   2.4356000e+05   2.4356000e+05
   1.7575000e+03   2.4356000e+05   2.4356000e+05   2.4356000e+05   2.4356000e+05   2.4356000e+05   2.4356000e+05   2.4356000e+05   2.4351584e+05   2.4120450e+05   2.3306075e+05   2.1902971e+05   2.0134565e+05   1.8343122e+05   1.6877061e+05   1.5977158e+05   1.5709423e+05   1.5925945e+05   1.6262187e+05   1.6262187e+05   1.5925945e+05   1.5709423e+05   1.5977158e+05   1.6877061e+05   1.8343122e+05   2.0134565e+05   2.1902971e+05   2.3306075e+05   2.4120450e+05   2.4351584e+05   2.4356000e+05   2.4356000e+05   2.4356000e+05   2.4356000e+05   2.4356000e+05   2.4356000e+05   2.4356000e+05
   1.7585000e+03   2.3188042e+05   2.2918563e+05   2.2411245e+05   2.1716942e+05   2.0903491e+05   2.0002683e+05   1.9044669e+05   1.8059078e+05   1.7074775e+05   1.6118434e+05   1.5209672e+05   1.4353500e+05   1.3547379e+05   1.2816965e+05   1.2191479e+05   1.1696959e+05   1.1354779e+05   1.0664533e+05   1.0664533e+05   1.1354779e+05   1.1696959e+05   1.2191479e+05   1.2816965e+05   1.3547379e+05   1.4353500e+05   1.5209672e+05   1.6118434e+05   1.7074775e+05   1.8059078e+05   1.9044669e+05   2.0002683e+05   2.0903491e+05   2.1716942e+05   2.2411245e+05   2.2918563e+05   2.3188042e+05
   1.7595000e+03   1.3738402e+05   1.3642495e+05   1.3465654e+05   1.3195426e+05   1.2828149e+05   1.2352516e+05   1.1717289e+05   1.0459694e+05   9.5861671e+04   8.7647543e+04   8.0162006e+04   7.3529737e+04   6.7820732e+04   6.3068666e+04   5.9282051e+04   5.6457509e+04   5.4583227e+04   5.3649515e+04   5.3649515e+04   5.4583227e+04   5.6457509e+04   5.9282051e+04   6.3068666e+04   6.7820732e+04   7.3529737e+04   8.0162005e+04   8.7647543e+04   9.5861671e+04   1.0459694e+05   1.1717289e+05   1.2348331e+05   1.2828149e+05   1.3195426e+05   1.3465654e+05   1.3642495e+05   1.3738402e+05
   1.7605000e+03   1.4674261e+05   1.4575678e+05   1.4371872e+05   1.4060113e+05   1.3637044e+05   1.3081209e+05   1.2373193e+05   1.1608206e+05   1.0229942e+05   9.3124541e+04   8.4782109e+04   7.7401519e+04   7.1056882e+04   6.5782111e+04   6.1584667e+04   5.8457088e+04   5.6383114e+04   5.5350784e+04   5.5350784e+04   5.6383114e+04   5.8457088e+04   6.1584667e+04   6.5782111e+04   7.1056882e+04   7.7401519e+04   8.4782109e+04   9.3124541e+04   1.0229942e+05   1.1608206e+05   1.2373193e+05   1.3082188e+05   1.3637044e+05   1.4060113e+05   1.4371872e+05   1.4575677e+05   1.4674261e+05
   1.7615000e+03   1.5137764e+05   1.5010711e+05   1.4788416e+05   1.4453050e+05   1.3996677e+05   1.3391502e+05   1.2641718e+05   1.1842322e+05   1.0480161e+05   9.5155965e+04   8.6400998e+04   7.8666926e+04   7.2026395e+04   6.6512175e+04   6.2128083e+04   5.8863890e+04   5.6701556e+04   5.5625205e+04   5.5625205e+04   5.6701556e+04   5.8863890e+04   6.2128083e+04   6.6512175e+04   7.2026395e+04   7.8666926e+04   8.6400998e+04   9.5155965e+04   1.0480161e+05   1.1842322e+05   1.2641718e+05   1.3389965e+05   1.3996532e+05   1.4453050e+05   1.4788416e+05   1.5010711e+05   1.5137764e+05
   1.7625000e+03   1.4876124e+05   1.4727316e+05   1.4451710e+05   1.4016825e+05   1.3369698e+05   1.2576047e+05   1.1732204e+05   1.0287921e+05   9.2765291e+04   8.3541872e+04   7.5321307e+04   6.8162821e+04   6.2086394e+04   5.7086368e+04   5.3139816e+04   5.0216854e+04   4.8288484e+04   4.7330129e+04   4.7330129e+04   4.8288484e+04   5.0216854e+04   5.3139816e+04   5.7086368e+04   6.2086394e+04   6.8162821e+04   7.5321307e+04   8.3541872e+04   9.2765291e+04   1.0287921e+05   1.1732204e+05   1.2576047e+05   1.3369698e+05   1.4016500e+05   1.4451710e+05   1.4727316e+05   1.4876123e+05
   1.7635000e+03   1.9716241e+05   1.9492266e+05   1.9070095e+05   1.8409522e+05   1.7514526e+05   1.6499805e+05   1.5413898e+05   1.4290651e+05   1.3160478e+05   1.2051432e+05   1.0427623e+05   9.2359869e+04   8.2212829e+04   7.3859026e+04   6.7276527e+04   6.2414292e+04   5.9214327e+04   5.7628669e+04   5.7628669e+04   5.9214327e+04   6.2414292e+04   6.7276527e+04   7.3859026e+04   8.2212829e+04   9.2359869e+04   1.0427623e+05   1.2051432e+05   1.3160478e+05   1.4290651e+05   1.5413898e+05   1.6499805e+05   1.7514526e+05   1.8406761e+05   1.9070048e+05   1.9492266e+05   1.9716241e+05
   1.7645000e+03   2.4356000e+05   2.4356000e+05   2.4355984e+05   2.4335790e+05   2.4175260e+05   2.3796095e+05   2.3165466e+05   2.2265430e+05   2.1086727e+05   1.9606970e+05   1.7875403e+05   1.5996470e+05   1.4086428e+05   1.2264718e+05   1.0004910e+05   8.4714824e+04   7.4682704e+04   6.9749321e+04   6.9749321e+04   7.4682704e+04   8.4714824e+04   1.0004910e+05   1.2264718e+05   1.4086428e+05   1.5996470e+05   1.7875403e+05   1.9606970e+05   2.1086727e+05   2.2265430e+05   2.3165466e+05   2.3796095e+05   2.4175260e+05   2.4335790e+05   2.4355984e+05   2.4356000e+05   2.4356000e+05
   1.7655000e+03   2.4356000e+05   2.4356000e+05   2.4356000e+05   2.4356000e+05   2.4355148e+05   2.4285191e+05   2.3989294e+05   2.3390703e+05   2.2452466e+05   2.1151755e+05   1.9457679e+05   1.7454728e+05   1.5297212e+05   1.3153370e+05   1.0679229e+05   8.7347836e+04   7.4657592e+04   6.8444718e+04   6.8444718e+04   7.4657592e+04   8.7347836e+04   1.0679229e+05   1.3153370e+05   1.5297212e+05   1.7454728e+05   1.9457679e+05   2.1151755e+05   2.2452466e+05   2.3390703e+05   2.3989294e+05   2.4285190e+05   2.4355148e+05   2.4356000e+05   2.4356000e+05   2.4356000e+05   2.4356000e+05
   1.7665000e+03   2.4356000e+05   2.4356000e+05   2.4356000e+05   2.4356000e+05   2.4356000e+05   2.4340282e+05   2.4159687e+05   2.3680430e+05   2.2836076e+05   2.1575067e+05   1.9854649e+05   1.7780604e+05   1.5519495e+05   1.3254686e+05   1.0652807e+05   8.5888419e+04   7.2474451e+04   6.5935363e+04   6.5935363e+04   7.2474451e+04   8.5888419e+04   1.0652807e+05   1.3254686e+05   1.5519495e+05   1.7780604e+05   1.9854649e+05   2.1575067e+05   2.2836076e+05   2.3680430e+05   2.4159687e+05   2.4340282e+05   2.4356000e+05   2.4356000e+05   2.4356000e+05   2.4356000e+05   2.4356000e+05
   1.7675000e+03   2.4356000e+05   2.4356000e+05   2.4356000e+05   2.4356000e+05   2.4356000e+05   2.4356000e+05   2.4356000e+05   2.4356000e+05   2.4356000e+05   2.4355624e+05   2.4201099e+05   2.3380934e+05   2.1729993e+05   1.9408424e+05   1.6755951e+05   1.4069302e+05   1.1725968e+05   9.6596694e+04   9.6596693e+04   1.1725968e+05   1.4069303e+05   1.6755951e+05   1.9408424e+05   2.1729993e+05   2.3380934e+05   2.4201099e+05   2.4355624e+05   2.4356000e+05   2.4356000e+05   2.4356000e+05   2.4356000e+05   2.4356000e+05   2.4356000e+05   2.4356000e+05   2.4356000e+05   2.4356000e+05
   1.7685000e+03   2.4356000e+05   2.4356000e+05   2.4351461e+05   2.4230266e+05   2.3837085e+05   2.3147558e+05   2.2191559e+05   2.1039832e+05   1.9782370e+05   1.8524823e+05   1.7364320e+05   1.6386389e+05   1.5651497e+05   1.5186307e+05   1.4978372e+05   1.4972046e+05   1.5049823e+05   1.5099719e+05   1.5099719e+05   1.5049823e+05   1.4972046e+05   1.4978372e+05   1.5186307e+05   1.5651497e+05   1.6386389e+05   1.7364320e+05   1.8524823e+05   1.9782370e+05   2.1039832e+05   2.2191559e+05   2.3147558e+05   2.3837085e+05   2.4230266e+05   2.4351461e+05   2.4356000e+05   2.4356000e+05
   1.7695000e+03   1.7984194e+05   1.7861894e+05   1.7599775e+05   1.7212568e+05   1.6706664e+05   1.6088663e+05   1.5356096e+05   1.4534993e+05   1.3675673e+05   1.2810076e+05   1.1965948e+05   1.0649817e+05   9.7547390e+04   9.0011044e+04   8.3956537e+04   7.9413790e+04   7.6387756e+04   7.4877511e+04   7.4877511e+04   7.6387756e+04   7.9413790e+04   8.3956537e+04   9.0011044e+04   9.7547390e+04   1.0649817e+05   1.1965948e+05   1.2810076e+05   1.3675673e+05   1.4534993e+05   1.5355879e+05   1.6088523e+05   1.6706664e+05   1.7212568e+05   1.7599775e+05   1.7861894e+05   1.7984194e+05
   1.7705000e+03   1.2425426e+05   1.2337328e+05   1.2172749e+05   1.1918487e+05   1.1566837e+05   1.0550333e+05   9.7838115e+04   8.9982820e+04   8.2407436e+04   7.5368572e+04   6.9011451e+04   6.3417049e+04   5.8626497e+04   5.4653879e+04   5.1497272e+04   4.9147420e+04   4.7589638e+04   4.6814420e+04   4.6814420e+04   4.7589638e+04   4.9147420e+04   5.1497272e+04   5.4653879e+04   5.8626497e+04   6.3417049e+04   6.9011451e+04   7.5368572e+04   8.2407436e+04   8.9982820e+04   9.7838115e+04   1.0545951e+05   1.1566823e+05   1.1918487e+05   1.2172749e+05   1.2337328e+05   1.2425426e+05
   1.7715000e+03   1.4868469e+05   1.4769576e+05   1.4548025e+05   1.4211062e+05   1.3751521e+05   1.3130786e+05   1.2377869e+05   1.1580049e+05   1.0162634e+05   9.2220871e+04   8.3707500e+04   7.6202945e+04   6.9770268e+04   6.4435414e+04   6.0199201e+04   5.7046146e+04   5.4959196e+04   5.3920152e+04   5.3920152e+04   5.4959196e+04   5.7046146e+04   6.0199201e+04   6.4435414e+04   6.9770268e+04   7.6202945e+04   8.3707500e+04   9.2220871e+04   1.0162634e+05   1.1580049e+05   1.2377869e+05   1.3130111e+05   1.3751247e+05   1.4211062e+05   1.4548025e+05   1.4769576e+05   1.4868469e+05
   1.7725000e+03   2.3205479e+05   2.2971728e+05   2.2527505e+05   2.1886635e+05   2.1076642e+05   2.0099949e+05   1.8977802e+05   1.7742576e+05   1.6432760e+05   1.5089831e+05   1.3756804e+05   1.2476559e+05   1.0803844e+05   9.5134814e+04   8.4906528e+04   7.7333761e+04   7.2349470e+04   6.9879175e+04   6.9879175e+04   7.2349470e+04   7.7333761e+04   8.4906528e+04   9.5134814e+04   1.0803844e+05   1.2476559e+05   1.3756804e+05   1.5089831e+05   1.6432760e+05   1.7742576e+05   1.8977802e+05   2.0099949e+05   2.1076642e+05   2.1886635e+05   2.2527505e+05   2.2971728e+05   2.3205478e+05
   1.7735000e+03   2.4355499e+05   2.4319224e+05   2.4152851e+05   2.3819858e+05   2.3299495e+05   2.2581789e+05   2.1661105e+05   2.0524135e+05   1.9167406e+05   1.7643163e+05   1.6019772e+05   1.4372261e+05   1.2777966e+05   1.1312444e+05   9.2881936e+04   8.1453613e+04   7.3956232e+04   7.0255804e+04   7.0255804e+04   7.3956232e+04   8.1453613e+04   9.2881936e+04   1.1312444e+05   1.2777966e+05   1.4372261e+05   1.6019772e+05   1.7643163e+05   1.9167406e+05   2.0524135e+05   2.1661105e+05   2.2581789e+05   2.3299495e+05   2.3819858e+05   2.4152851e+05   2.4319224e+05   2.4355499e+05
   1.7745000e+03   2.4356000e+05   2.4356000e+05   2.4356000e+05   2.4356000e+05   2.4356000e+05   2.4355612e+05   2.4289928e+05   2.3966615e+05   2.3285417e+05   2.2205982e+05   2.0714624e+05   1.8788648e+05   1.6542314e+05   1.4189321e+05   1.1956339e+05   9.3041872e+04   7.7592201e+04   7.0033927e+04   7.0033927e+04   7.7592201e+04   9.3041872e+04   1.1956339e+05   1.4189321e+05   1.6542314e+05   1.8788648e+05   2.0714624e+05   2.2205982e+05   2.3285417e+05   2.3966615e+05   2.4289928e+05   2.4355612e+05   2.4356000e+05   2.4356000e+05   2.4356000e+05   2.4356000e+05   2.4356000e+05
   1.7755000e+03   2.4356000e+05   2.4356000e+05   2.4356000e+05   2.4356000e+05   2.4356000e+05   2.4356000e+05   2.4354613e+05   2.4253953e+05   2.3828383e+05   2.2966210e+05   2.1614991e+05   1.9723286e+05   1.7370183e+05   1.4804928e+05   1.2306004e+05   9.4056246e+04   7.6280416e+04   6.7634466e+04   6.7634466e+04   7.6280416e+04   9.4056246e+04   1.2306004e+05   1.4804928e+05   1.7370183e+05   1.9723286e+05   2.1614991e+05   2.2966210e+05   2.3828383e+05   2.4253953e+05   2.4354613e+05   2.4356000e+05   2.4356000e+05   2.4356000e+05   2.4356000e+05   2.4356000e+05   2.4356000e+05
   1.7765000e+03   2.4356000e+05   2.4356000e+05   2.4356000e+05   2.4356000e+05   2.4356000e+05   2.4356000e+05   2.4356000e+05   2.4356000e+05   2.4356000e+05   2.4356000e+05   2.4337643e+05   2.3864395e+05   2.2434959e+05   2.0120447e+05   1.7349403e+05   1.4644473e+05   1.2307608e+05   1.0306601e+05   1.0306601e+05   1.2307608e+05   1.4644473e+05   1.7349403e+05   2.0120447e+05   2.2434959e+05   2.3864395e+05   2.4337643e+05   2.4356000e+05   2.4356000e+05   2.4356000e+05   2.4356000e+05   2.4356000e+05   2.4356000e+05   2.4356000e+05   2.4356000e+05   2.4356000e+05   2.4356000e+05
   1.7775000e+03   2.4356000e+05   2.4356000e+05   2.4356000e+05   2.4356000e+05   2.4356000e+05   2.4356000e+05   2.4324978e+05   2.3882566e+05   2.2782391e+05   2.1196749e+05   1.9509275e+05   1.8145801e+05   1.7414026e+05   1.7398910e+05   1.7933553e+05   1.8669064e+05   1.9201130e+05   1.9398686e+05   1.9398686e+05   1.9201130e+05   1.8669064e+05   1.7933553e+05   1.7398910e+05   1.7414026e+05   1.8145801e+05   1.9509275e+05   2.1196749e+05   2.2782391e+05   2.3882566e+05   2.4324978e+05   2.4356000e+05   2.4356000e+05   2.4356000e+05   2.4356000e+05   2.4356000e+05   2.4356000e+05
   1.7785000e+03   1.5157477e+05   1.5069735e+05   1.4875656e+05   1.4585267e+05   1.4197974e+05   1.3709440e+05   1.3093064e+05   1.2374696e+05   1.1624491e+05   1.0286776e+05   9.4165043e+04   8.6378036e+04   7.9623024e+04   7.3966043e+04   6.9438553e+04   6.6050020e+04   6.3796277e+04   6.2672290e+04   6.2672290e+04   6.3796277e+04   6.6050020e+04   6.9438553e+04   7.3966043e+04   7.9623024e+04   8.6378036e+04   9.4165043e+04   1.0286776e+05   1.1624491e+05   1.2374696e+05   1.3092854e+05   1.3709052e+05   1.4197974e+05   1.4585267e+05   1.4875656e+05   1.5069735e+05   1.5157477e+05
   1.7795000e+03   4.2527257e+04   4.2257253e+04   4.1758348e+04   4.0967832e+04   3.9833018e+04   3.8191225e+04   3.5942211e+04   3.3636412e+04   3.1430286e+04   2.9398642e+04   2.7577001e+04   2.5981894e+04   2.4619822e+04   2.3491395e+04   2.2594477e+04   2.1926093e+04   2.1482471e+04   2.1261498e+04   2.1261498e+04   2.1482471e+04   2.1926093e+04   2.2594477e+04   2.3491395e+04   2.4619822e+04   2.5981894e+04   2.7577001e+04   2.9398642e+04   3.1430286e+04   3.3636412e+04   3.5942211e+04   3.8172587e+04   3.9832979e+04   4.0967832e+04   4.1758348e+04   4.2257253e+04   4.2527256e+04
   1.7805000e+03   1.5587745e+05   1.5481190e+05   1.5244561e+05   1.4885859e+05   1.4399594e+05   1.3750504e+05   1.2968274e+05   1.2137787e+05   1.0812604e+05   9.7965954e+04   8.8749373e+04   8.0611234e+04   7.3627143e+04   6.7830558e+04   6.3225764e+04   5.9797746e+04   5.7528723e+04   5.6399041e+04   5.6399041e+04   5.7528723e+04   5.9797746e+04   6.3225764e+04   6.7830558e+04   7.3627143e+04   8.0611234e+04   8.8749372e+04   9.7965954e+04   1.0812604e+05   1.2137787e+05   1.2968274e+05   1.3750153e+05   1.4399285e+05   1.4885859e+05   1.5244561e+05   1.5481190e+05   1.5587745e+05
   1.7815000e+03   2.4350696e+05   2.4259408e+05   2.4025265e+05   2.3626000e+05   2.3047818e+05   2.2285647e+05   2.1339611e+05   2.0203329e+05   1.8871775e+05   1.7390790e+05   1.5824330e+05   1.4242400e+05   1.2717209e+05   1.1319193e+05   9.3674820e+04   8.2744902e+04   7.5559901e+04   7.2006315e+04   7.2006315e+04   7.5559901e+04   8.2744902e+04   9.3674820e+04   1.1319193e+05   1.2717209e+05   1.4242400e+05   1.5824330e+05   1.7390790e+05   1.8871775e+05   2.0203329e+05   2.1339611e+05   2.2285647e+05   2.3047818e+05   2.3626000e+05   2.4025265e+05   2.4259408e+05   2.4350696e+05
   1.7825000e+03   2.4356000e+05   2.4356000e+05   2.4356000e+05   2.4353660e+05   2.4268150e+05   2.3975786e+05   2.3427424e+05   2.2605455e+05   2.1510948e+05   2.0154569e+05   1.8532048e+05   1.6698022e+05   1.4777740e+05   1.2906450e+05   1.0711663e+05   9.0386342e+04   7.9375430e+04   7.3946337e+04   7.3946337e+04   7.9375430e+04   9.0386342e+04   1.0711663e+05   1.2906450e+05   1.4777740e+05   1.6698022e+05   1.8532048e+05   2.0154569e+05   2.1510948e+05   2.2605455e+05   2.3427424e+05   2.3975786e+05   2.4268150e+05   2.4353660e+05   2.4356000e+05   2.4356000e+05   2.4356000e+05
   1.7835000e+03   2.4356000e+05   2.4356000e+05   2.4356000e+05   2.4356000e+05   2.4356000e+05   2.4356000e+05   2.4341275e+05   2.4140783e+05   2.3589283e+05   2.2621867e+05   2.1221706e+05   1.9376437e+05   1.7129503e+05   1.4701121e+05   1.2348478e+05   9.6144969e+04   7.9260317e+04   7.0997913e+04   7.0997913e+04   7.9260317e+04   9.6144969e+04   1.2348478e+05   1.4701121e+05   1.7129503e+05   1.9376437e+05   2.1221706e+05   2.2621867e+05   2.3589283e+05   2.4140783e+05   2.4341275e+05   2.4356000e+05   2.4356000e+05   2.4356000e+05   2.4356000e+05   2.4356000e+05   2.4356000e+05
   1.7845000e+03   2.4356000e+05   2.4356000e+05   2.4356000e+05   2.4356000e+05   2.4356000e+05   2.4356000e+05   2.4356000e+05   2.4355998e+05   2.4317207e+05   2.3957658e+05   2.3062282e+05   2.1563800e+05   1.9447498e+05   1.6761751e+05   1.3862092e+05   1.0672674e+05   8.2566600e+04   7.0790556e+04   7.0790556e+04   8.2566600e+04   1.0672674e+05   1.3862092e+05   1.6761751e+05   1.9447498e+05   2.1563800e+05   2.3062282e+05   2.3957658e+05   2.4317207e+05   2.4355998e+05   2.4356000e+05   2.4356000e+05   2.4356000e+05   2.4356000e+05   2.4356000e+05   2.4356000e+05   2.4356000e+05
   1.7855000e+03   2.4356000e+05   2.4356000e+05   2.4356000e+05   2.4356000e+05   2.4356000e+05   2.4356000e+05   2.4356000e+05   2.4356000e+05   2.4356000e+05   2.4355997e+05   2.4288108e+05   2.3652705e+05   2.2142988e+05   1.9830326e+05   1.6989452e+05   1.3888671e+05   1.0635088e+05   8.7310262e+04   8.7310262e+04   1.0635088e+05   1.3888671e+05   1.6989452e+05   1.9830326e+05   2.2142988e+05   2.3652705e+05   2.4288108e+05   2.4355997e+05   2.4356000e+05   2.4356000e+05   2.4356000e+05   2.4356000e+05   2.4356000e+05   2.4356000e+05   2.4356000e+05   2.4356000e+05   2.4356000e+05
   1.7865000e+03   2.4356000e+05   2.4356000e+05   2.4356000e+05   2.4356000e+05   2.4356000e+05   2.4356000e+05   2.4356000e+05   2.4355935e+05   2.4301824e+05   2.3881400e+05   2.2911922e+05   2.1397128e+05   1.9457664e+05   1.7279228e+05   1.5016720e+05   1.2835408e+05   1.0575247e+05   9.4185795e+04   9.4185795e+04   1.0575247e+05   1.2835408e+05   1.5016720e+05   1.7279228e+05   1.9457664e+05   2.1397128e+05   2.2911922e+05   2.3881400e+05   2.4301824e+05   2.4355935e+05   2.4356000e+05   2.4356000e+05   2.4356000e+05   2.4356000e+05   2.4356000e+05   2.4356000e+05   2.4356000e+05
   1.7875000e+03   1.7185775e+05   1.7083645e+05   1.6853178e+05   1.6510255e+05   1.6061489e+05   1.5512713e+05   1.4865236e+05   1.4118661e+05   1.3329086e+05   1.2531161e+05   1.1752026e+05   1.0459208e+05   9.6392803e+04   8.9471047e+04   8.3897394e+04   7.9705313e+04   7.6910424e+04   7.5513026e+04   7.5513026e+04   7.6910424e+04   7.9705313e+04   8.3897394e+04   8.9471047e+04   9.6392802e+04   1.0459208e+05   1.1752026e+05   1.2531161e+05   1.3329086e+05   1.4118661e+05   1.4865687e+05   1.5512713e+05   1.6061489e+05   1.6510255e+05   1.6853178e+05   1.7083645e+05   1.7185774e+05
   1.7885000e+03   8.7899082e+04   8.7336841e+04   8.6388091e+04   8.4934979e+04   8.2953386e+04   8.0373029e+04   7.7016304e+04   7.2512789e+04   6.7736353e+04   6.3109213e+04   5.8826637e+04   5.4994076e+04   5.1670304e+04   4.8886555e+04   4.6656688e+04   4.4985930e+04   4.3873810e+04   4.3318437e+04   4.3318437e+04   4.3873810e+04   4.4985930e+04   4.6656688e+04   4.8886555e+04   5.1670304e+04   5.4994076e+04   5.8826637e+04   6.3109213e+04   6.7736353e+04   7.2512789e+04   7.7023023e+04   8.0373029e+04   8.2953386e+04   8.4934979e+04   8.6388091e+04   8.7336841e+04   8.7899082e+04
   1.7895000e+03   1.9543035e+05   1.9394022e+05   1.9081422e+05   1.8620890e+05   1.8023906e+05   1.7304202e+05   1.6470619e+05   1.5561422e+05   1.4611630e+05   1.3651860e+05   1.2711507e+05   1.1818460e+05   1.0438570e+05   9.5604435e+04   8.8552552e+04   8.3266701e+04   7.9748139e+04   7.7993488e+04   7.7993488e+04   7.9748139e+04   8.3266701e+04   8.8552552e+04   9.5604435e+04   1.0438570e+05   1.1818460e+05   1.2711507e+05   1.3651860e+05   1.4611630e+05   1.5561422e+05   1.6470619e+05   1.7303686e+05   1.8023906e+05   1.8620890e+05   1.9081422e+05   1.9394022e+05   1.9543035e+05
   1.7905000e+03   2.4290711e+05   2.4085045e+05   2.3732525e+05   2.3213728e+05   2.2531180e+05   2.1697158e+05   2.0731940e+05   1.9659953e+05   1.8508867e+05   1.7305171e+05   1.6060009e+05   1.4790899e+05   1.3553656e+05   1.2408617e+05   1.1412901e+05   9.9700577e+04   9.3082988e+04   8.9774149e+04   8.9774149e+04   9.3082988e+04   9.9700577e+04   1.1412901e+05   1.2408617e+05   1.3553656e+05   1.4790899e+05   1.6060009e+05   1.7305171e+05   1.8508867e+05   1.9659953e+05   2.0731940e+05   2.1697158e+05   2.2531180e+05   2.3213728e+05   2.3732525e+05   2.4085045e+05   2.4290711e+05
   1.7915000e+03   2.4355954e+05   2.4338924e+05   2.4192791e+05   2.3840081e+05   2.3274215e+05   2.2503680e+05   2.1556326e+05   2.0471112e+05   1.9297561e+05   1.8087660e+05   1.6893249e+05   1.5759961e+05   1.4716010e+05   1.3754649e+05   1.2902153e+05   1.2210345e+05   1.1722552e+05   1.1470743e+05   1.1470743e+05   1.1722552e+05   1.2210345e+05   1.2902153e+05   1.3754649e+05   1.4716010e+05   1.5759961e+05   1.6893249e+05   1.8087660e+05   1.9297561e+05   2.0471112e+05   2.1556326e+05   2.2503680e+05   2.3274215e+05   2.3840081e+05   2.4192791e+05   2.4338924e+05   2.4355954e+05
   1.7925000e+03   2.4356000e+05   2.4356000e+05   2.4355953e+05   2.4326790e+05   2.4131409e+05   2.3685461e+05   2.2977796e+05   2.2025684e+05   2.0869254e+05   1.9565799e+05   1.8181116e+05   1.6781905e+05   1.5419519e+05   1.4105057e+05   1.2898806e+05   1.1896337e+05   1.0663044e+05   1.0198328e+05   1.0198328e+05   1.0663044e+05   1.1896337e+05   1.2898806e+05   1.4105057e+05   1.5419519e+05   1.6781905e+05   1.8181116e+05   1.9565799e+05   2.0869254e+05   2.2025684e+05   2.2977796e+05   2.3685461e+05   2.4131409e+05   2.4326790e+05   2.4355953e+05   2.4356000e+05   2.4356000e+05
   1.7935000e+03   2.4356000e+05   2.4355954e+05   2.4333416e+05   2.4177393e+05   2.3825502e+05   2.3254877e+05   2.2465276e+05   2.1466754e+05   2.0275377e+05   1.8911025e+05   1.7376835e+05   1.5731110e+05   1.4069929e+05   1.2492951e+05   1.0559749e+05   9.1941998e+04   8.2905810e+04   7.8425208e+04   7.8425208e+04   8.2905810e+04   9.1941998e+04   1.0559749e+05   1.2492951e+05   1.4069929e+05   1.5731110e+05   1.7376835e+05   1.8911025e+05   2.0275377e+05   2.1466754e+05   2.2465276e+05   2.3254877e+05   2.3825502e+05   2.4177393e+05   2.4333416e+05   2.4355954e+05   2.4356000e+05
   1.7945000e+03   2.4356000e+05   2.4354330e+05   2.4291356e+05   2.4072832e+05   2.3660701e+05   2.3038208e+05   2.2200714e+05   2.1144671e+05   1.9859837e+05   1.8356773e+05   1.6706373e+05   1.4992906e+05   1.3305908e+05   1.1734517e+05   9.6632669e+04   8.3943492e+04   7.5613401e+04   7.1503835e+04   7.1503835e+04   7.5613401e+04   8.3943492e+04   9.6632669e+04   1.1734517e+05   1.3305908e+05   1.4992906e+05   1.6706373e+05   1.8356773e+05   1.9859837e+05   2.1144671e+05   2.2200714e+05   2.3038208e+05   2.3660701e+05   2.4072832e+05   2.4291356e+05   2.4354330e+05   2.4356000e+05
   1.7955000e+03   2.4356000e+05   2.4355995e+05   2.4342495e+05   2.4215447e+05   2.3898104e+05   2.3362165e+05   2.2594179e+05   2.1589882e+05   2.0342043e+05   1.8843334e+05   1.7159737e+05   1.5383321e+05   1.3613324e+05   1.1949871e+05   9.8134103e+04   8.4470590e+04   7.5509901e+04   7.1093015e+04   7.1093015e+04   7.5509901e+04   8.4470590e+04   9.8134103e+04   1.1949871e+05   1.3613324e+05   1.5383321e+05   1.7159737e+05   1.8843334e+05   2.0342043e+05   2.1589882e+05   2.2594179e+05   2.3362165e+05   2.3898104e+05   2.4215447e+05   2.4342495e+05   2.4355995e+05   2.4356000e+05
   1.7965000e+03   2.4356000e+05   2.4356000e+05   2.4356000e+05   2.4356000e+05   2.4356000e+05   2.4353652e+05   2.4251290e+05   2.3872136e+05   2.3136839e+05   2.2013657e+05   2.0489736e+05   1.8548893e+05   1.6320858e+05   1.4011092e+05   1.1834311e+05   9.2275107e+04   7.7373556e+04   7.0079679e+04   7.0079679e+04   7.7373556e+04   9.2275107e+04   1.1834311e+05   1.4011092e+05   1.6320858e+05   1.8548893e+05   2.0489736e+05   2.2013657e+05   2.3136839e+05   2.3872136e+05   2.4251290e+05   2.4353652e+05   2.4356000e+05   2.4356000e+05   2.4356000e+05   2.4356000e+05   2.4356000e+05
   1.7975000e+03   2.4356000e+05   2.4356000e+05   2.4356000e+05   2.4356000e+05   2.4356000e+05   2.4355731e+05   2.4298595e+05   2.3990482e+05   2.3324805e+05   2.2259293e+05   2.0782174e+05   1.8871776e+05   1.6628759e+05   1.4268848e+05   1.2022622e+05   9.3642363e+04   7.8002546e+04   7.0349258e+04   7.0349258e+04   7.8002546e+04   9.3642363e+04   1.2022622e+05   1.4268848e+05   1.6628759e+05   1.8871776e+05   2.0782174e+05   2.2259293e+05   2.3324805e+05   2.3990482e+05   2.4298595e+05   2.4355731e+05   2.4356000e+05   2.4356000e+05   2.4356000e+05   2.4356000e+05   2.4356000e+05
   1.7985000e+03   2.4356000e+05   2.4356000e+05   2.4356000e+05   2.4356000e+05   2.4355881e+05   2.4315669e+05   2.4071097e+05   2.3519806e+05   2.2605497e+05   2.1271990e+05   1.9506812e+05   1.7432938e+05   1.5208816e+05   1.3005943e+05   1.0433400e+05   8.4700191e+04   7.1943714e+04   6.5721408e+04   6.5721408e+04   7.1943714e+04   8.4700191e+04   1.0433400e+05   1.3005943e+05   1.5208816e+05   1.7432938e+05   1.9506812e+05   2.1271990e+05   2.2605497e+05   2.3519806e+05   2.4071097e+05   2.4315669e+05   2.4355881e+05   2.4356000e+05   2.4356000e+05   2.4356000e+05   2.4356000e+05
   1.7995000e+03   2.4356000e+05   2.4356000e+05   2.4356000e+05   2.4356000e+05   2.4356000e+05   2.4353395e+05   2.4243268e+05   2.3853602e+05   2.3106327e+05   2.1967223e+05   2.0410962e+05   1.8432573e+05   1.6184445e+05   1.3869449e+05   1.1697745e+05   9.0803036e+04   7.6133436e+04   6.8961132e+04   6.8961132e+04   7.6133436e+04   9.0803036e+04   1.1697745e+05   1.3869449e+05   1.6184445e+05   1.8432573e+05   2.0410962e+05   2.1967223e+05   2.3106327e+05   2.3853602e+05   2.4243268e+05   2.4353395e+05   2.4356000e+05   2.4356000e+05   2.4356000e+05   2.4356000e+05   2.4356000e+05
   1.8005000e+03   2.4356000e+05   2.4356000e+05   2.4356000e+05   2.4356000e+05   2.4356000e+05   2.4354840e+05   2.4254556e+05   2.3844710e+05   2.3054215e+05   2.1898032e+05   2.0449738e+05   1.8821703e+05   1.7142429e+05   1.5528438e+05   1.4027901e+05   1.2704972e+05   1.1717458e+05   1.0677420e+05   1.0677420e+05   1.1717458e+05   1.2704972e+05   1.4027901e+05   1.5528438e+05   1.7142429e+05   1.8821703e+05   2.0449738e+05   2.1898032e+05   2.3054215e+05   2.3844710e+05   2.4254556e+05   2.4354840e+05   2.4356000e+05   2.4356000e+05   2.4356000e+05   2.4356000e+05   2.4356000e+05
   1.8015000e+03   2.4053025e+05   2.3732966e+05   2.3235380e+05   2.2562341e+05   2.1747052e+05   2.0816683e+05   1.9807643e+05   1.8759979e+05   1.7714815e+05   1.6711567e+05   1.5784889e+05   1.4960123e+05   1.4248439e+05   1.3631992e+05   1.3104783e+05   1.2687234e+05   1.2397822e+05   1.2249774e+05   1.2249774e+05   1.2397822e+05   1.2687234e+05   1.3104783e+05   1.3631992e+05   1.4248439e+05   1.4960123e+05   1.5784889e+05   1.6711567e+05   1.7714815e+05   1.8759979e+05   1.9807643e+05   2.0816683e+05   2.1747052e+05   2.2562341e+05   2.3235380e+05   2.3732966e+05   2.4053025e+05
   1.8025000e+03   1.3925832e+05   1.3852779e+05   1.3684482e+05   1.3430627e+05   1.3089307e+05   1.2652911e+05   1.2088442e+05   1.1420514e+05   1.0099457e+05   9.2708779e+04   8.5088370e+04   7.8288380e+04   7.2402397e+04   6.7480986e+04   6.3546420e+04   6.0603545e+04   5.8646925e+04   5.7671258e+04   5.7671258e+04   5.8646925e+04   6.0603545e+04   6.3546420e+04   6.7480986e+04   7.2402397e+04   7.8288380e+04   8.5088370e+04   9.2708779e+04   1.0099457e+05   1.1420514e+05   1.2087952e+05   1.2652507e+05   1.3089307e+05   1.3430627e+05   1.3684482e+05   1.3852779e+05   1.3925832e+05
   1.8035000e+03   8.7818753e+04   8.7129931e+04   8.5697032e+04   8.3457414e+04   8.0322892e+04   7.5858963e+04   7.0457939e+04   6.5018151e+04   5.9847887e+04   5.5096210e+04   5.0839530e+04   4.7115812e+04   4.3939842e+04   4.1313293e+04   3.9230007e+04   3.7679406e+04   3.6652621e+04   3.6141211e+04   3.6141211e+04   3.6652621e+04   3.7679406e+04   3.9230007e+04   4.1313293e+04   4.3939842e+04   4.7115812e+04   5.0839530e+04   5.5096210e+04   5.9847887e+04   6.5018151e+04   7.0457939e+04   7.5854214e+04   8.0318194e+04   8.3457414e+04   8.5697031e+04   8.7129931e+04   8.7818752e+04
   1.8045000e+03   1.3869926e+05   1.3797932e+05   1.3621552e+05   1.3354485e+05   1.2993755e+05   1.2528436e+05   1.1913411e+05   1.0713113e+05   9.8314241e+04   8.9986040e+04   8.2373473e+04   7.5611932e+04   6.9780244e+04   6.4918434e+04   6.1040643e+04   5.8145035e+04   5.6222620e+04   5.5264654e+04   5.5264654e+04   5.6222620e+04   5.8145035e+04   6.1040643e+04   6.4918434e+04   6.9780244e+04   7.5611932e+04   8.2373473e+04   8.9986040e+04   9.8314241e+04   1.0713113e+05   1.1913411e+05   1.2526668e+05   1.2993755e+05   1.3354485e+05   1.3621552e+05   1.3797932e+05   1.3869926e+05
   1.8055000e+03   1.7032705e+05   1.6895520e+05   1.6615118e+05   1.6188566e+05   1.5610731e+05   1.4843253e+05   1.3968834e+05   1.3048891e+05   1.2118466e+05   1.0696211e+05   9.6266160e+04   8.6825668e+04   7.8730579e+04   7.2019130e+04   6.6693930e+04   6.2736460e+04   6.0118985e+04   5.8817267e+04   5.8817267e+04   6.0118985e+04   6.2736460e+04   6.6693930e+04   7.2019130e+04   7.8730579e+04   8.6825668e+04   9.6266160e+04   1.0696211e+05   1.2118466e+05   1.3048891e+05   1.3968834e+05   1.4843253e+05   1.5609091e+05   1.6188566e+05   1.6615118e+05   1.6895520e+05   1.7032705e+05
   1.8065000e+03   1.9144049e+05   1.8938750e+05   1.8543927e+05   1.7930906e+05   1.7080074e+05   1.6099161e+05   1.5047510e+05   1.3960843e+05   1.2869199e+05   1.1799763e+05   1.0165953e+05   9.0339549e+04   8.0695237e+04   7.2750864e+04   6.6484733e+04   6.1852194e+04   5.8801723e+04   5.7288459e+04   5.7288459e+04   5.8801723e+04   6.1852194e+04   6.6484733e+04   7.2750864e+04   8.0695237e+04   9.0339549e+04   1.0165953e+05   1.1799763e+05   1.2869199e+05   1.3960843e+05   1.5047510e+05   1.6099161e+05   1.7080074e+05   1.7930293e+05   1.8543927e+05   1.8938750e+05   1.9144049e+05
   1.8075000e+03   2.4141694e+05   2.3926086e+05   2.3548433e+05   2.3010647e+05   2.2306237e+05   2.1426137e+05   2.0354539e+05   1.9106439e+05   1.7724315e+05   1.6257982e+05   1.4762422e+05   1.3294435e+05   1.1910427e+05   1.0026518e+05   8.7766190e+04   7.8523842e+04   7.2453767e+04   6.9453465e+04   6.9453465e+04   7.2453768e+04   7.8523842e+04   8.7766190e+04   1.0026518e+05   1.1910427e+05   1.3294435e+05   1.4762422e+05   1.6257982e+05   1.7724315e+05   1.9106439e+05   2.0354539e+05   2.1426137e+05   2.2306237e+05   2.3010647e+05   2.3548433e+05   2.3926086e+05   2.4141694e+05
   1.8085000e+03   2.4356000e+05   2.4356000e+05   2.4356000e+05   2.4356000e+05   2.4356000e+05   2.4355868e+05   2.4301231e+05   2.3995418e+05   2.3332932e+05   2.2278011e+05   2.0834485e+05   1.9009628e+05   1.6840982e+05   1.4527625e+05   1.2305305e+05   9.7096080e+04   8.1161929e+04   7.3336481e+04   7.3336481e+04   8.1161929e+04   9.7096080e+04   1.2305305e+05   1.4527625e+05   1.6840982e+05   1.9009628e+05   2.0834485e+05   2.2278011e+05   2.3332932e+05   2.3995418e+05   2.4301231e+05   2.4355868e+05   2.4356000e+05   2.4356000e+05   2.4356000e+05   2.4356000e+05   2.4356000e+05
   1.8095000e+03   2.4356000e+05   2.4356000e+05   2.4356000e+05   2.4356000e+05   2.4356000e+05   2.4349976e+05   2.4213241e+05   2.3789652e+05   2.3011551e+05   2.1850835e+05   2.0287305e+05   1.8318857e+05   1.6094760e+05   1.3812788e+05   1.1677364e+05   9.0957098e+04   7.6547439e+04   6.9496435e+04   6.9496435e+04   7.6547439e+04   9.0957098e+04   1.1677364e+05   1.3812788e+05   1.6094760e+05   1.8318857e+05   2.0287305e+05   2.1850835e+05   2.3011551e+05   2.3789652e+05   2.4213241e+05   2.4349976e+05   2.4356000e+05   2.4356000e+05   2.4356000e+05   2.4356000e+05   2.4356000e+05
   1.8105000e+03   2.4356000e+05   2.4355922e+05   2.4329662e+05   2.4170222e+05   2.3811951e+05   2.3218481e+05   2.2342372e+05   2.1155073e+05   1.9702040e+05   1.8050632e+05   1.6279377e+05   1.4473520e+05   1.2720508e+05   1.0571655e+05   8.8961655e+04   7.6655966e+04   6.8640402e+04   6.4705429e+04   6.4705429e+04   6.8640402e+04   7.6655966e+04   8.8961655e+04   1.0571655e+05   1.2720508e+05   1.4473520e+05   1.6279377e+05   1.8050632e+05   1.9702040e+05   2.1155073e+05   2.2342372e+05   2.3218481e+05   2.3811951e+05   2.4170222e+05   2.4329662e+05   2.4355922e+05   2.4356000e+05
   1.8115000e+03   2.4356000e+05   2.4354920e+05   2.4300820e+05   2.4094080e+05   2.3689435e+05   2.3057206e+05   2.2164693e+05   2.0979849e+05   1.9541747e+05   1.7915416e+05   1.6176873e+05   1.4408558e+05   1.2694975e+05   1.0587542e+05   8.9504995e+04   7.7461442e+04   6.9606640e+04   6.5743318e+04   6.5743318e+04   6.9606640e+04   7.7461442e+04   8.9504995e+04   1.0587542e+05   1.2694975e+05   1.4408558e+05   1.6176873e+05   1.7915416e+05   1.9541747e+05   2.0979849e+05   2.2164693e+05   2.3057206e+05   2.3689435e+05   2.4094080e+05   2.4300820e+05   2.4354920e+05   2.4356000e+05
   1.8125000e+03   2.4356000e+05   2.4356000e+05   2.4356000e+05   2.4355911e+05   2.4314477e+05   2.4084037e+05   2.3592260e+05   2.2817671e+05   2.1767063e+05   2.0467977e+05   1.8958560e+05   1.7260192e+05   1.5424799e+05   1.3591365e+05   1.1906421e+05   9.8354339e+04   8.6640477e+04   8.0829572e+04   8.0829572e+04   8.6640477e+04   9.8354339e+04   1.1906421e+05   1.3591365e+05   1.5424799e+05   1.7260192e+05   1.8958560e+05   2.0467977e+05   2.1767063e+05   2.2817671e+05   2.3592260e+05   2.4084037e+05   2.4314477e+05   2.4355911e+05   2.4356000e+05   2.4356000e+05   2.4356000e+05
   1.8135000e+03   2.4092681e+05   2.3792555e+05   2.3289187e+05   2.2613403e+05   2.1789217e+05   2.0849622e+05   1.9830930e+05   1.8776722e+05   1.7731820e+05   1.6738017e+05   1.5832228e+05   1.5041705e+05   1.4380457e+05   1.3838619e+05   1.3385455e+05   1.3028659e+05   1.2782435e+05   1.2656613e+05   1.2656613e+05   1.2782435e+05   1.3028659e+05   1.3385455e+05   1.3838619e+05   1.4380457e+05   1.5041705e+05   1.5832228e+05   1.6738017e+05   1.7731820e+05   1.8776722e+05   1.9830930e+05   2.0849622e+05   2.1789217e+05   2.2613403e+05   2.3289186e+05   2.3792555e+05   2.4092681e+05
   1.8145000e+03   1.6869718e+05   1.6760779e+05   1.6537160e+05   1.6203190e+05   1.5765286e+05   1.5227263e+05   1.4586289e+05   1.3842565e+05   1.3057004e+05   1.2264533e+05   1.1492290e+05   1.0148423e+05   9.3507704e+04   8.6783160e+04   8.1374629e+04   7.7311292e+04   7.4602566e+04   7.3249367e+04   7.3249367e+04   7.4602566e+04   7.7311292e+04   8.1374629e+04   8.6783160e+04   9.3507704e+04   1.0148423e+05   1.1492290e+05   1.2264533e+05   1.3057004e+05   1.3842565e+05   1.4586807e+05   1.5227263e+05   1.5765286e+05   1.6203190e+05   1.6537160e+05   1.6760779e+05   1.6869718e+05
   1.8155000e+03   1.1330669e+05   1.0762752e+05   1.0582499e+05   1.0304229e+05   9.9222292e+04   9.4103262e+04   8.7467209e+04   8.0645472e+04   7.4069328e+04   6.7966194e+04   6.2460780e+04   5.7620516e+04   5.3477870e+04   5.0043440e+04   4.7314336e+04   4.5282384e+04   4.3935034e+04   4.3264375e+04   4.3264375e+04   4.3935034e+04   4.5282384e+04   4.7314336e+04   5.0043440e+04   5.3477870e+04   5.7620516e+04   6.2460780e+04   6.7966194e+04   7.4069328e+04   8.0645472e+04   8.7467209e+04   9.4056414e+04   9.9222292e+04   1.0304229e+05   1.0582499e+05   1.0762752e+05   1.1330669e+05
   1.8165000e+03   7.8258005e+04   7.7822491e+04   7.6716926e+04   7.5012134e+04   7.2633719e+04   6.9357531e+04   6.4927986e+04   6.0277884e+04   5.5786740e+04   5.1622475e+04   4.7870899e+04   4.4575403e+04   4.1755706e+04   3.9417666e+04   3.7559212e+04   3.6174189e+04   3.5255389e+04   3.4797736e+04   3.4797736e+04   3.5255389e+04   3.6174189e+04   3.7559212e+04   3.9417666e+04   4.1755706e+04   4.4575403e+04   4.7870899e+04   5.1622475e+04   5.5786740e+04   6.0277884e+04   6.4927986e+04   6.9367237e+04   7.2633719e+04   7.5012134e+04   7.6716926e+04   7.7822491e+04   7.8258003e+04
   1.8175000e+03   4.0763435e+04   4.0502937e+04   4.0032699e+04   3.9282231e+04   3.8202915e+04   3.6636713e+04   3.4492371e+04   3.2294930e+04   3.0193199e+04   2.8258199e+04   2.6523528e+04   2.5004730e+04   2.3707907e+04   2.2633547e+04   2.1779599e+04   2.1143226e+04   2.0720842e+04   2.0510443e+04   2.0510443e+04   2.0720842e+04   2.1143226e+04   2.1779599e+04   2.2633547e+04   2.3707907e+04   2.5004730e+04   2.6523528e+04   2.8258199e+04   3.0193199e+04   3.2294930e+04   3.4492371e+04   3.6619201e+04   3.8202807e+04   3.9282231e+04   4.0032699e+04   4.0502937e+04   4.0763435e+04
   1.8185000e+03   1.4316528e+05   1.4181615e+05   1.3937326e+05   1.3551471e+05   1.2993560e+05   1.2255269e+05   1.1456846e+05   1.0000240e+05   9.0464586e+04   8.1739338e+04   7.3944493e+04   6.7143331e+04   6.1360334e+04   5.6594209e+04   5.2826962e+04   5.0033749e+04   4.8188953e+04   4.7271917e+04   4.7271917e+04   4.8188953e+04   5.0033749e+04   5.2826962e+04   5.6594209e+04   6.1360333e+04   6.7143331e+04   7.3944493e+04   8.1739338e+04   9.0464586e+04   1.0000240e+05   1.1456846e+05   1.2255269e+05   1.2990215e+05   1.3551434e+05   1.3937326e+05   1.4181615e+05   1.4316528e+05
   1.8195000e+03   2.3050211e+05   2.2811982e+05   2.2362250e+05   2.1704498e+05   2.0858181e+05   1.9845430e+05   1.8697868e+05   1.7449395e+05   1.6138595e+05   1.4805529e+05   1.3491115e+05   1.2235635e+05   1.0536708e+05   9.2964009e+04   8.3151540e+04   7.5894188e+04   7.1119059e+04   6.8754499e+04   6.8754499e+04   7.1119059e+04   7.5894188e+04   8.3151540e+04   9.2964009e+04   1.0536708e+05   1.2235635e+05   1.3491115e+05   1.4805529e+05   1.6138595e+05   1.7449395e+05   1.8697868e+05   1.9845430e+05   2.0858181e+05   2.1704492e+05   2.2362250e+05   2.2811982e+05   2.3050211e+05
   1.8205000e+03   2.4332695e+05   2.4204494e+05   2.3933485e+05   2.3499169e+05   2.2887803e+05   2.2091780e+05   2.1104300e+05   1.9906845e+05   1.8528499e+05   1.7023165e+05   1.5453277e+05   1.3885266e+05   1.2386559e+05   1.0467336e+05   9.0616033e+04   8.0214037e+04   7.3386329e+04   7.0014287e+04   7.0014287e+04   7.3386329e+04   8.0214037e+04   9.0616033e+04   1.0467336e+05   1.2386559e+05   1.3885266e+05   1.5453277e+05   1.7023165e+05   1.8528499e+05   1.9906845e+05   2.1104300e+05   2.2091780e+05   2.2887803e+05   2.3499169e+05   2.3933485e+05   2.4204494e+05   2.4332695e+05
   1.8215000e+03   2.4356000e+05   2.4355997e+05   2.4346522e+05   2.4234516e+05   2.3934619e+05   2.3410922e+05   2.2640007e+05   2.1597093e+05   2.0255912e+05   1.8666336e+05   1.6910283e+05   1.5080382e+05   1.3274354e+05   1.1589422e+05   9.3715651e+04   8.0333036e+04   7.1598112e+04   6.7302983e+04   6.7302983e+04   7.1598112e+04   8.0333036e+04   9.3715651e+04   1.1589422e+05   1.3274354e+05   1.5080382e+05   1.6910283e+05   1.8666336e+05   2.0255912e+05   2.1597093e+05   2.2640007e+05   2.3410922e+05   2.3934619e+05   2.4234516e+05   2.4346522e+05   2.4355997e+05   2.4356000e+05
   1.8225000e+03   2.4356000e+05   2.4356000e+05   2.4356000e+05   2.4349376e+05   2.4235403e+05   2.3909431e+05   2.3323526e+05   2.2448695e+05   2.1253671e+05   1.9720805e+05   1.7929157e+05   1.5987866e+05   1.4016899e+05   1.2139029e+05   9.7942996e+04   8.2353729e+04   7.2191057e+04   6.7205773e+04   6.7205773e+04   7.2191057e+04   8.2353729e+04   9.7942996e+04   1.2139029e+05   1.4016899e+05   1.5987866e+05   1.7929157e+05   1.9720805e+05   2.1253671e+05   2.2448695e+05   2.3323526e+05   2.3909431e+05   2.4235403e+05   2.4349376e+05   2.4356000e+05   2.4356000e+05   2.4356000e+05
   1.8235000e+03   2.4356000e+05   2.4355999e+05   2.4346090e+05   2.4230690e+05   2.3923018e+05   2.3381779e+05   2.2562703e+05   2.1421168e+05   1.9989995e+05   1.8337885e+05   1.6546416e+05   1.4705223e+05   1.2907030e+05   1.0743877e+05   8.9990954e+04   7.7173813e+04   6.8828908e+04   6.4734576e+04   6.4734576e+04   6.8828908e+04   7.7173813e+04   8.9990954e+04   1.0743877e+05   1.2907030e+05   1.4705223e+05   1.6546416e+05   1.8337885e+05   1.9989995e+05   2.1421168e+05   2.2562703e+05   2.3381779e+05   2.3923018e+05   2.4230690e+05   2.4346090e+05   2.4355999e+05   2.4356000e+05
   1.8245000e+03   2.4356000e+05   2.4356000e+05   2.4354044e+05   2.4284068e+05   2.4037225e+05   2.3565774e+05   2.2841580e+05   2.1839907e+05   2.0526883e+05   1.8941216e+05   1.7167456e+05   1.5302673e+05   1.3450218e+05   1.1713475e+05   9.4579916e+04   8.0652658e+04   7.1567775e+04   6.7103653e+04   6.7103653e+04   7.1567775e+04   8.0652658e+04   9.4579916e+04   1.1713475e+05   1.3450218e+05   1.5302673e+05   1.7167456e+05   1.8941216e+05   2.0526883e+05   2.1839907e+05   2.2841580e+05   2.3565774e+05   2.4037225e+05   2.4284068e+05   2.4354044e+05   2.4356000e+05   2.4356000e+05
   1.8255000e+03   2.4355979e+05   2.4345020e+05   2.4219529e+05   2.3888030e+05   2.3339445e+05   2.2580846e+05   2.1639616e+05   2.0555231e+05   1.9378046e+05   1.8161610e+05   1.6959631e+05   1.5819758e+05   1.4773164e+05   1.3814584e+05   1.2963566e+05   1.2272179e+05   1.1784254e+05   1.1532260e+05   1.1532260e+05   1.1784254e+05   1.2272179e+05   1.2963566e+05   1.3814584e+05   1.4773164e+05   1.5819758e+05   1.6959631e+05   1.8161610e+05   1.9378046e+05   2.0555231e+05   2.1639616e+05   2.2580846e+05   2.3339445e+05   2.3888030e+05   2.4219529e+05   2.4345020e+05   2.4355979e+05
   1.8265000e+03   2.1575523e+05   2.1386019e+05   2.0986647e+05   2.0406804e+05   1.9678767e+05   1.8854818e+05   1.7976642e+05   1.7068058e+05   1.6146622e+05   1.5217371e+05   1.4290028e+05   1.3391724e+05   1.2552064e+05   1.1800062e+05   1.0642953e+05   1.0025090e+05   9.6108771e+04   9.4031422e+04   9.4031422e+04   9.6108771e+04   1.0025090e+05   1.0642953e+05   1.1800062e+05   1.2552064e+05   1.3391724e+05   1.4290028e+05   1.5217371e+05   1.6146622e+05   1.7068058e+05   1.7976642e+05   1.8854818e+05   1.9678767e+05   2.0406804e+05   2.0986647e+05   2.1386019e+05   2.1575523e+05
   1.8275000e+03   1.2101558e+05   1.2024287e+05   1.1859196e+05   1.1600582e+05   1.0744001e+05   1.0122169e+05   9.3684206e+04   8.6048052e+04   7.8739049e+04   7.1980423e+04   6.5898344e+04   6.0559925e+04   5.5997342e+04   5.2219551e+04   4.9221696e+04   4.6990556e+04   4.5513179e+04   4.4777725e+04   4.4777725e+04   4.5513179e+04   4.6990556e+04   4.9221696e+04   5.2219551e+04   5.5997342e+04   6.0559925e+04   6.5898344e+04   7.1980423e+04   7.8739049e+04   8.6048052e+04   9.3684206e+04   1.0120555e+05   1.0743593e+05   1.1600582e+05   1.1859196e+05   1.2024287e+05   1.2101558e+05
   1.8285000e+03   6.4782213e+04   6.4502061e+04   6.3740667e+04   6.2563010e+04   6.0917950e+04   5.8690031e+04   5.5472089e+04   5.1862868e+04   4.8310812e+04   4.4986463e+04   4.1975121e+04   3.9319651e+04   3.7040842e+04   3.5146795e+04   3.3638187e+04   3.2512061e+04   3.1764271e+04   3.1391496e+04   3.1391496e+04   3.1764271e+04   3.2512061e+04   3.3638187e+04   3.5146795e+04   3.7040842e+04   3.9319651e+04   4.1975121e+04   4.4986463e+04   4.8310812e+04   5.1862868e+04   5.5472089e+04   5.8672456e+04   6.0917950e+04   6.2563010e+04   6.3740667e+04   6.4502061e+04   6.4782212e+04
   1.8295000e+03   1.1342460e+05   1.0725855e+05   1.0500404e+05   1.0153466e+05   9.6576180e+04   8.9783778e+04   8.2558555e+04   7.5517403e+04   6.8922736e+04   6.2912471e+04   5.7558740e+04   5.2895670e+04   4.8933169e+04   4.5666365e+04   4.3082004e+04   4.1163331e+04   3.9894638e+04   3.9263356e+04   3.9263356e+04   3.9894638e+04   4.1163331e+04   4.3082004e+04   4.5666365e+04   4.8933169e+04   5.2895670e+04   5.7558740e+04   6.2912471e+04   6.8922736e+04   7.5517403e+04   8.2558555e+04   8.9783778e+04   9.6583330e+04   1.0153466e+05   1.0500404e+05   1.0725855e+05   1.1342459e+05
   1.8305000e+03   1.4974987e+05   1.4800133e+05   1.4465598e+05   1.3914211e+05   1.3135735e+05   1.2282669e+05   1.1404552e+05   9.8630074e+04   8.8600585e+04   7.9534347e+04   7.1508201e+04   6.4555916e+04   5.8680019e+04   5.3860828e+04   5.0067597e+04   4.7263873e+04   4.5416155e+04   4.4499469e+04   4.4499469e+04   4.5416155e+04   4.7263873e+04   5.0067597e+04   5.3860828e+04   5.8680019e+04   6.4555916e+04   7.1508201e+04   7.9534347e+04   8.8600585e+04   9.8630074e+04   1.1404552e+05   1.2282669e+05   1.3135735e+05   1.3910458e+05   1.4465535e+05   1.4800133e+05   1.4974987e+05
   1.8315000e+03   2.0087068e+05   1.9857966e+05   1.9408113e+05   1.8695217e+05   1.7767275e+05   1.6724667e+05   1.5611463e+05   1.4460859e+05   1.3303017e+05   1.2166395e+05   1.0537246e+05   9.3092173e+04   8.2644214e+04   7.4051407e+04   6.7286547e+04   6.2294390e+04   5.9011430e+04   5.7385040e+04   5.7385040e+04   5.9011430e+04   6.2294390e+04   6.7286547e+04   7.4051407e+04   8.2644214e+04   9.3092173e+04   1.0537246e+05   1.2166395e+05   1.3303017e+05   1.4460859e+05   1.5611463e+05   1.6724667e+05   1.7767275e+05   1.8695190e+05   1.9407854e+05   1.9857966e+05   2.0087068e+05
   1.8325000e+03   2.4347012e+05   2.4248756e+05   2.4008992e+05   2.3598493e+05   2.2992412e+05   2.2163392e+05   2.1087072e+05   1.9793445e+05   1.8331091e+05   1.6757365e+05   1.5135212e+05   1.3530251e+05   1.2007725e+05   9.9852736e+04   8.6067672e+04   7.5922955e+04   6.9290443e+04   6.6021326e+04   6.6021326e+04   6.9290443e+04   7.5922955e+04   8.6067672e+04   9.9852736e+04   1.2007725e+05   1.3530251e+05   1.5135212e+05   1.6757365e+05   1.8331091e+05   1.9793445e+05   2.1087072e+05   2.2163392e+05   2.2992412e+05   2.3598493e+05   2.4008992e+05   2.4248756e+05   2.4347012e+05
   1.8335000e+03   2.4356000e+05   2.4356000e+05   2.4356000e+05   2.4356000e+05   2.4356000e+05   2.4355609e+05   2.4290168e+05   2.3966623e+05   2.3278131e+05   2.2168330e+05   2.0579322e+05   1.8535448e+05   1.6212400e+05   1.3820336e+05   1.1576528e+05   8.8711292e+04   7.3761774e+04   6.6482387e+04   6.6482387e+04   7.3761774e+04   8.8711292e+04   1.1576528e+05   1.3820336e+05   1.6212400e+05   1.8535448e+05   2.0579322e+05   2.2168330e+05   2.3278131e+05   2.3966623e+05   2.4290168e+05   2.4355609e+05   2.4356000e+05   2.4356000e+05   2.4356000e+05   2.4356000e+05   2.4356000e+05
   1.8345000e+03   2.4356000e+05   2.4356000e+05   2.4356000e+05   2.4356000e+05   2.4356000e+05   2.4356000e+05   2.4356000e+05   2.4356000e+05   2.4356000e+05   2.4356000e+05   2.4349299e+05   2.3994338e+05   2.2690584e+05   2.0432453e+05   1.7631041e+05   1.4829758e+05   1.2370096e+05   1.0278035e+05   1.0278035e+05   1.2370096e+05   1.4829758e+05   1.7631041e+05   2.0432453e+05   2.2690584e+05   2.3994338e+05   2.4349299e+05   2.4356000e+05   2.4356000e+05   2.4356000e+05   2.4356000e+05   2.4356000e+05   2.4356000e+05   2.4356000e+05   2.4356000e+05   2.4356000e+05   2.4356000e+05
   1.8355000e+03   2.4356000e+05   2.4356000e+05   2.4356000e+05   2.4356000e+05   2.4356000e+05   2.4356000e+05   2.4356000e+05   2.4309607e+05   2.3806978e+05   2.2628997e+05   2.0947148e+05   1.9138926e+05   1.7630846e+05   1.6745245e+05   1.6587020e+05   1.7013877e+05   1.7678946e+05   1.8150344e+05   1.8150344e+05   1.7678946e+05   1.7013877e+05   1.6587020e+05   1.6745245e+05   1.7630846e+05   1.9138926e+05   2.0947148e+05   2.2628997e+05   2.3806978e+05   2.4309607e+05   2.4356000e+05   2.4356000e+05   2.4356000e+05   2.4356000e+05   2.4356000e+05   2.4356000e+05   2.4356000e+05
   1.8365000e+03   2.1302208e+05   2.1121196e+05   2.0736948e+05   2.0177975e+05   1.9472594e+05   1.8664959e+05   1.7801188e+05   1.6905771e+05   1.5994312e+05   1.5070108e+05   1.4149183e+05   1.3259051e+05   1.2428759e+05   1.1686504e+05   1.0512493e+05   9.9079358e+04   9.5028816e+04   9.2998059e+04   9.2998059e+04   9.5028816e+04   9.9079358e+04   1.0512493e+05   1.1686504e+05   1.2428759e+05   1.3259051e+05   1.4149183e+05   1.5070108e+05   1.5994312e+05   1.6905771e+05   1.7801188e+05   1.8664959e+05   1.9472594e+05   2.0177975e+05   2.0736948e+05   2.1121196e+05   2.1302208e+05
   1.8375000e+03   6.9540671e+04   6.9074444e+04   6.8058300e+04   6.6438965e+04   6.4176107e+04   6.0907354e+04   5.6815956e+04   5.2682056e+04   4.8751214e+04   4.5139721e+04   4.1906429e+04   3.9078561e+04   3.6666626e+04   3.4671204e+04   3.3087644e+04   3.1908411e+04   3.1127008e+04   3.0737798e+04   3.0737798e+04   3.1127008e+04   3.1908411e+04   3.3087644e+04   3.4671204e+04   3.6666626e+04   3.9078561e+04   4.1906429e+04   4.5139721e+04   4.8751214e+04   5.2682056e+04   5.6815956e+04   6.0896484e+04   6.4173302e+04   6.6438965e+04   6.8058299e+04   6.9074444e+04   6.9540670e+04
   1.8385000e+03   9.9253968e+04   9.8693195e+04   9.7255129e+04   9.5064260e+04   9.2074946e+04   8.8156644e+04   8.2789188e+04   7.6849312e+04   7.0998790e+04   6.5506880e+04   6.0517387e+04   5.6107661e+04   5.2318097e+04   4.9166253e+04   4.6655579e+04   4.4781897e+04   4.3538134e+04   4.2918313e+04   4.2918313e+04   4.3538134e+04   4.4781897e+04   4.6655579e+04   4.9166253e+04   5.2318097e+04   5.6107661e+04   6.0517387e+04   6.5506880e+04   7.0998791e+04   7.6849312e+04   8.2789188e+04   8.8132316e+04   9.2074945e+04   9.5064260e+04   9.7255129e+04   9.8693195e+04   9.9253966e+04
   1.8395000e+03   2.2192356e+05   2.1954021e+05   2.1543696e+05   2.0943571e+05   2.0178556e+05   1.9278381e+05   1.8258199e+05   1.7144201e+05   1.5969315e+05   1.4769710e+05   1.3582746e+05   1.2445651e+05   1.1394238e+05   9.7821000e+04   8.8620426e+04   8.1766618e+04   7.7232423e+04   7.4977488e+04   7.4977488e+04   7.7232423e+04   8.1766618e+04   8.8620426e+04   9.7821000e+04   1.1394238e+05   1.2445651e+05   1.3582746e+05   1.4769710e+05   1.5969315e+05   1.7144201e+05   1.8258199e+05   1.9278381e+05   2.0178556e+05   2.0943571e+05   2.1543696e+05   2.1954021e+05   2.2192356e+05
   1.8405000e+03   2.4355921e+05   2.4339560e+05   2.4212589e+05   2.3919740e+05   2.3436620e+05   2.2751914e+05   2.1862505e+05   2.0761378e+05   1.9434969e+05   1.7921118e+05   1.6290313e+05   1.4620855e+05   1.2994572e+05   1.1491946e+05   9.4558326e+04   8.2663827e+04   7.4856444e+04   7.1003561e+04   7.1003561e+04   7.4856444e+04   8.2663827e+04   9.4558326e+04   1.1491946e+05   1.2994572e+05   1.4620855e+05   1.6290313e+05   1.7921118e+05   1.9434969e+05   2.0761378e+05   2.1862505e+05   2.2751914e+05   2.3436620e+05   2.3919740e+05   2.4212589e+05   2.4339560e+05   2.4355921e+05
   1.8415000e+03   2.4356000e+05   2.4356000e+05   2.4355981e+05   2.4333726e+05   2.4166588e+05   2.3780311e+05   2.3143812e+05   2.2244086e+05   2.1078354e+05   1.9632242e+05   1.7931469e+05   1.6077450e+05   1.4186296e+05   1.2377966e+05   1.0153871e+05   8.6147117e+04   7.6057837e+04   7.1091406e+04   7.1091406e+04   7.6057837e+04   8.6147117e+04   1.0153871e+05   1.2377966e+05   1.4186296e+05   1.6077450e+05   1.7931469e+05   1.9632242e+05   2.1078354e+05   2.2244086e+05   2.3143812e+05   2.3780311e+05   2.4166588e+05   2.4333726e+05   2.4355981e+05   2.4356000e+05   2.4356000e+05
   1.8425000e+03   2.4356000e+05   2.4356000e+05   2.4356000e+05   2.4356000e+05   2.4356000e+05   2.4356000e+05   2.4355853e+05   2.4303021e+05   2.3960617e+05   2.3186550e+05   2.1937597e+05   2.0220636e+05   1.8037940e+05   1.5533066e+05   1.3009833e+05   1.0168310e+05   8.2344666e+04   7.2867080e+04   7.2867080e+04   8.2344666e+04   1.0168310e+05   1.3009833e+05   1.5533066e+05   1.8037940e+05   2.0220636e+05   2.1937597e+05   2.3186550e+05   2.3960617e+05   2.4303021e+05   2.4355853e+05   2.4356000e+05   2.4356000e+05   2.4356000e+05   2.4356000e+05   2.4356000e+05   2.4356000e+05
   1.8435000e+03   2.4356000e+05   2.4356000e+05   2.4356000e+05   2.4356000e+05   2.4356000e+05   2.4356000e+05   2.4356000e+05   2.4355129e+05   2.4249208e+05   2.3752923e+05   2.2725630e+05   2.1123291e+05   1.8915639e+05   1.6227788e+05   1.3420562e+05   1.0294226e+05   8.0647749e+04   6.9795094e+04   6.9795094e+04   8.0647749e+04   1.0294226e+05   1.3420562e+05   1.6227788e+05   1.8915639e+05   2.1123291e+05   2.2725630e+05   2.3752923e+05   2.4249208e+05   2.4355129e+05   2.4356000e+05   2.4356000e+05   2.4356000e+05   2.4356000e+05   2.4356000e+05   2.4356000e+05   2.4356000e+05
   1.8445000e+03   2.4356000e+05   2.4356000e+05   2.4356000e+05   2.4356000e+05   2.4356000e+05   2.4356000e+05   2.4356000e+05   2.4356000e+05   2.4342083e+05   2.4069437e+05   2.3264830e+05   2.1850917e+05   1.9860687e+05   1.7348578e+05   1.4508178e+05   1.1804492e+05   8.8850075e+04   7.6138476e+04   7.6138476e+04   8.8850075e+04   1.1804492e+05   1.4508178e+05   1.7348578e+05   1.9860687e+05   2.1850917e+05   2.3264830e+05   2.4069437e+05   2.4342083e+05   2.4356000e+05   2.4356000e+05   2.4356000e+05   2.4356000e+05   2.4356000e+05   2.4356000e+05   2.4356000e+05   2.4356000e+05
   1.8455000e+03   2.4356000e+05   2.4356000e+05   2.4356000e+05   2.4356000e+05   2.4356000e+05   2.4356000e+05   2.4356000e+05   2.4356000e+05   2.4349580e+05   2.4094943e+05   2.3239444e+05   2.1751116e+05   1.9808960e+05   1.7716301e+05   1.5797112e+05   1.4276751e+05   1.3148335e+05   1.2510157e+05   1.2510157e+05   1.3148335e+05   1.4276751e+05   1.5797112e+05   1.7716301e+05   1.9808960e+05   2.1751116e+05   2.3239444e+05   2.4094943e+05   2.4349580e+05   2.4356000e+05   2.4356000e+05   2.4356000e+05   2.4356000e+05   2.4356000e+05   2.4356000e+05   2.4356000e+05   2.4356000e+05
   1.8465000e+03   2.3836559e+05   2.3532577e+05   2.2994766e+05   2.2293373e+05   2.1458782e+05   2.0523867e+05   1.9522713e+05   1.8494675e+05   1.7479689e+05   1.6514432e+05   1.5630629e+05   1.4850797e+05   1.4183523e+05   1.3610102e+05   1.3121922e+05   1.2736809e+05   1.2470698e+05   1.2334645e+05   1.2334645e+05   1.2470698e+05   1.2736809e+05   1.3121922e+05   1.3610102e+05   1.4183523e+05   1.4850797e+05   1.5630629e+05   1.6514432e+05   1.7479689e+05   1.8494675e+05   1.9522713e+05   2.0523867e+05   2.1458782e+05   2.2293373e+05   2.2994766e+05   2.3532577e+05   2.3836559e+05
   1.8475000e+03   1.5905293e+05   1.5810059e+05   1.5609687e+05   1.5309012e+05   1.4912050e+05   1.4419246e+05   1.3821434e+05   1.3112591e+05   1.2362275e+05   1.1607019e+05   1.0283501e+05   9.4507495e+04   8.7241822e+04   8.1128030e+04   7.6217460e+04   7.2531717e+04   7.0076175e+04   6.8849837e+04   6.8849837e+04   7.0076175e+04   7.2531717e+04   7.6217460e+04   8.1128030e+04   8.7241822e+04   9.4507495e+04   1.0283501e+05   1.1607019e+05   1.2362275e+05   1.3112591e+05   1.3822362e+05   1.4419246e+05   1.4912050e+05   1.5309012e+05   1.5609687e+05   1.5810059e+05   1.5905293e+05
   1.8485000e+03   1.3986542e+05   1.3889293e+05   1.3698023e+05   1.3403695e+05   1.3001329e+05   1.2467764e+05   1.1779487e+05   1.0492180e+05   9.5822867e+04   8.7325349e+04   7.9618747e+04   7.2815377e+04   6.6976094e+04   6.2126879e+04   5.8270428e+04   5.5398509e+04   5.3494336e+04   5.2546691e+04   5.2546691e+04   5.3494336e+04   5.5398509e+04   5.8270428e+04   6.2126879e+04   6.6976094e+04   7.2815377e+04   7.9618747e+04   8.7325349e+04   9.5822867e+04   1.0492180e+05   1.1779487e+05   1.2463969e+05   1.3001329e+05   1.3403695e+05   1.3698023e+05   1.3889293e+05   1.3986542e+05
   1.8495000e+03   1.2173662e+05   1.2109569e+05   1.1953454e+05   1.1714079e+05   1.1383589e+05   1.0362214e+05   9.6401722e+04   8.8849006e+04   8.1522445e+04   7.4692844e+04   6.8511581e+04   6.3063239e+04   5.8391325e+04   5.4513111e+04   5.1429437e+04   4.9131744e+04   4.7608058e+04   4.6849384e+04   4.6849384e+04   4.7608058e+04   4.9131744e+04   5.1429437e+04   5.4513111e+04   5.8391325e+04   6.3063239e+04   6.8511581e+04   7.4692844e+04   8.1522445e+04   8.8849006e+04   9.6401722e+04   1.0362969e+05   1.1383589e+05   1.1714079e+05   1.1953454e+05   1.2109569e+05   1.2173662e+05
   1.8505000e+03   1.8772476e+05   1.8610039e+05   1.8310306e+05   1.7860125e+05   1.7268982e+05   1.6536297e+05   1.5668557e+05   1.4732896e+05   1.3765982e+05   1.2798759e+05   1.1859690e+05   1.0408774e+05   9.4322518e+04   8.6157241e+04   7.9636513e+04   7.4769664e+04   7.1539816e+04   6.9932042e+04   6.9932042e+04   7.1539816e+04   7.4769664e+04   7.9636513e+04   8.6157241e+04   9.4322518e+04   1.0408774e+05   1.1859690e+05   1.2798759e+05   1.3765982e+05   1.4732896e+05   1.5668557e+05   1.6534783e+05   1.7268973e+05   1.7860125e+05   1.8310306e+05   1.8610039e+05   1.8772476e+05
   1.8515000e+03   2.4356000e+05   2.4355998e+05   2.4346744e+05   2.4228036e+05   2.3910289e+05   2.3365848e+05   2.2593720e+05   2.1608986e+05   2.0439243e+05   1.9119929e+05   1.7685541e+05   1.6148680e+05   1.4568607e+05   1.3047210e+05   1.1684927e+05   9.9167671e+04   8.9881575e+04   8.5252686e+04   8.5252686e+04   8.9881575e+04   9.9167671e+04   1.1684927e+05   1.3047210e+05   1.4568607e+05   1.6148680e+05   1.7685541e+05   1.9119929e+05   2.0439243e+05   2.1608986e+05   2.2593720e+05   2.3365848e+05   2.3910289e+05   2.4228036e+05   2.4346744e+05   2.4355998e+05   2.4356000e+05
   1.8525000e+03   2.4356000e+05   2.4356000e+05   2.4350256e+05   2.4253980e+05   2.3971185e+05   2.3467464e+05   2.2730230e+05   2.1755207e+05   2.0546596e+05   1.9093782e+05   1.7433988e+05   1.5660449e+05   1.3876772e+05   1.2188631e+05   1.0067154e+05   8.6505250e+04   7.7197710e+04   7.2607355e+04   7.2607355e+04   7.7197710e+04   8.6505250e+04   1.0067154e+05   1.2188631e+05   1.3876772e+05   1.5660449e+05   1.7433988e+05   1.9093782e+05   2.0546596e+05   2.1755207e+05   2.2730230e+05   2.3467464e+05   2.3971185e+05   2.4253980e+05   2.4350256e+05   2.4356000e+05   2.4356000e+05
   1.8535000e+03   2.4355998e+05   2.4348507e+05   2.4249306e+05   2.3986855e+05   2.3532422e+05   2.2872339e+05   2.2003396e+05   2.0919539e+05   1.9606447e+05   1.8093225e+05   1.6451563e+05   1.4762180e+05   1.3109977e+05   1.1578794e+05   9.5257065e+04   8.3051329e+04   7.5040753e+04   7.1088244e+04   7.1088244e+04   7.5040753e+04   8.3051329e+04   9.5257065e+04   1.1578794e+05   1.3109977e+05   1.4762180e+05   1.6451563e+05   1.8093225e+05   1.9606447e+05   2.0919539e+05   2.2003396e+05   2.2872339e+05   2.3532422e+05   2.3986855e+05   2.4249306e+05   2.4348507e+05   2.4355998e+05
   1.8545000e+03   2.4356000e+05   2.4356000e+05   2.4356000e+05   2.4356000e+05   2.4354565e+05   2.4268932e+05   2.3950279e+05   2.3330508e+05   2.2378802e+05   2.1080722e+05   1.9410140e+05   1.7434770e+05   1.5306015e+05   1.3190082e+05   1.0756832e+05   8.8280910e+04   7.5673161e+04   6.9491748e+04   6.9491747e+04   7.5673161e+04   8.8280910e+04   1.0756832e+05   1.3190082e+05   1.5306015e+05   1.7434770e+05   1.9410140e+05   2.1080722e+05   2.2378802e+05   2.3330508e+05   2.3950279e+05   2.4268932e+05   2.4354565e+05   2.4356000e+05   2.4356000e+05   2.4356000e+05   2.4356000e+05
   1.8555000e+03   2.4356000e+05   2.4356000e+05   2.4356000e+05   2.4356000e+05   2.4356000e+05   2.4356000e+05   2.4356000e+05   2.4335202e+05   2.4079112e+05   2.3393386e+05   2.2215084e+05   2.0549324e+05   1.8413962e+05   1.5899193e+05   1.3314826e+05   1.0441764e+05   8.3958192e+04   7.3917328e+04   7.3917328e+04   8.3958192e+04   1.0441764e+05   1.3314826e+05   1.5899193e+05   1.8413962e+05   2.0549324e+05   2.2215084e+05   2.3393386e+05   2.4079112e+05   2.4335202e+05   2.4356000e+05   2.4356000e+05   2.4356000e+05   2.4356000e+05   2.4356000e+05   2.4356000e+05   2.4356000e+05
   1.8565000e+03   2.4356000e+05   2.4356000e+05   2.4356000e+05   2.4356000e+05   2.4356000e+05   2.4356000e+05   2.4356000e+05   2.4356000e+05   2.4356000e+05   2.4337537e+05   2.3988768e+05   2.2961209e+05   2.1177242e+05   1.8699945e+05   1.5638482e+05   1.2498122e+05   9.1675327e+04   7.5797651e+04   7.5797651e+04   9.1675327e+04   1.2498122e+05   1.5638482e+05   1.8699945e+05   2.1177242e+05   2.2961209e+05   2.3988768e+05   2.4337537e+05   2.4356000e+05   2.4356000e+05   2.4356000e+05   2.4356000e+05   2.4356000e+05   2.4356000e+05   2.4356000e+05   2.4356000e+05   2.4356000e+05
   1.8575000e+03   2.4356000e+05   2.4356000e+05   2.4356000e+05   2.4356000e+05   2.4356000e+05   2.4356000e+05   2.4356000e+05   2.4356000e+05   2.4356000e+05   2.4356000e+05   2.4321293e+05   2.3786942e+05   2.2343330e+05   2.0059114e+05   1.7286579e+05   1.4405961e+05   1.1821495e+05   9.5705496e+04   9.5705496e+04   1.1821495e+05   1.4405961e+05   1.7286579e+05   2.0059114e+05   2.2343330e+05   2.3786942e+05   2.4321293e+05   2.4356000e+05   2.4356000e+05   2.4356000e+05   2.4356000e+05   2.4356000e+05   2.4356000e+05   2.4356000e+05   2.4356000e+05   2.4356000e+05   2.4356000e+05
   1.8585000e+03   2.4356000e+05   2.4356000e+05   2.4355652e+05   2.4306413e+05   2.4070816e+05   2.3585403e+05   2.2845731e+05   2.1873242e+05   2.0708784e+05   1.9408698e+05   1.8036557e+05   1.6655323e+05   1.5310860e+05   1.4012589e+05   1.2826131e+05   1.1843065e+05   1.0615810e+05   1.0162559e+05   1.0162559e+05   1.0615810e+05   1.1843065e+05   1.2826131e+05   1.4012589e+05   1.5310860e+05   1.6655323e+05   1.8036557e+05   1.9408698e+05   2.0708784e+05   2.1873242e+05   2.2845731e+05   2.3585403e+05   2.4070816e+05   2.4306413e+05   2.4355652e+05   2.4356000e+05   2.4356000e+05
   1.8595000e+03   1.3615807e+05   1.3540981e+05   1.3398541e+05   1.3181612e+05   1.2891061e+05   1.2524421e+05   1.2073480e+05   1.1496546e+05   1.0275955e+05   9.5062346e+04   8.7881184e+04   8.1407834e+04   7.5759643e+04   7.1006631e+04   6.7187690e+04   6.4319524e+04   6.2408425e+04   6.1453199e+04   6.1453198e+04   6.2408425e+04   6.4319524e+04   6.7187690e+04   7.1006631e+04   7.5759643e+04   8.1407834e+04   8.7881184e+04   9.5062346e+04   1.0275955e+05   1.1496546e+05   1.2070106e+05   1.2524421e+05   1.2891061e+05   1.3181612e+05   1.3398541e+05   1.3540981e+05   1.3615807e+05
   1.8605000e+03   9.2090200e+04   9.1365930e+04   9.0047957e+04   8.8016636e+04   8.5218743e+04   8.1523296e+04   7.6382071e+04   7.0867653e+04   6.5482918e+04   6.0455375e+04   5.5903779e+04   5.1891945e+04   4.8451184e+04   4.5593572e+04   4.3319114e+04   4.1623153e+04   4.0497718e+04   3.9936964e+04   3.9936964e+04   4.0497718e+04   4.1623153e+04   4.3319114e+04   4.5593572e+04   4.8451184e+04   5.1891945e+04   5.5903779e+04   6.0455375e+04   6.5482918e+04   7.0867653e+04   7.6382071e+04   8.1475958e+04   8.5218743e+04   8.8016636e+04   9.0047956e+04   9.1365930e+04   9.2090200e+04
   1.8615000e+03   1.4993945e+05   1.4892704e+05   1.4681716e+05   1.4360445e+05   1.3925577e+05   1.3356811e+05   1.2635919e+05   1.1856853e+05   1.0518937e+05   9.5692265e+04   8.7048819e+04   7.9396265e+04   7.2814294e+04   6.7340237e+04   6.2983295e+04   5.9736521e+04   5.7583418e+04   5.6511698e+04   5.6511698e+04   5.7583418e+04   5.9736521e+04   6.2983295e+04   6.7340237e+04   7.2814294e+04   7.9396265e+04   8.7048819e+04   9.5692265e+04   1.0518937e+05   1.1856853e+05   1.2635919e+05   1.3357767e+05   1.3925577e+05   1.4360445e+05   1.4681716e+05   1.4892704e+05   1.4993945e+05
   1.8625000e+03   2.2884677e+05   2.2642638e+05   2.2204650e+05   2.1572746e+05   2.0803035e+05   1.9927568e+05   1.8964891e+05   1.7926738e+05   1.6815580e+05   1.5653650e+05   1.4478656e+05   1.3331555e+05   1.2253868e+05   1.0797777e+05   9.7833235e+04   9.0218251e+04   8.5153492e+04   8.2628270e+04   8.2628270e+04   8.5153492e+04   9.0218251e+04   9.7833235e+04   1.0797777e+05   1.2253868e+05   1.3331555e+05   1.4478656e+05   1.5653650e+05   1.6815580e+05   1.7926738e+05   1.8964891e+05   1.9927568e+05   2.0803035e+05   2.1572746e+05   2.2204650e+05   2.2642638e+05   2.2884677e+05
   1.8635000e+03   2.4355931e+05   2.4339451e+05   2.4210592e+05   2.3909215e+05   2.3417768e+05   2.2729745e+05   2.1850489e+05   2.0792065e+05   1.9569556e+05   1.8185350e+05   1.6664450e+05   1.5081274e+05   1.3518602e+05   1.2059821e+05   1.0173154e+05   8.9564719e+04   8.1523940e+04   7.7534425e+04   7.7534425e+04   8.1523940e+04   8.9564719e+04   1.0173154e+05   1.2059821e+05   1.3518602e+05   1.5081274e+05   1.6664450e+05   1.8185350e+05   1.9569556e+05   2.0792065e+05   2.1850489e+05   2.2729745e+05   2.3417768e+05   2.3909215e+05   2.4210592e+05   2.4339451e+05   2.4355931e+05
   1.8645000e+03   2.4356000e+05   2.4356000e+05   2.4355999e+05   2.4345913e+05   2.4214324e+05   2.3865689e+05   2.3265394e+05   2.2400430e+05   2.1276120e+05   1.9901839e+05   1.8273347e+05   1.6457955e+05   1.4576156e+05   1.2755387e+05   1.0589989e+05   8.9834828e+04   7.9261086e+04   7.4046276e+04   7.4046276e+04   7.9261086e+04   8.9834828e+04   1.0589989e+05   1.2755387e+05   1.4576156e+05   1.6457955e+05   1.8273347e+05   1.9901839e+05   2.1276120e+05   2.2400430e+05   2.3265394e+05   2.3865689e+05   2.4214324e+05   2.4345913e+05   2.4355999e+05   2.4356000e+05   2.4356000e+05
   1.8655000e+03   2.4356000e+05   2.4355996e+05   2.4344966e+05   2.4227309e+05   2.3920806e+05   2.3393590e+05   2.2628038e+05   2.1609871e+05   2.0315258e+05   1.8764977e+05   1.7038626e+05   1.5228950e+05   1.3434833e+05   1.1755206e+05   9.5685965e+04   8.2139680e+04   7.3280202e+04   6.8919795e+04   6.8919795e+04   7.3280202e+04   8.2139680e+04   9.5685965e+04   1.1755206e+05   1.3434833e+05   1.5228950e+05   1.7038626e+05   1.8764977e+05   2.0315258e+05   2.1609871e+05   2.2628038e+05   2.3393590e+05   2.3920806e+05   2.4227309e+05   2.4344966e+05   2.4355996e+05   2.4356000e+05
   1.8665000e+03   2.4356000e+05   2.4356000e+05   2.4352885e+05   2.4271989e+05   2.4009738e+05   2.3522858e+05   2.2781441e+05   2.1755950e+05   2.0417237e+05   1.8816961e+05   1.7039216e+05   1.5179502e+05   1.3338872e+05   1.1618025e+05   9.3655760e+04   7.9969467e+04   7.1044247e+04   6.6660091e+04   6.6660091e+04   7.1044247e+04   7.9969467e+04   9.3655761e+04   1.1618025e+05   1.3338872e+05   1.5179502e+05   1.7039216e+05   1.8816961e+05   2.0417237e+05   2.1755950e+05   2.2781441e+05   2.3522857e+05   2.4009738e+05   2.4271989e+05   2.4352885e+05   2.4356000e+05   2.4356000e+05
   1.8675000e+03   2.4356000e+05   2.4356000e+05   2.4356000e+05   2.4356000e+05   2.4356000e+05   2.4356000e+05   2.4334520e+05   2.4110167e+05   2.3528489e+05   2.2517935e+05   2.1028309e+05   1.9031057e+05   1.6683706e+05   1.4214605e+05   1.1865042e+05   9.0782755e+04   7.4726564e+04   6.6912884e+04   6.6912884e+04   7.4726564e+04   9.0782755e+04   1.1865042e+05   1.4214605e+05   1.6683706e+05   1.9031057e+05   2.1028309e+05   2.2517935e+05   2.3528489e+05   2.4110167e+05   2.4334520e+05   2.4356000e+05   2.4356000e+05   2.4356000e+05   2.4356000e+05   2.4356000e+05   2.4356000e+05
   1.8685000e+03   2.4356000e+05   2.4356000e+05   2.4356000e+05   2.4356000e+05   2.4356000e+05   2.4356000e+05   2.4356000e+05   2.4356000e+05   2.4356000e+05   2.4355784e+05   2.4250588e+05   2.3528498e+05   2.1952218e+05   1.9629949e+05   1.6858057e+05   1.3902218e+05   1.1311419e+05   9.0069514e+04   9.0069514e+04   1.1311419e+05   1.3902218e+05   1.6858057e+05   1.9629949e+05   2.1952218e+05   2.3528498e+05   2.4250588e+05   2.4355784e+05   2.4356000e+05   2.4356000e+05   2.4356000e+05   2.4356000e+05   2.4356000e+05   2.4356000e+05   2.4356000e+05   2.4356000e+05   2.4356000e+05
   1.8695000e+03   2.4356000e+05   2.4356000e+05   2.4350269e+05   2.4245896e+05   2.3943399e+05   2.3408696e+05   2.2642592e+05   2.1660848e+05   2.0494952e+05   1.9184905e+05   1.7773838e+05   1.6287374e+05   1.4754158e+05   1.3269128e+05   1.1933446e+05   1.0242204e+05   9.3110938e+04   8.8457465e+04   8.8457465e+04   9.3110938e+04   1.0242204e+05   1.1933446e+05   1.3269128e+05   1.4754158e+05   1.6287374e+05   1.7773838e+05   1.9184905e+05   2.0494952e+05   2.1660848e+05   2.2642592e+05   2.3408696e+05   2.3943399e+05   2.4245896e+05   2.4350269e+05   2.4356000e+05   2.4356000e+05
   1.8705000e+03   1.4624889e+05   1.4541310e+05   1.4380801e+05   1.4140785e+05   1.3822168e+05   1.3424952e+05   1.2945390e+05   1.2353231e+05   1.1700213e+05   1.0484364e+05   9.6932330e+04   8.9766750e+04   8.3490073e+04   7.8191966e+04   7.3924074e+04   7.0713400e+04   6.8570901e+04   6.7499684e+04   6.7499684e+04   6.8570901e+04   7.0713400e+04   7.3924074e+04   7.8191966e+04   8.3490073e+04   8.9766750e+04   9.6932330e+04   1.0484364e+05   1.1700213e+05   1.2353231e+05   1.2944520e+05   1.3424952e+05   1.3822168e+05   1.4140785e+05   1.4380801e+05   1.4541310e+05   1.4624889e+05
   1.8715000e+03   1.2472614e+05   1.2394195e+05   1.2250239e+05   1.2030217e+05   1.1729963e+05   1.1338569e+05   1.0208742e+05   9.4649566e+04   8.7241013e+04   8.0229228e+04   7.3816860e+04   6.8121608e+04   6.3209333e+04   5.9113079e+04   5.5844431e+04   5.3402472e+04   5.1780339e+04   5.0971689e+04   5.0971689e+04   5.1780339e+04   5.3402472e+04   5.5844431e+04   5.9113079e+04   6.3209333e+04   6.8121608e+04   7.3816860e+04   8.0229228e+04   8.7241013e+04   9.4649566e+04   1.0208742e+05   1.1338579e+05   1.1729963e+05   1.2030217e+05   1.2250239e+05   1.2394195e+05   1.2472614e+05
   1.8725000e+03   2.0991388e+05   2.0800823e+05   2.0437022e+05   1.9901298e+05   1.9210589e+05   1.8385219e+05   1.7450997e+05   1.6437334e+05   1.5375746e+05   1.4298601e+05   1.3238623e+05   1.2227840e+05   1.0811955e+05   9.7964636e+04   8.9833105e+04   8.3752699e+04   7.9716944e+04   7.7706576e+04   7.7706575e+04   7.9716944e+04   8.3752699e+04   8.9833105e+04   9.7964636e+04   1.0811955e+05   1.2227840e+05   1.3238623e+05   1.4298601e+05   1.5375746e+05   1.6437334e+05   1.7450997e+05   1.8385173e+05   1.9210582e+05   1.9901298e+05   2.0437022e+05   2.0800823e+05   2.0991387e+05
   1.8735000e+03   2.4152253e+05   2.3896076e+05   2.3470500e+05   2.2886026e+05   2.2150904e+05   2.1281950e+05   2.0303152e+05   1.9241509e+05   1.8128174e+05   1.6990311e+05   1.5847812e+05   1.4704241e+05   1.3595952e+05   1.2574463e+05   1.1688548e+05   1.0417808e+05   9.8163906e+04   9.5148872e+04   9.5148872e+04   9.8163906e+04   1.0417808e+05   1.1688548e+05   1.2574463e+05   1.3595952e+05   1.4704241e+05   1.5847812e+05   1.6990311e+05   1.8128174e+05   1.9241509e+05   2.0303152e+05   2.1281950e+05   2.2150904e+05   2.2886026e+05   2.3470500e+05   2.3896076e+05   2.4152253e+05
   1.8745000e+03   2.4356000e+05   2.4355999e+05   2.4348255e+05   2.4234004e+05   2.3916924e+05   2.3368561e+05   2.2590625e+05   2.1600913e+05   2.0432462e+05   1.9127250e+05   1.7730171e+05   1.6271442e+05   1.4772369e+05   1.3320182e+05   1.2014125e+05   1.0371367e+05   9.4542729e+04   8.9954930e+04   8.9954930e+04   9.4542729e+04   1.0371367e+05   1.2014125e+05   1.3320182e+05   1.4772369e+05   1.6271442e+05   1.7730171e+05   1.9127250e+05   2.0432462e+05   2.1600913e+05   2.2590625e+05   2.3368561e+05   2.3916924e+05   2.4234004e+05   2.4348255e+05   2.4355999e+05   2.4356000e+05
   1.8755000e+03   2.4356000e+05   2.4356000e+05   2.4356000e+05   2.4356000e+05   2.4356000e+05   2.4355738e+05   2.4294328e+05   2.3969989e+05   2.3284319e+05   2.2217561e+05   2.0799643e+05   1.9092310e+05   1.7151285e+05   1.5040162e+05   1.2968830e+05   1.0650861e+05   9.0518696e+04   8.2575265e+04   8.2575265e+04   9.0518696e+04   1.0650861e+05   1.2968830e+05   1.5040162e+05   1.7151285e+05   1.9092310e+05   2.0799643e+05   2.2217561e+05   2.3284319e+05   2.3969989e+05   2.4294328e+05   2.4355738e+05   2.4356000e+05   2.4356000e+05   2.4356000e+05   2.4356000e+05   2.4356000e+05
   1.8765000e+03   2.4356000e+05   2.4356000e+05   2.4356000e+05   2.4356000e+05   2.4356000e+05   2.4356000e+05   2.4356000e+05   2.4356000e+05   2.4355580e+05   2.4237816e+05   2.3587420e+05   2.2255364e+05   2.0349036e+05   1.8136453e+05   1.5939096e+05   1.3982226e+05   1.2384269e+05   1.1474889e+05   1.1474889e+05   1.2384269e+05   1.3982226e+05   1.5939096e+05   1.8136453e+05   2.0349036e+05   2.2255364e+05   2.3587421e+05   2.4237816e+05   2.4355580e+05   2.4356000e+05   2.4356000e+05   2.4356000e+05   2.4356000e+05   2.4356000e+05   2.4356000e+05   2.4356000e+05   2.4356000e+05
   1.8775000e+03   2.4356000e+05   2.4356000e+05   2.4356000e+05   2.4356000e+05   2.4356000e+05   2.4356000e+05   2.4356000e+05   2.4356000e+05   2.4356000e+05   2.4316949e+05   2.3877508e+05   2.2753675e+05   2.0935237e+05   1.8575674e+05   1.5862947e+05   1.3056739e+05   1.0121297e+05   8.5882779e+04   8.5882779e+04   1.0121297e+05   1.3056739e+05   1.5862947e+05   1.8575674e+05   2.0935237e+05   2.2753675e+05   2.3877508e+05   2.4316949e+05   2.4356000e+05   2.4356000e+05   2.4356000e+05   2.4356000e+05   2.4356000e+05   2.4356000e+05   2.4356000e+05   2.4356000e+05   2.4356000e+05
   1.8785000e+03   2.4356000e+05   2.4356000e+05   2.4356000e+05   2.4355999e+05   2.4337927e+05   2.4168738e+05   2.3746924e+05   2.3025501e+05   2.1978323e+05   2.0572154e+05   1.8816573e+05   1.6826419e+05   1.4741503e+05   1.2709691e+05   1.0286509e+05   8.5151137e+04   7.3598336e+04   6.7937608e+04   6.7937608e+04   7.3598336e+04   8.5151137e+04   1.0286509e+05   1.2709691e+05   1.4741503e+05   1.6826419e+05   1.8816573e+05   2.0572154e+05   2.1978323e+05   2.3025501e+05   2.3746924e+05   2.4168738e+05   2.4337927e+05   2.4355999e+05   2.4356000e+05   2.4356000e+05   2.4356000e+05
   1.8795000e+03   2.4354513e+05   2.4295469e+05   2.4098557e+05   2.3725650e+05   2.3142981e+05   2.2309112e+05   2.1213408e+05   1.9894470e+05   1.8402902e+05   1.6797756e+05   1.5143567e+05   1.3507297e+05   1.1955503e+05   9.8903483e+04   8.4937563e+04   7.4680025e+04   6.7983379e+04   6.4687813e+04   6.4687813e+04   6.7983379e+04   7.4680025e+04   8.4937563e+04   9.8903483e+04   1.1955503e+05   1.3507297e+05   1.5143567e+05   1.6797756e+05   1.8402902e+05   1.9894470e+05   2.1213408e+05   2.2309112e+05   2.3142981e+05   2.3725650e+05   2.4098557e+05   2.4295469e+05   2.4354513e+05
   1.8805000e+03   2.4356000e+05   2.4355986e+05   2.4340446e+05   2.4208090e+05   2.3885310e+05   2.3341314e+05   2.2556875e+05   2.1514325e+05   2.0186795e+05   1.8615569e+05   1.6880672e+05   1.5073392e+05   1.3289960e+05   1.1626240e+05   9.4367766e+04   8.1100579e+04   7.2430049e+04   6.8163870e+04   6.8163870e+04   7.2430049e+04   8.1100579e+04   9.4367766e+04   1.1626240e+05   1.3289960e+05   1.5073392e+05   1.6880672e+05   1.8615569e+05   2.0186795e+05   2.1514325e+05   2.2556875e+05   2.3341314e+05   2.3885310e+05   2.4208090e+05   2.4340446e+05   2.4355986e+05   2.4356000e+05
   1.8815000e+03   1.7787433e+05   1.7644187e+05   1.7407668e+05   1.7057089e+05   1.6605124e+05   1.6059116e+05   1.5431448e+05   1.4726150e+05   1.3974234e+05   1.3209370e+05   1.2457939e+05   1.1743495e+05   1.0549033e+05   9.8393341e+04   9.2646005e+04   8.8304610e+04   8.5399798e+04   8.3945436e+04   8.3945436e+04   8.5399798e+04   8.8304610e+04   9.2646005e+04   9.8393341e+04   1.0549033e+05   1.1743495e+05   1.2457939e+05   1.3209370e+05   1.3974234e+05   1.4726150e+05   1.5431311e+05   1.6059116e+05   1.6605124e+05   1.7057089e+05   1.7407668e+05   1.7644187e+05   1.7787433e+05
   1.8825000e+03   1.2457728e+05   1.2378411e+05   1.2244593e+05   1.2038225e+05   1.1760105e+05   1.1400753e+05   1.0356076e+05   9.6432349e+04   8.9207899e+04   8.2296580e+04   7.5931892e+04   7.0250415e+04   6.5331242e+04   6.1216729e+04   5.7925697e+04   5.5462780e+04   5.3824682e+04   5.3007467e+04   5.3007467e+04   5.3824682e+04   5.5462780e+04   5.7925697e+04   6.1216729e+04   6.5331242e+04   7.0250415e+04   7.5931892e+04   8.2296580e+04   8.9207899e+04   9.6432349e+04   1.0352967e+05   1.1400676e+05   1.1760105e+05   1.2038225e+05   1.2244593e+05   1.2378411e+05   1.2457728e+05
   1.8835000e+03   1.7735745e+05   1.7598983e+05   1.7315304e+05   1.6887537e+05   1.6317955e+05   1.5585957e+05   1.4723533e+05   1.3802023e+05   1.2859494e+05   1.1925706e+05   1.0473047e+05   9.4526028e+04   8.5728988e+04   7.8405978e+04   7.2578289e+04   6.8236053e+04   6.5361021e+04   6.3929609e+04   6.3929609e+04   6.5361021e+04   6.8236053e+04   7.2578289e+04   7.8405978e+04   8.5728988e+04   9.4526028e+04   1.0473047e+05   1.1925706e+05   1.2859494e+05   1.3802023e+05   1.4723533e+05   1.5585605e+05   1.6317668e+05   1.6887537e+05   1.7315304e+05   1.7598983e+05   1.7735745e+05
   1.8845000e+03   1.9851791e+05   1.9674518e+05   1.9353399e+05   1.8876593e+05   1.8259167e+05   1.7514969e+05   1.6657227e+05   1.5724219e+05   1.4749969e+05   1.3765151e+05   1.2799660e+05   1.1882302e+05   1.0489643e+05   9.5851259e+04   8.8593307e+04   8.3155224e+04   7.9538795e+04   7.7735414e+04   7.7735414e+04   7.9538795e+04   8.3155224e+04   8.8593307e+04   9.5851259e+04   1.0489643e+05   1.1882302e+05   1.2799660e+05   1.3765151e+05   1.4749969e+05   1.5724219e+05   1.6657227e+05   1.7514888e+05   1.8259167e+05   1.8876593e+05   1.9353399e+05   1.9674518e+05   1.9851791e+05
   1.8855000e+03   2.0422612e+05   2.0228012e+05   1.9854911e+05   1.9296587e+05   1.8556653e+05   1.7645136e+05   1.6627364e+05   1.5543199e+05   1.4426536e+05   1.3310093e+05   1.2225229e+05   1.0692031e+05   9.5495848e+04   8.5999484e+04   7.8459214e+04   7.2858821e+04   6.9159682e+04   6.7321085e+04   6.7321085e+04   6.9159682e+04   7.2858821e+04   7.8459214e+04   8.5999484e+04   9.5495848e+04   1.0692031e+05   1.2225229e+05   1.3310093e+05   1.4426536e+05   1.5543199e+05   1.6627364e+05   1.7645136e+05   1.8555582e+05   1.9296587e+05   1.9854911e+05   2.0228012e+05   2.0422612e+05
   1.8865000e+03   2.3399233e+05   2.3162960e+05   2.2716095e+05   2.2075392e+05   2.1259699e+05   2.0269015e+05   1.9127796e+05   1.7868842e+05   1.6532076e+05   1.5160083e+05   1.3797153e+05   1.2487367e+05   1.0782260e+05   9.4632495e+04   8.4192403e+04   7.6472509e+04   7.1395682e+04   6.8882885e+04   6.8882885e+04   7.1395682e+04   7.6472509e+04   8.4192403e+04   9.4632495e+04   1.0782260e+05   1.2487367e+05   1.3797153e+05   1.5160083e+05   1.6532076e+05   1.7868842e+05   1.9127796e+05   2.0269015e+05   2.1259699e+05   2.2075392e+05   2.2716095e+05   2.3162961e+05   2.3399233e+05
   1.8875000e+03   2.4356000e+05   2.4356000e+05   2.4356000e+05   2.4356000e+05   2.4355068e+05   2.4274761e+05   2.3961997e+05   2.3349580e+05   2.2414053e+05   2.1157845e+05   1.9589521e+05   1.7713038e+05   1.5649743e+05   1.3569991e+05   1.1647146e+05   9.2845866e+04   7.9847907e+04   7.3451656e+04   7.3451656e+04   7.9847907e+04   9.2845866e+04   1.1647146e+05   1.3569991e+05   1.5649743e+05   1.7713038e+05   1.9589521e+05   2.1157845e+05   2.2414053e+05   2.3349580e+05   2.3961997e+05   2.4274761e+05   2.4355068e+05   2.4356000e+05   2.4356000e+05   2.4356000e+05   2.4356000e+05
   1.8885000e+03   2.4356000e+05   2.4356000e+05   2.4356000e+05   2.4356000e+05   2.4356000e+05   2.4356000e+05   2.4356000e+05   2.4356000e+05   2.4355326e+05   2.4240296e+05   2.3634921e+05   2.2374163e+05   2.0481982e+05   1.8085758e+05   1.5306875e+05   1.2525032e+05   9.5776570e+04   8.1578212e+04   8.1578212e+04   9.5776570e+04   1.2525032e+05   1.5306875e+05   1.8085758e+05   2.0481982e+05   2.2374163e+05   2.3634921e+05   2.4240296e+05   2.4355326e+05   2.4356000e+05   2.4356000e+05   2.4356000e+05   2.4356000e+05   2.4356000e+05   2.4356000e+05   2.4356000e+05   2.4356000e+05
   1.8895000e+03   2.4356000e+05   2.4356000e+05   2.4356000e+05   2.4356000e+05   2.4356000e+05   2.4356000e+05   2.4356000e+05   2.4335854e+05   2.4083709e+05   2.3400547e+05   2.2205583e+05   2.0461127e+05   1.8152501e+05   1.5505870e+05   1.2845046e+05   9.8240292e+04   7.8311587e+04   6.8618622e+04   6.8618622e+04   7.8311587e+04   9.8240292e+04   1.2845046e+05   1.5505870e+05   1.8152501e+05   2.0461126e+05   2.2205583e+05   2.3400547e+05   2.4083709e+05   2.4335853e+05   2.4356000e+05   2.4356000e+05   2.4356000e+05   2.4356000e+05   2.4356000e+05   2.4356000e+05   2.4356000e+05
   1.8905000e+03   2.4356000e+05   2.4356000e+05   2.4356000e+05   2.4349333e+05   2.4234292e+05   2.3906667e+05   2.3317339e+05   2.2435076e+05   2.1222053e+05   1.9670911e+05   1.7866926e+05   1.5919041e+05   1.3946315e+05   1.2070256e+05   9.7164195e+04   8.1689036e+04   7.1608577e+04   6.6665129e+04   6.6665129e+04   7.1608577e+04   8.1689036e+04   9.7164195e+04   1.2070256e+05   1.3946315e+05   1.5919041e+05   1.7866926e+05   1.9670911e+05   2.1222053e+05   2.2435076e+05   2.3317339e+05   2.3906667e+05   2.4234292e+05   2.4349333e+05   2.4356000e+05   2.4356000e+05   2.4356000e+05
   1.8915000e+03   2.4356000e+05   2.4356000e+05   2.4355995e+05   2.4341665e+05   2.4192010e+05   2.3810804e+05   2.3172314e+05   2.2279649e+05   2.1157039e+05   1.9844450e+05   1.8389983e+05   1.6831852e+05   1.5192780e+05   1.3573430e+05   1.2096510e+05   1.0285531e+05   9.2396480e+04   8.7174288e+04   8.7174288e+04   9.2396480e+04   1.0285531e+05   1.2096510e+05   1.3573430e+05   1.5192780e+05   1.6831852e+05   1.8389983e+05   1.9844450e+05   2.1157039e+05   2.2279649e+05   2.3172314e+05   2.3810804e+05   2.4192010e+05   2.4341665e+05   2.4355995e+05   2.4356000e+05   2.4356000e+05
   1.8925000e+03   1.8322897e+05   1.8177549e+05   1.7926900e+05   1.7556596e+05   1.7078294e+05   1.6504355e+05   1.5850306e+05   1.5128479e+05   1.4365024e+05   1.3588937e+05   1.2825422e+05   1.2098199e+05   1.1429205e+05   1.0240253e+05   9.6404034e+04   9.1867687e+04   8.8830232e+04   8.7308884e+04   8.7308884e+04   8.8830232e+04   9.1867687e+04   9.6404034e+04   1.0240253e+05   1.1429205e+05   1.2098199e+05   1.2825422e+05   1.3588937e+05   1.4365024e+05   1.5128479e+05   1.5850243e+05   1.6504355e+05   1.7078294e+05   1.7556596e+05   1.7926900e+05   1.8177549e+05   1.8322897e+05
   1.8935000e+03   8.6190158e+04   8.5792441e+04   8.4735970e+04   8.3117997e+04   8.0898744e+04   7.7975934e+04   7.3981292e+04   6.9137819e+04   6.4262441e+04   5.9638220e+04   5.5411533e+04   5.1660702e+04   4.8427832e+04   4.5732246e+04   4.3580820e+04   4.1972710e+04   4.0903839e+04   4.0370773e+04   4.0370773e+04   4.0903839e+04   4.1972710e+04   4.3580820e+04   4.5732246e+04   4.8427832e+04   5.1660702e+04   5.5411533e+04   5.9638220e+04   6.4262441e+04   6.9137819e+04   7.3972658e+04   7.7972566e+04   8.0898744e+04   8.3117997e+04   8.4735970e+04   8.5792441e+04   8.6190156e+04
   1.8945000e+03   1.3480646e+05   1.3386488e+05   1.3191543e+05   1.2891774e+05   1.2476654e+05   1.1901302e+05   1.0693998e+05   9.7895632e+04   8.9236084e+04   8.1218870e+04   7.3993651e+04   6.7646186e+04   6.2218238e+04   5.7723486e+04   5.4157652e+04   5.1504698e+04   4.9748906e+04   4.8874940e+04   4.8874940e+04   4.9748906e+04   5.1504698e+04   5.4157652e+04   5.7723486e+04   6.2218238e+04   6.7646186e+04   7.3993651e+04   8.1218870e+04   8.9236084e+04   9.7895632e+04   1.0693998e+05   1.1901064e+05   1.2476158e+05   1.2891774e+05   1.3191543e+05   1.3386488e+05   1.3480645e+05
   1.8955000e+03   2.1304514e+05   2.1125964e+05   2.0749556e+05   2.0200969e+05   1.9502302e+05   1.8688211e+05   1.7797759e+05   1.6845159e+05   1.5841649e+05   1.4813168e+05   1.3790857e+05   1.2807048e+05   1.1893648e+05   1.0540443e+05   9.7020189e+04   9.0716442e+04   8.6513203e+04   8.4415102e+04   8.4415102e+04   8.6513203e+04   9.0716442e+04   9.7020189e+04   1.0540443e+05   1.1893648e+05   1.2807048e+05   1.3790857e+05   1.4813168e+05   1.5841649e+05   1.6845159e+05   1.7797759e+05   1.8688211e+05   1.9502302e+05   2.0200969e+05   2.0749556e+05   2.1125964e+05   2.1304514e+05
   1.8965000e+03   2.4174893e+05   2.3949614e+05   2.3557200e+05   2.3009973e+05   2.2310927e+05   2.1467767e+05   2.0496144e+05   1.9416450e+05   1.8245220e+05   1.6986400e+05   1.5662959e+05   1.4329312e+05   1.3044258e+05   1.1866069e+05   1.0253754e+05   9.2834918e+04   8.6383059e+04   8.3167654e+04   8.3167654e+04   8.6383059e+04   9.2834919e+04   1.0253754e+05   1.1866069e+05   1.3044258e+05   1.4329312e+05   1.5662959e+05   1.6986400e+05   1.8245220e+05   1.9416450e+05   2.0496144e+05   2.1467767e+05   2.2310927e+05   2.3009973e+05   2.3557200e+05   2.3949614e+05   2.4174893e+05
   1.8975000e+03   2.4356000e+05   2.4356000e+05   2.4356000e+05   2.4350163e+05   2.4238758e+05   2.3910171e+05   2.3325583e+05   2.2476606e+05   2.1373533e+05   2.0041182e+05   1.8501360e+05   1.6767745e+05   1.4940535e+05   1.3150930e+05   1.1529389e+05   9.4640573e+04   8.3753770e+04   7.8362290e+04   7.8362290e+04   8.3753770e+04   9.4640573e+04   1.1529389e+05   1.3150930e+05   1.4940535e+05   1.6767745e+05   1.8501360e+05   2.0041182e+05   2.1373533e+05   2.2476606e+05   2.3325583e+05   2.3910171e+05   2.4238758e+05   2.4350163e+05   2.4356000e+05   2.4356000e+05   2.4356000e+05
   1.8985000e+03   2.4356000e+05   2.4356000e+05   2.4356000e+05   2.4356000e+05   2.4356000e+05   2.4352951e+05   2.4236619e+05   2.3831813e+05   2.3073077e+05   2.1953256e+05   2.0505039e+05   1.8782843e+05   1.6820192e+05   1.4716836e+05   1.2685619e+05   1.0364530e+05   8.8430853e+04   8.0888736e+04   8.0888736e+04   8.8430853e+04   1.0364530e+05   1.2685619e+05   1.4716836e+05   1.6820192e+05   1.8782843e+05   2.0505039e+05   2.1953256e+05   2.3073077e+05   2.3831813e+05   2.4236619e+05   2.4352951e+05   2.4356000e+05   2.4356000e+05   2.4356000e+05   2.4356000e+05   2.4356000e+05
   1.8995000e+03   2.4356000e+05   2.4356000e+05   2.4356000e+05   2.4354253e+05   2.4274085e+05   2.3990901e+05   2.3451313e+05   2.2628904e+05   2.1512430e+05   2.0081431e+05   1.8352729e+05   1.6433762e+05   1.4451693e+05   1.2539338e+05   1.0224488e+05   8.5772023e+04   7.4998208e+04   6.9704718e+04   6.9704718e+04   7.4998208e+04   8.5772023e+04   1.0224488e+05   1.2539338e+05   1.4451693e+05   1.6433762e+05   1.8352729e+05   2.0081431e+05   2.1512430e+05   2.2628904e+05   2.3451313e+05   2.3990901e+05   2.4274085e+05   2.4354253e+05   2.4356000e+05   2.4356000e+05   2.4356000e+05
   1.9005000e+03   2.4356000e+05   2.4356000e+05   2.4356000e+05   2.4356000e+05   2.4344087e+05   2.4195432e+05   2.3797087e+05   2.3097764e+05   2.2069444e+05   2.0680239e+05   1.8930734e+05   1.6934406e+05   1.4833815e+05   1.2780351e+05   1.0344495e+05   8.5433206e+04   7.3686915e+04   6.7932921e+04   6.7932921e+04   7.3686914e+04   8.5433206e+04   1.0344495e+05   1.2780351e+05   1.4833815e+05   1.6934406e+05   1.8930734e+05   2.0680239e+05   2.2069444e+05   2.3097764e+05   2.3797087e+05   2.4195432e+05   2.4344087e+05   2.4356000e+05   2.4356000e+05   2.4356000e+05   2.4356000e+05
   1.9015000e+03   2.4356000e+05   2.4356000e+05   2.4356000e+05   2.4356000e+05   2.4347882e+05   2.4214750e+05   2.3831665e+05   2.3135668e+05   2.2078022e+05   2.0605855e+05   1.8782284e+05   1.6731821e+05   1.4595967e+05   1.2523319e+05   1.0020000e+05   8.2484198e+04   7.0975534e+04   6.5354407e+04   6.5354407e+04   7.0975534e+04   8.2484198e+04   1.0020000e+05   1.2523319e+05   1.4595967e+05   1.6731821e+05   1.8782284e+05   2.0605855e+05   2.2078022e+05   2.3135668e+05   2.3831665e+05   2.4214750e+05   2.4347882e+05   2.4356000e+05   2.4356000e+05   2.4356000e+05   2.4356000e+05
   1.9025000e+03   2.4356000e+05   2.4356000e+05   2.4356000e+05   2.4353732e+05   2.4264806e+05   2.3969784e+05   2.3411995e+05   2.2555815e+05   2.1361151e+05   1.9814654e+05   1.8001712e+05   1.6033815e+05   1.4033463e+05   1.2125950e+05   9.7458152e+04   8.1659233e+04   7.1374921e+04   6.6333373e+04   6.6333373e+04   7.1374921e+04   8.1659233e+04   9.7458152e+04   1.2125950e+05   1.4033463e+05   1.6033815e+05   1.8001712e+05   1.9814654e+05   2.1361151e+05   2.2555815e+05   2.3411995e+05   2.3969784e+05   2.4264806e+05   2.4353732e+05   2.4356000e+05   2.4356000e+05   2.4356000e+05
   1.9035000e+03   2.4356000e+05   2.4356000e+05   2.4356000e+05   2.4356000e+05   2.4350705e+05   2.4223657e+05   2.3839674e+05   2.3154308e+05   2.2166632e+05   2.0906483e+05   1.9424590e+05   1.7778144e+05   1.5996356e+05   1.4166465e+05   1.2450490e+05   1.0444728e+05   9.1868329e+04   8.5594518e+04   8.5594518e+04   9.1868329e+04   1.0444728e+05   1.2450490e+05   1.4166465e+05   1.5996356e+05   1.7778144e+05   1.9424590e+05   2.0906483e+05   2.2166632e+05   2.3154308e+05   2.3839674e+05   2.4223657e+05   2.4350705e+05   2.4356000e+05   2.4356000e+05   2.4356000e+05   2.4356000e+05
   1.9045000e+03   2.0558135e+05   2.0366317e+05   2.0019281e+05   1.9508456e+05   1.8860847e+05   1.8109563e+05   1.7304209e+05   1.6478178e+05   1.5651026e+05   1.4829637e+05   1.4019157e+05   1.3240255e+05   1.2516472e+05   1.1871266e+05   1.1326195e+05   1.0315844e+05   9.9575531e+04   9.7775831e+04   9.7775831e+04   9.9575531e+04   1.0315844e+05   1.1326195e+05   1.1871266e+05   1.2516472e+05   1.3240255e+05   1.4019157e+05   1.4829637e+05   1.5651026e+05   1.6478178e+05   1.7304209e+05   1.8109563e+05   1.8860847e+05   1.9508456e+05   2.0019281e+05   2.0366317e+05   2.0558135e+05
   1.9055000e+03   1.2654150e+05   1.2572445e+05   1.2433037e+05   1.2221868e+05   1.1935721e+05   1.1566163e+05   1.0545388e+05   9.8124500e+04   9.0710875e+04   8.3623761e+04   7.7099551e+04   7.1276488e+04   6.6235198e+04   6.2019024e+04   5.8647320e+04   5.6123911e+04   5.4446055e+04   5.3608750e+04   5.3608750e+04   5.4446055e+04   5.6123911e+04   5.8647320e+04   6.2019024e+04   6.6235198e+04   7.1276488e+04   7.7099551e+04   8.3623761e+04   9.0710875e+04   9.8124500e+04   1.0542636e+05   1.1566050e+05   1.1935721e+05   1.2221868e+05   1.2433037e+05   1.2572445e+05   1.2654150e+05
   1.9065000e+03   1.3136007e+05   1.3045016e+05   1.2858766e+05   1.2569947e+05   1.2169518e+05   1.1612767e+05   1.0356098e+05   9.4878312e+04   8.6566372e+04   7.8874206e+04   7.1944700e+04   6.5858640e+04   6.0654984e+04   5.6346304e+04   5.2927886e+04   5.0384298e+04   4.8700831e+04   4.7862724e+04   4.7862724e+04   4.8700831e+04   5.0384298e+04   5.2927886e+04   5.6346304e+04   6.0654984e+04   6.5858641e+04   7.1944700e+04   7.8874206e+04   8.6566372e+04   9.4878312e+04   1.0356098e+05   1.1612548e+05   1.2169084e+05   1.2569947e+05   1.2858766e+05   1.3045016e+05   1.3136007e+05
   1.9075000e+03   1.7711879e+05   1.7576517e+05   1.7314241e+05   1.6920042e+05   1.6400765e+05   1.5759487e+05   1.4977138e+05   1.4118829e+05   1.3228863e+05   1.2338921e+05   1.1476113e+05   1.0027451e+05   9.1484007e+04   8.4120777e+04   7.8229318e+04   7.3824152e+04   7.0896722e+04   6.9437945e+04   6.9437945e+04   7.0896722e+04   7.3824152e+04   7.8229318e+04   8.4120777e+04   9.1484007e+04   1.0027451e+05   1.1476113e+05   1.2338921e+05   1.3228863e+05   1.4118829e+05   1.4977138e+05   1.5757179e+05   1.6400765e+05   1.6920042e+05   1.7314241e+05   1.7576517e+05   1.7711879e+05
   1.9085000e+03   2.1633363e+05   2.1418347e+05   2.1033862e+05   2.0464065e+05   1.9734478e+05   1.8871845e+05   1.7899720e+05   1.6841819e+05   1.5729275e+05   1.4596110e+05   1.3477079e+05   1.2406852e+05   1.1418568e+05   9.8799994e+04   9.0110824e+04   8.3621915e+04   7.9320296e+04   7.7178313e+04   7.7178313e+04   7.9320296e+04   8.3621915e+04   9.0110824e+04   9.8799994e+04   1.1418568e+05   1.2406852e+05   1.3477079e+05   1.4596110e+05   1.5729275e+05   1.6841819e+05   1.7899720e+05   1.8871845e+05   1.9734478e+05   2.0464065e+05   2.1033862e+05   2.1418347e+05   2.1633363e+05
   1.9095000e+03   2.2421581e+05   2.2202126e+05   2.1770325e+05   2.1133734e+05   2.0310613e+05   1.9329194e+05   1.8222840e+05   1.7025602e+05   1.5773963e+05   1.4505679e+05   1.3258805e+05   1.2070783e+05   1.0411702e+05   9.2474163e+04   8.3243819e+04   7.6402991e+04   7.1894952e+04   6.9658328e+04   6.9658328e+04   7.1894952e+04   7.6402991e+04   8.3243819e+04   9.2474164e+04   1.0411702e+05   1.2070783e+05   1.3258805e+05   1.4505679e+05   1.5773963e+05   1.7025602e+05   1.8222840e+05   1.9329194e+05   2.0310613e+05   2.1133551e+05   2.1770325e+05   2.2202126e+05   2.2421581e+05
   1.9105000e+03   2.4299979e+05   2.4137318e+05   2.3829899e+05   2.3361448e+05   2.2719800e+05   2.1897573e+05   2.0884370e+05   1.9668135e+05   1.8285993e+05   1.6790678e+05   1.5242343e+05   1.3704414e+05   1.2240809e+05   1.0331848e+05   8.9749837e+04   7.9711765e+04   7.3121579e+04   6.9866090e+04   6.9866090e+04   7.3121579e+04   7.9711765e+04   8.9749837e+04   1.0331848e+05   1.2240809e+05   1.3704414e+05   1.5242343e+05   1.6790678e+05   1.8285993e+05   1.9668135e+05   2.0884370e+05   2.1897573e+05   2.2719800e+05   2.3361448e+05   2.3829899e+05   2.4137318e+05   2.4299979e+05
   1.9115000e+03   2.4356000e+05   2.4356000e+05   2.4356000e+05   2.4356000e+05   2.4356000e+05   2.4351372e+05   2.4224605e+05   2.3811793e+05   2.3047916e+05   2.1916485e+05   2.0430784e+05   1.8597153e+05   1.6471618e+05   1.4246142e+05   1.2134314e+05   9.6364087e+04   8.1446131e+04   7.4108238e+04   7.4108238e+04   8.1446131e+04   9.6364087e+04   1.2134314e+05   1.4246142e+05   1.6471618e+05   1.8597153e+05   2.0430784e+05   2.1916485e+05   2.3047916e+05   2.3811793e+05   2.4224605e+05   2.4351372e+05   2.4356000e+05   2.4356000e+05   2.4356000e+05   2.4356000e+05   2.4356000e+05
   1.9125000e+03   2.4356000e+05   2.4356000e+05   2.4356000e+05   2.4356000e+05   2.4356000e+05   2.4356000e+05   2.4356000e+05   2.4356000e+05   2.4356000e+05   2.4354351e+05   2.4165781e+05   2.3308455e+05   2.1642592e+05   1.9303816e+05   1.6565484e+05   1.3665671e+05   1.0653222e+05   8.9265429e+04   8.9265429e+04   1.0653222e+05   1.3665671e+05   1.6565484e+05   1.9303816e+05   2.1642592e+05   2.3308455e+05   2.4165781e+05   2.4354351e+05   2.4356000e+05   2.4356000e+05   2.4356000e+05   2.4356000e+05   2.4356000e+05   2.4356000e+05   2.4356000e+05   2.4356000e+05   2.4356000e+05
   1.9135000e+03   2.4356000e+05   2.4356000e+05   2.4356000e+05   2.4356000e+05   2.4356000e+05   2.4356000e+05   2.4356000e+05   2.4354680e+05   2.4238004e+05   2.3724961e+05   2.2682180e+05   2.1067418e+05   1.8849172e+05   1.6163060e+05   1.3368016e+05   1.0250240e+05   8.0426927e+04   6.9682126e+04   6.9682126e+04   8.0426927e+04   1.0250240e+05   1.3368016e+05   1.6163060e+05   1.8849172e+05   2.1067418e+05   2.2682180e+05   2.3724961e+05   2.4238004e+05   2.4354680e+05   2.4356000e+05   2.4356000e+05   2.4356000e+05   2.4356000e+05   2.4356000e+05   2.4356000e+05   2.4356000e+05
   1.9145000e+03   2.4356000e+05   2.4355987e+05   2.4339727e+05   2.4204940e+05   2.3878071e+05   2.3323865e+05   2.2513774e+05   2.1407893e+05   2.0011221e+05   1.8389384e+05   1.6623025e+05   1.4801514e+05   1.3017913e+05   1.1363809e+05   9.1468784e+04   7.8584712e+04   7.0184583e+04   6.6056382e+04   6.6056382e+04   7.0184583e+04   7.8584712e+04   9.1468784e+04   1.1363809e+05   1.3017913e+05   1.4801514e+05   1.6623025e+05   1.8389384e+05   2.0011221e+05   2.1407893e+05   2.2513774e+05   2.3323865e+05   2.3878071e+05   2.4204940e+05   2.4339727e+05   2.4355987e+05   2.4356000e+05
   1.9155000e+03   2.3605624e+05   2.3366238e+05   2.2907891e+05   2.2283264e+05   2.1525729e+05   2.0649841e+05   1.9672081e+05   1.8607526e+05   1.7463583e+05   1.6247884e+05   1.4999148e+05   1.3764438e+05   1.2592437e+05   1.1530535e+05   9.9765122e+04   9.1252947e+04   8.5594625e+04   8.2773954e+04   8.2773954e+04   8.5594625e+04   9.1252947e+04   9.9765122e+04   1.1530535e+05   1.2592437e+05   1.3764438e+05   1.4999148e+05   1.6247884e+05   1.7463583e+05   1.8607526e+05   1.9672081e+05   2.0649841e+05   2.1525729e+05   2.2283264e+05   2.2907891e+05   2.3366238e+05   2.3605624e+05
   1.9165000e+03   1.2837716e+05   1.2761430e+05   1.2629323e+05   1.2428285e+05   1.2157793e+05   1.1812446e+05   1.1377027e+05   1.0213277e+05   9.4802912e+04   8.7697684e+04   8.1098064e+04   7.5169336e+04   7.0011081e+04   6.5680686e+04   6.2206494e+04   5.9601012e+04   5.7865916e+04   5.6999268e+04   5.6999268e+04   5.7865916e+04   5.9601012e+04   6.2206494e+04   6.5680686e+04   7.0011081e+04   7.5169336e+04   8.1098064e+04   8.7697684e+04   9.4802912e+04   1.0213277e+05   1.1377864e+05   1.1812446e+05   1.2157793e+05   1.2428285e+05   1.2629323e+05   1.2761430e+05   1.2837716e+05
   1.9175000e+03   8.7306582e+04   8.6588171e+04   8.5243863e+04   8.3170943e+04   8.0286565e+04   7.6310448e+04   7.1107646e+04   6.5782023e+04   6.0671122e+04   5.5947053e+04   5.1699034e+04   4.7972510e+04   4.4787966e+04   4.2149891e+04   4.0054385e+04   3.8494229e+04   3.7459630e+04   3.6944612e+04   3.6944612e+04   3.7459630e+04   3.8494229e+04   4.0054385e+04   4.2149891e+04   4.4787966e+04   4.7972510e+04   5.1699034e+04   5.5947053e+04   6.0671122e+04   6.5782023e+04   7.1107646e+04   7.6275194e+04   8.0286364e+04   8.3170942e+04   8.5243863e+04   8.6588171e+04   8.7306582e+04
   1.9185000e+03   1.3411404e+05   1.3332539e+05   1.3162706e+05   1.2904166e+05   1.2552576e+05   1.2096330e+05   1.1484505e+05   1.0195543e+05   9.3549376e+04   8.5638487e+04   7.8427188e+04   7.2036093e+04   6.6533841e+04   6.1952514e+04   5.8301174e+04   5.5577153e+04   5.3768796e+04   5.2868298e+04   5.2868298e+04   5.3768796e+04   5.5577153e+04   5.8301174e+04   6.1952514e+04   6.6533841e+04   7.2036093e+04   7.8427188e+04   8.5638487e+04   9.3549376e+04   1.0195543e+05   1.1484505e+05   1.2093592e+05   1.2552576e+05   1.2904166e+05   1.3162706e+05   1.3332539e+05   1.3411404e+05
   1.9195000e+03   1.4792122e+05   1.4663733e+05   1.4427773e+05   1.4060326e+05   1.3547656e+05   1.2844102e+05   1.2050933e+05   1.0726180e+05   9.7190017e+04   8.7903557e+04   7.9557981e+04   7.2242683e+04   6.6000447e+04   6.0842046e+04   5.6756908e+04   5.3723641e+04   5.1718473e+04   5.0721091e+04   5.0721091e+04   5.1718473e+04   5.3723641e+04   5.6756908e+04   6.0842046e+04   6.6000447e+04   7.2242683e+04   7.9557981e+04   8.7903557e+04   9.7190017e+04   1.0726180e+05   1.2050933e+05   1.2844102e+05   1.3548124e+05   1.4060326e+05   1.4427773e+05   1.4663733e+05   1.4792122e+05
   1.9205000e+03   2.4355563e+05   2.4319492e+05   2.4153654e+05   2.3820972e+05   2.3301140e+05   2.2584674e+05   2.1668588e+05   2.0541904e+05   1.9197053e+05   1.7682051e+05   1.6065296e+05   1.4421858e+05   1.2829524e+05   1.1364335e+05   9.3484050e+04   8.2005175e+04   7.4470653e+04   7.0751712e+04   7.0751712e+04   7.4470653e+04   8.2005175e+04   9.3484051e+04   1.1364335e+05   1.2829524e+05   1.4421858e+05   1.6065296e+05   1.7682051e+05   1.9197053e+05   2.0541904e+05   2.1668588e+05   2.2584674e+05   2.3301140e+05   2.3820972e+05   2.4153654e+05   2.4319492e+05   2.4355563e+05
   1.9215000e+03   2.4356000e+05   2.4356000e+05   2.4356000e+05   2.4356000e+05   2.4355330e+05   2.4284236e+05   2.3983514e+05   2.3382629e+05   2.2457819e+05   2.1213998e+05   1.9668794e+05   1.7824182e+05   1.5779036e+05   1.3705540e+05   1.1780682e+05   9.4343175e+04   8.1163802e+04   7.4670835e+04   7.4670835e+04   8.1163802e+04   9.4343175e+04   1.1780682e+05   1.3705540e+05   1.5779036e+05   1.7824182e+05   1.9668794e+05   2.1213998e+05   2.2457819e+05   2.3382629e+05   2.3983514e+05   2.4284236e+05   2.4355330e+05   2.4356000e+05   2.4356000e+05   2.4356000e+05   2.4356000e+05
   1.9225000e+03   2.4356000e+05   2.4356000e+05   2.4356000e+05   2.4356000e+05   2.4356000e+05   2.4356000e+05   2.4355974e+05   2.4317866e+05   2.4009134e+05   2.3268742e+05   2.2046376e+05   2.0348519e+05   1.8181249e+05   1.5668981e+05   1.3120098e+05   1.0263182e+05   8.2871626e+04   7.3183809e+04   7.3183809e+04   8.2871626e+04   1.0263182e+05   1.3120098e+05   1.5668981e+05   1.8181250e+05   2.0348519e+05   2.2046376e+05   2.3268742e+05   2.4009134e+05   2.4317866e+05   2.4355974e+05   2.4356000e+05   2.4356000e+05   2.4356000e+05   2.4356000e+05   2.4356000e+05   2.4356000e+05
   1.9235000e+03   2.4356000e+05   2.4356000e+05   2.4356000e+05   2.4356000e+05   2.4356000e+05   2.4356000e+05   2.4355396e+05   2.4272492e+05   2.3875127e+05   2.3040692e+05   2.1713978e+05   1.9844837e+05   1.7494895e+05   1.4914476e+05   1.2389092e+05   9.4687879e+04   7.6583963e+04   6.7778865e+04   6.7778865e+04   7.6583963e+04   9.4687879e+04   1.2389092e+05   1.4914476e+05   1.7494895e+05   1.9844837e+05   2.1713978e+05   2.3040692e+05   2.3875127e+05   2.4272492e+05   2.4355396e+05   2.4356000e+05   2.4356000e+05   2.4356000e+05   2.4356000e+05   2.4356000e+05   2.4356000e+05
   1.9245000e+03   2.4356000e+05   2.4356000e+05   2.4356000e+05   2.4356000e+05   2.4356000e+05   2.4356000e+05   2.4355993e+05   2.4318875e+05   2.4012861e+05   2.3275251e+05   2.2056281e+05   2.0365542e+05   1.8214932e+05   1.5715462e+05   1.3172944e+05   1.0330579e+05   8.3471316e+04   7.3738567e+04   7.3738567e+04   8.3471316e+04   1.0330579e+05   1.3172944e+05   1.5715462e+05   1.8214932e+05   2.0365542e+05   2.2056281e+05   2.3275251e+05   2.4012861e+05   2.4318875e+05   2.4355993e+05   2.4356000e+05   2.4356000e+05   2.4356000e+05   2.4356000e+05   2.4356000e+05   2.4356000e+05
   1.9255000e+03   2.4356000e+05   2.4356000e+05   2.4356000e+05   2.4356000e+05   2.4353260e+05   2.4220586e+05   2.3779878e+05   2.2992138e+05   2.1890969e+05   2.0558730e+05   1.9109872e+05   1.7670688e+05   1.6360619e+05   1.5272400e+05   1.4451614e+05   1.3859385e+05   1.3436034e+05   1.3214060e+05   1.3214060e+05   1.3436034e+05   1.3859385e+05   1.4451614e+05   1.5272400e+05   1.6360619e+05   1.7670688e+05   1.9109872e+05   2.0558730e+05   2.1890969e+05   2.2992138e+05   2.3779878e+05   2.4220586e+05   2.4353260e+05   2.4356000e+05   2.4356000e+05   2.4356000e+05   2.4356000e+05
   1.9265000e+03   2.0361994e+05   2.0174088e+05   1.9841417e+05   1.9350491e+05   1.8725674e+05   1.7991854e+05   1.7187689e+05   1.6346568e+05   1.5479414e+05   1.4597587e+05   1.3724520e+05   1.2886255e+05   1.2109013e+05   1.1417890e+05   1.0236449e+05   9.6847724e+04   9.3153016e+04   9.1301746e+04   9.1301746e+04   9.3153016e+04   9.6847724e+04   1.0236449e+05   1.1417890e+05   1.2109013e+05   1.2886255e+05   1.3724520e+05   1.4597587e+05   1.5479414e+05   1.6346568e+05   1.7187689e+05   1.7991854e+05   1.8725674e+05   1.9350491e+05   1.9841417e+05   2.0174088e+05   2.0361994e+05
   1.9275000e+03   1.4264801e+05   1.4173023e+05   1.3977086e+05   1.3677560e+05   1.3269840e+05   1.2731283e+05   1.2040741e+05   1.0808925e+05   9.8717802e+04   8.9947406e+04   8.1980942e+04   7.4938647e+04   6.8888350e+04   6.3860172e+04   5.9859811e+04   5.6879282e+04   5.4902874e+04   5.3919120e+04   5.3919120e+04   5.4902874e+04   5.6879282e+04   5.9859811e+04   6.3860172e+04   6.8888350e+04   7.4938647e+04   8.1980942e+04   8.9947406e+04   9.8717802e+04   1.0808925e+05   1.2040741e+05   1.2732084e+05   1.3269840e+05   1.3677560e+05   1.3977086e+05   1.4173023e+05   1.4264801e+05
   1.9285000e+03   1.7192951e+05   1.7046171e+05   1.6791673e+05   1.6411261e+05   1.5907350e+05   1.5276107e+05   1.4499594e+05   1.3649826e+05   1.2772734e+05   1.1899334e+05   1.0509364e+05   9.5468251e+04   8.7132423e+04   8.0164991e+04   7.4599977e+04   7.0442228e+04   6.7682144e+04   6.6306964e+04   6.6306964e+04   6.7682144e+04   7.0442228e+04   7.4599977e+04   8.0164991e+04   8.7132423e+04   9.5468251e+04   1.0509364e+05   1.1899334e+05   1.2772734e+05   1.3649826e+05   1.4499594e+05   1.5276588e+05   1.5907350e+05   1.6411261e+05   1.6791673e+05   1.7046171e+05   1.7192951e+05
   1.9295000e+03   1.8801045e+05   1.8623219e+05   1.8308363e+05   1.7835058e+05   1.7208663e+05   1.6411667e+05   1.5495523e+05   1.4517887e+05   1.3515085e+05   1.2517812e+05   1.1553806e+05   1.0008194e+05   9.0323932e+04   8.2198418e+04   7.5733504e+04   7.0920071e+04   6.7733773e+04   6.6148326e+04   6.6148326e+04   6.7733773e+04   7.0920071e+04   7.5733504e+04   8.2198418e+04   9.0323932e+04   1.0008194e+05   1.1553806e+05   1.2517812e+05   1.3515085e+05   1.4517887e+05   1.5495523e+05   1.6411667e+05   1.7208169e+05   1.7835058e+05   1.8308363e+05   1.8623219e+05   1.8801045e+05
   1.9305000e+03   2.2104176e+05   2.1874952e+05   2.1437614e+05   2.0787429e+05   1.9935393e+05   1.8927479e+05   1.7803272e+05   1.6597959e+05   1.5347690e+05   1.4088936e+05   1.2858085e+05   1.1690498e+05   9.9728222e+04   8.8602100e+04   7.9799529e+04   7.3285437e+04   6.8996707e+04   6.6870183e+04   6.6870183e+04   6.8996707e+04   7.3285437e+04   7.9799529e+04   8.8602100e+04   9.9728222e+04   1.1690498e+05   1.2858085e+05   1.4088936e+05   1.5347690e+05   1.6597959e+05   1.7803272e+05   1.8927479e+05   1.9935393e+05   2.0787390e+05   2.1437614e+05   2.1874952e+05   2.2104176e+05
   1.9315000e+03   2.4356000e+05   2.4356000e+05   2.4356000e+05   2.4353526e+05   2.4265455e+05   2.3969179e+05   2.3417611e+05   2.2592873e+05   2.1498341e+05   2.0146603e+05   1.8536870e+05   1.6715417e+05   1.4806067e+05   1.2943798e+05   1.0767603e+05   9.0958675e+04   7.9947548e+04   7.4516573e+04   7.4516573e+04   7.9947548e+04   9.0958675e+04   1.0767603e+05   1.2943798e+05   1.4806067e+05   1.6715417e+05   1.8536870e+05   2.0146603e+05   2.1498341e+05   2.2592873e+05   2.3417611e+05   2.3969179e+05   2.4265455e+05   2.4353526e+05   2.4356000e+05   2.4356000e+05   2.4356000e+05
   1.9325000e+03   2.4356000e+05   2.4356000e+05   2.4356000e+05   2.4356000e+05   2.4356000e+05   2.4356000e+05   2.4356000e+05   2.4356000e+05   2.4312477e+05   2.3936333e+05   2.3025696e+05   2.1541984e+05   1.9539804e+05   1.7084391e+05   1.4358775e+05   1.1790654e+05   9.0040793e+04   7.7970068e+04   7.7970068e+04   9.0040793e+04   1.1790654e+05   1.4358775e+05   1.7084391e+05   1.9539804e+05   2.1541984e+05   2.3025696e+05   2.3936333e+05   2.4312477e+05   2.4356000e+05   2.4356000e+05   2.4356000e+05   2.4356000e+05   2.4356000e+05   2.4356000e+05   2.4356000e+05   2.4356000e+05
   1.9335000e+03   2.4356000e+05   2.4356000e+05   2.4356000e+05   2.4356000e+05   2.4356000e+05   2.4356000e+05   2.4356000e+05   2.4355128e+05   2.4247809e+05   2.3746731e+05   2.2722661e+05   2.1161658e+05   1.9112213e+05   1.6617660e+05   1.3934003e+05   1.1461502e+05   8.7416037e+04   7.6186201e+04   7.6186201e+04   8.7416037e+04   1.1461502e+05   1.3934003e+05   1.6617660e+05   1.9112213e+05   2.1161658e+05   2.2722661e+05   2.3746731e+05   2.4247809e+05   2.4355128e+05   2.4356000e+05   2.4356000e+05   2.4356000e+05   2.4356000e+05   2.4356000e+05   2.4356000e+05   2.4356000e+05
   1.9345000e+03   2.4356000e+05   2.4356000e+05   2.4356000e+05   2.4356000e+05   2.4356000e+05   2.4356000e+05   2.4339059e+05   2.4130861e+05   2.3567892e+05   2.2575753e+05   2.1108042e+05   1.9127709e+05   1.6782025e+05   1.4302651e+05   1.1935581e+05   9.1376782e+04   7.5094788e+04   6.7170609e+04   6.7170609e+04   7.5094788e+04   9.1376782e+04   1.1935581e+05   1.4302651e+05   1.6782025e+05   1.9127709e+05   2.1108042e+05   2.2575753e+05   2.3567892e+05   2.4130861e+05   2.4339059e+05   2.4356000e+05   2.4356000e+05   2.4356000e+05   2.4356000e+05   2.4356000e+05   2.4356000e+05
   1.9355000e+03   2.4356000e+05   2.4356000e+05   2.4356000e+05   2.4356000e+05   2.4351146e+05   2.4234109e+05   2.3870382e+05   2.3209213e+05   2.2238846e+05   2.0972689e+05   1.9437393e+05   1.7641319e+05   1.5665314e+05   1.3671130e+05   1.1825601e+05   9.5699440e+04   8.2991808e+04   7.6717252e+04   7.6717252e+04   8.2991808e+04   9.5699440e+04   1.1825601e+05   1.3671130e+05   1.5665314e+05   1.7641319e+05   1.9437393e+05   2.0972689e+05   2.2238846e+05   2.3209213e+05   2.3870382e+05   2.4234109e+05   2.4351146e+05   2.4356000e+05   2.4356000e+05   2.4356000e+05   2.4356000e+05
   1.9365000e+03   1.8996995e+05   1.8846606e+05   1.8574983e+05   1.8175194e+05   1.7660630e+05   1.7048332e+05   1.6358876e+05   1.5615734e+05   1.4840319e+05   1.4053323e+05   1.3277929e+05   1.2537628e+05   1.1854826e+05   1.0753441e+05   1.0123313e+05   9.6459990e+04   9.3261264e+04   9.1657229e+04   9.1657229e+04   9.3261264e+04   9.6459990e+04   1.0123313e+05   1.0753441e+05   1.1854826e+05   1.2537628e+05   1.3277929e+05   1.4053323e+05   1.4840319e+05   1.5615734e+05   1.6358876e+05   1.7048332e+05   1.7660630e+05   1.8175194e+05   1.8574983e+05   1.8846606e+05   1.8996995e+05
   1.9375000e+03   1.0181627e+05   1.0105068e+05   9.9655576e+04   9.7486191e+04   9.4551379e+04   9.0734520e+04   8.5576151e+04   7.9614815e+04   7.3667142e+04   6.8046594e+04   6.2916946e+04   5.8369025e+04   5.4451720e+04   5.1187766e+04   4.8584081e+04   4.6639395e+04   4.5347269e+04   4.4703293e+04   4.4703293e+04   4.5347269e+04   4.6639395e+04   4.8584081e+04   5.1187766e+04   5.4451720e+04   5.8369025e+04   6.2916946e+04   6.8046594e+04   7.3667142e+04   7.9614815e+04   8.5576151e+04   9.0726662e+04   9.4551379e+04   9.7486191e+04   9.9655576e+04   1.0105068e+05   1.0181628e+05
   1.9385000e+03   1.1576518e+05   1.1488907e+05   1.1338140e+05   1.0567242e+05   1.0159331e+05   9.6062918e+04   8.9116095e+04   8.2032293e+04   7.5230636e+04   6.8932482e+04   6.3259297e+04   5.8276814e+04   5.4015903e+04   5.0485872e+04   4.7682642e+04   4.5596078e+04   4.4213445e+04   4.3525107e+04   4.3525107e+04   4.4213445e+04   4.5596078e+04   4.7682642e+04   5.0485872e+04   5.4015903e+04   5.8276814e+04   6.3259297e+04   6.8932482e+04   7.5230636e+04   8.2032293e+04   8.9116095e+04   9.6030413e+04   1.0159233e+05   1.0567242e+05   1.1338140e+05   1.1488907e+05   1.1576518e+05
   1.9395000e+03   1.8378219e+05   1.8232828e+05   1.7942658e+05   1.7509377e+05   1.6938333e+05   1.6227236e+05   1.5379500e+05   1.4462924e+05   1.3516581e+05   1.2571359e+05   1.1655104e+05   1.0184516e+05   9.2442239e+04   8.4582156e+04   7.8305512e+04   7.3620545e+04   7.0510919e+04   6.8962692e+04   6.8962692e+04   7.0510919e+04   7.3620545e+04   7.8305512e+04   8.4582156e+04   9.2442239e+04   1.0184516e+05   1.1655104e+05   1.2571359e+05   1.3516581e+05   1.4462924e+05   1.5379500e+05   1.6227837e+05   1.6938333e+05   1.7509377e+05   1.7942658e+05   1.8232828e+05   1.8378219e+05
   1.9405000e+03   2.3881601e+05   2.3653743e+05   2.3226373e+05   2.2641064e+05   2.1908330e+05   2.1032686e+05   2.0016650e+05   1.8853984e+05   1.7567036e+05   1.6199926e+05   1.4802940e+05   1.3429109e+05   1.2131571e+05   1.0391740e+05   9.1924528e+04   8.3004189e+04   7.7117849e+04   7.4198383e+04   7.4198383e+04   7.7117849e+04   8.3004189e+04   9.1924528e+04   1.0391740e+05   1.2131571e+05   1.3429109e+05   1.4802940e+05   1.6199926e+05   1.7567036e+05   1.8853984e+05   2.0016650e+05   2.1032686e+05   2.1908330e+05   2.2641064e+05   2.3226373e+05   2.3653743e+05   2.3881601e+05
   1.9415000e+03   2.4356000e+05   2.4354249e+05   2.4290808e+05   2.4071670e+05   2.3658922e+05   2.3035824e+05   2.2197827e+05   2.1141152e+05   1.9855347e+05   1.8351557e+05   1.6700838e+05   1.4987407e+05   1.3300721e+05   1.1729816e+05   9.6583038e+04   8.3902976e+04   7.5579205e+04   7.1472813e+04   7.1472813e+04   7.5579205e+04   8.3902976e+04   9.6583038e+04   1.1729816e+05   1.3300721e+05   1.4987407e+05   1.6700838e+05   1.8351557e+05   1.9855347e+05   2.1141152e+05   2.2197827e+05   2.3035824e+05   2.3658922e+05   2.4071669e+05   2.4290808e+05   2.4354249e+05   2.4356000e+05
   1.9425000e+03   2.4356000e+05   2.4356000e+05   2.4356000e+05   2.4356000e+05   2.4354947e+05   2.4280784e+05   2.3977539e+05   2.3374244e+05   2.2442420e+05   2.1177869e+05   1.9571906e+05   1.7645739e+05   1.5542063e+05   1.3431623e+05   1.1486830e+05   9.0809778e+04   7.7869941e+04   7.1514643e+04   7.1514643e+04   7.7869941e+04   9.0809778e+04   1.1486830e+05   1.3431623e+05   1.5542063e+05   1.7645739e+05   1.9571906e+05   2.1177869e+05   2.2442420e+05   2.3374244e+05   2.3977539e+05   2.4280784e+05   2.4354947e+05   2.4356000e+05   2.4356000e+05   2.4356000e+05   2.4356000e+05
   1.9435000e+03   2.4356000e+05   2.4356000e+05   2.4356000e+05   2.4356000e+05   2.4356000e+05   2.4356000e+05   2.4356000e+05   2.4328292e+05   2.4049048e+05   2.3338871e+05   2.2140956e+05   2.0461708e+05   1.8314269e+05   1.5801846e+05   1.3234091e+05   1.0370032e+05   8.3547756e+04   7.3660957e+04   7.3660957e+04   8.3547756e+04   1.0370032e+05   1.3234091e+05   1.5801846e+05   1.8314269e+05   2.0461708e+05   2.2140956e+05   2.3338871e+05   2.4049048e+05   2.4328292e+05   2.4356000e+05   2.4356000e+05   2.4356000e+05   2.4356000e+05   2.4356000e+05   2.4356000e+05   2.4356000e+05
   1.9445000e+03   2.4356000e+05   2.4356000e+05   2.4356000e+05   2.4356000e+05   2.4356000e+05   2.4356000e+05   2.4356000e+05   2.4355710e+05   2.4282011e+05   2.3842117e+05   2.2867861e+05   2.1307439e+05   1.9136887e+05   1.6446252e+05   1.3599418e+05   1.0445597e+05   8.1411194e+04   7.0188255e+04   7.0188255e+04   8.1411194e+04   1.0445597e+05   1.3599418e+05   1.6446252e+05   1.9136887e+05   2.1307439e+05   2.2867861e+05   2.3842117e+05   2.4282011e+05   2.4355710e+05   2.4356000e+05   2.4356000e+05   2.4356000e+05   2.4356000e+05   2.4356000e+05   2.4356000e+05   2.4356000e+05
   1.9455000e+03   2.4356000e+05   2.4356000e+05   2.4356000e+05   2.4356000e+05   2.4356000e+05   2.4356000e+05   2.4356000e+05   2.4356000e+05   2.4355904e+05   2.4273717e+05   2.3717042e+05   2.2488110e+05   2.0622901e+05   1.8298978e+05   1.5722736e+05   1.3104604e+05   1.0385936e+05   8.9447094e+04   8.9447094e+04   1.0385936e+05   1.3104604e+05   1.5722736e+05   1.8298978e+05   2.0622901e+05   2.2488110e+05   2.3717042e+05   2.4273717e+05   2.4355904e+05   2.4356000e+05   2.4356000e+05   2.4356000e+05   2.4356000e+05   2.4356000e+05   2.4356000e+05   2.4356000e+05   2.4356000e+05
   1.9465000e+03   2.4355985e+05   2.4336259e+05   2.4170276e+05   2.3770312e+05   2.3135827e+05   2.2289738e+05   2.1273459e+05   2.0144229e+05   1.8967681e+05   1.7812077e+05   1.6741057e+05   1.5807848e+05   1.5049292e+05   1.4479856e+05   1.4080199e+05   1.3787570e+05   1.3587009e+05   1.3484883e+05   1.3484883e+05   1.3587009e+05   1.3787570e+05   1.4080199e+05   1.4479856e+05   1.5049292e+05   1.5807848e+05   1.6741057e+05   1.7812077e+05   1.8967681e+05   2.0144229e+05   2.1273459e+05   2.2289738e+05   2.3135827e+05   2.3770312e+05   2.4170276e+05   2.4336259e+05   2.4355985e+05
   1.9475000e+03   1.5308938e+05   1.5201131e+05   1.5012684e+05   1.4725259e+05   1.4345639e+05   1.3870096e+05   1.3282136e+05   1.2580359e+05   1.1842378e+05   1.0567988e+05   9.6925801e+04   8.9065690e+04   8.2227683e+04   7.6487965e+04   7.1885704e+04   6.8436345e+04   6.6140138e+04   6.4994102e+04   6.4994102e+04   6.6140138e+04   6.8436345e+04   7.1885704e+04   7.6487965e+04   8.2227683e+04   8.9065690e+04   9.6925801e+04   1.0567988e+05   1.1842378e+05   1.2580359e+05   1.3280071e+05   1.3870041e+05   1.4345639e+05   1.4725259e+05   1.5012684e+05   1.5201132e+05   1.5308938e+05
   1.9485000e+03   1.1844558e+05   1.1773434e+05   1.1610741e+05   1.1358281e+05   1.0446630e+05   9.8367386e+04   9.1035680e+04   8.3624815e+04   7.6544242e+04   7.0006286e+04   6.4128446e+04   5.8973339e+04   5.4569644e+04   5.0924816e+04   4.8033218e+04   4.5881400e+04   4.4456856e+04   4.3747447e+04   4.3747447e+04   4.4456856e+04   4.5881400e+04   4.8033218e+04   5.0924816e+04   5.4569644e+04   5.8973339e+04   6.4128446e+04   7.0006286e+04   7.6544242e+04   8.3624815e+04   9.1035680e+04   9.8359386e+04   1.0446142e+05   1.1358281e+05   1.1610741e+05   1.1773434e+05   1.1844558e+05
   1.9495000e+03   1.8537609e+05   1.8370119e+05   1.8079891e+05   1.7649651e+05   1.7086039e+05   1.6391105e+05   1.5563040e+05   1.4660989e+05   1.3725706e+05   1.2788621e+05   1.1877791e+05   1.0463543e+05   9.5118904e+04   8.7145974e+04   8.0769516e+04   7.6001017e+04   7.2834670e+04   7.1256444e+04   7.1256444e+04   7.2834670e+04   7.6001017e+04   8.0769516e+04   8.7145974e+04   9.5118904e+04   1.0463543e+05   1.1877791e+05   1.2788621e+05   1.3725706e+05   1.4660989e+05   1.5563040e+05   1.6391474e+05   1.7086039e+05   1.7649651e+05   1.8079891e+05   1.8370119e+05   1.8537609e+05
   1.9505000e+03   2.3213893e+05   2.2975325e+05   2.2536241e+05   2.1908460e+05   2.1135238e+05   2.0230488e+05   1.9192369e+05   1.8031763e+05   1.6781921e+05   1.5483136e+05   1.4179204e+05   1.2914962e+05   1.1734530e+05   1.0045376e+05   8.9869334e+04   8.1995486e+04   7.6794885e+04   7.4212637e+04   7.4212637e+04   7.6794885e+04   8.1995486e+04   8.9869334e+04   1.0045376e+05   1.1734530e+05   1.2914962e+05   1.4179204e+05   1.5483136e+05   1.6781921e+05   1.8031763e+05   1.9192369e+05   2.0230488e+05   2.1135238e+05   2.1908460e+05   2.2536241e+05   2.2975325e+05   2.3213893e+05
   1.9515000e+03   2.4355997e+05   2.4346899e+05   2.4241421e+05   2.3971812e+05   2.3510750e+05   2.2845039e+05   2.1971470e+05   2.0884403e+05   1.9569533e+05   1.8057245e+05   1.6418918e+05   1.4734726e+05   1.3088874e+05   1.1564476e+05   9.5164485e+04   8.3026260e+04   7.5059021e+04   7.1127698e+04   7.1127698e+04   7.5059021e+04   8.3026260e+04   9.5164485e+04   1.1564476e+05   1.3088874e+05   1.4734726e+05   1.6418918e+05   1.8057245e+05   1.9569533e+05   2.0884403e+05   2.1971470e+05   2.2845039e+05   2.3510750e+05   2.3971812e+05   2.4241421e+05   2.4346899e+05   2.4355997e+05
   1.9525000e+03   2.4356000e+05   2.4356000e+05   2.4356000e+05   2.4356000e+05   2.4354805e+05   2.4277750e+05   2.3970238e+05   2.3362873e+05   2.2428870e+05   2.1165833e+05   1.9569720e+05   1.7656051e+05   1.5563372e+05   1.3461994e+05   1.1524334e+05   9.1303705e+04   7.8363065e+04   7.2004516e+04   7.2004516e+04   7.8363065e+04   9.1303705e+04   1.1524334e+05   1.3461994e+05   1.5563372e+05   1.7656051e+05   1.9569720e+05   2.1165833e+05   2.2428870e+05   2.3362873e+05   2.3970238e+05   2.4277750e+05   2.4354805e+05   2.4356000e+05   2.4356000e+05   2.4356000e+05   2.4356000e+05
   1.9535000e+03   2.4356000e+05   2.4356000e+05   2.4356000e+05   2.4356000e+05   2.4356000e+05   2.4356000e+05   2.4356000e+05   2.4356000e+05   2.4347579e+05   2.4115903e+05   2.3354245e+05   2.1975008e+05   2.0022913e+05   1.7596693e+05   1.4824646e+05   1.2138115e+05   9.2604062e+04   7.9491893e+04   7.9491893e+04   9.2604062e+04   1.2138115e+05   1.4824646e+05   1.7596693e+05   2.0022913e+05   2.1975008e+05   2.3354245e+05   2.4115903e+05   2.4347579e+05   2.4356000e+05   2.4356000e+05   2.4356000e+05   2.4356000e+05   2.4356000e+05   2.4356000e+05   2.4356000e+05   2.4356000e+05
   1.9545000e+03   2.4356000e+05   2.4356000e+05   2.4356000e+05   2.4356000e+05   2.4356000e+05   2.4356000e+05   2.4356000e+05   2.4356000e+05   2.4356000e+05   2.4356000e+05   2.4295226e+05   2.3692998e+05   2.2215490e+05   1.9889281e+05   1.6908732e+05   1.3567881e+05   1.0028559e+05   8.0899318e+04   8.0899318e+04   1.0028559e+05   1.3567881e+05   1.6908732e+05   1.9889281e+05   2.2215490e+05   2.3692998e+05   2.4295226e+05   2.4356000e+05   2.4356000e+05   2.4356000e+05   2.4356000e+05   2.4356000e+05   2.4356000e+05   2.4356000e+05   2.4356000e+05   2.4356000e+05   2.4356000e+05
   1.9555000e+03   2.4356000e+05   2.4356000e+05   2.4356000e+05   2.4356000e+05   2.4356000e+05   2.4356000e+05   2.4356000e+05   2.4356000e+05   2.4356000e+05   2.4356000e+05   2.4337268e+05   2.3855764e+05   2.2425386e+05   2.0131554e+05   1.7413472e+05   1.4805698e+05   1.2595335e+05   1.0760202e+05   1.0760202e+05   1.2595335e+05   1.4805698e+05   1.7413472e+05   2.0131554e+05   2.2425386e+05   2.3855764e+05   2.4337268e+05   2.4356000e+05   2.4356000e+05   2.4356000e+05   2.4356000e+05   2.4356000e+05   2.4356000e+05   2.4356000e+05   2.4356000e+05   2.4356000e+05   2.4356000e+05
   1.9565000e+03   2.4346990e+05   2.4204940e+05   2.3881160e+05   2.3355142e+05   2.2637093e+05   2.1754450e+05   2.0742452e+05   1.9646804e+05   1.8517496e+05   1.7406830e+05   1.6360231e+05   1.5416723e+05   1.4600470e+05   1.3908032e+05   1.3314887e+05   1.2840458e+05   1.2509621e+05   1.2339490e+05   1.2339490e+05   1.2509621e+05   1.2840458e+05   1.3314887e+05   1.3908032e+05   1.4600470e+05   1.5416723e+05   1.6360231e+05   1.7406830e+05   1.8517496e+05   1.9646804e+05   2.0742452e+05   2.1754450e+05   2.2637093e+05   2.3355142e+05   2.3881160e+05   2.4204940e+05   2.4346990e+05
   1.9575000e+03   9.8664188e+04   9.8039430e+04   9.6803981e+04   9.4931027e+04   9.2384309e+04   8.9086152e+04   8.4781732e+04   7.9298484e+04   7.3702392e+04   6.8343242e+04   6.3412540e+04   5.9016938e+04   5.5214953e+04   5.2037052e+04   4.9495783e+04   4.7594188e+04   4.6329400e+04   4.5698217e+04   4.5698217e+04   4.6329400e+04   4.7594188e+04   4.9495783e+04   5.2037052e+04   5.5214953e+04   5.9016938e+04   6.3412540e+04   6.8343242e+04   7.3702392e+04   7.9298484e+04   8.4744798e+04   8.9086152e+04   9.2384309e+04   9.4931027e+04   9.6803981e+04   9.8039430e+04   9.8664188e+04
   1.9585000e+03   8.4640066e+04   8.3941020e+04   8.2559399e+04   8.0406418e+04   7.7381207e+04   7.3040819e+04   6.7842969e+04   6.2623712e+04   5.7672765e+04   5.3128709e+04   4.9061714e+04   4.5506308e+04   4.2475318e+04   3.9969219e+04   3.7981923e+04   3.6502944e+04   3.5523544e+04   3.5035798e+04   3.5035798e+04   3.5523544e+04   3.6502944e+04   3.7981923e+04   3.9969219e+04   4.2475317e+04   4.5506308e+04   4.9061714e+04   5.3128709e+04   5.7672765e+04   6.2623712e+04   6.7842969e+04   7.3040043e+04   7.7377126e+04   8.0406418e+04   8.2559399e+04   8.3941020e+04   8.4640066e+04
   1.9595000e+03   2.1014268e+05   2.0826873e+05   2.0465775e+05   1.9935822e+05   1.9257712e+05   1.8459284e+05   1.7574161e+05   1.6618573e+05   1.5613373e+05   1.4587247e+05   1.3571576e+05   1.2597887e+05   1.1696969e+05   1.0313006e+05   9.4991138e+04   8.8880303e+04   8.4810096e+04   8.2779115e+04   8.2779115e+04   8.4810096e+04   8.8880303e+04   9.4991138e+04   1.0313006e+05   1.1696969e+05   1.2597887e+05   1.3571576e+05   1.4587247e+05   1.5613373e+05   1.6618573e+05   1.7574161e+05   1.8459284e+05   1.9257712e+05   1.9935822e+05   2.0465775e+05   2.0826873e+05   2.1014268e+05
   1.9605000e+03   2.3565066e+05   2.3337698e+05   2.2892863e+05   2.2276389e+05   2.1521404e+05   2.0637246e+05   1.9631848e+05   1.8502868e+05   1.7265756e+05   1.5960690e+05   1.4633712e+05   1.3333670e+05   1.2109375e+05   1.0449170e+05   9.3166911e+04   8.4722164e+04   7.9136911e+04   7.6362071e+04   7.6362071e+04   7.9136911e+04   8.4722164e+04   9.3166911e+04   1.0449170e+05   1.2109375e+05   1.3333670e+05   1.4633712e+05   1.5960690e+05   1.7265756e+05   1.8502868e+05   1.9631848e+05   2.0637246e+05   2.1521404e+05   2.2276389e+05   2.2892863e+05   2.3337698e+05   2.3565066e+05
   1.9615000e+03   2.4355999e+05   2.4352066e+05   2.4271509e+05   2.4030664e+05   2.3596687e+05   2.2954975e+05   2.2101441e+05   2.1032033e+05   1.9734169e+05   1.8226769e+05   1.6581476e+05   1.4880765e+05   1.3211821e+05   1.1661115e+05   9.6002788e+04   8.3556353e+04   7.5386001e+04   7.1354879e+04   7.1354879e+04   7.5386001e+04   8.3556353e+04   9.6002788e+04   1.1661115e+05   1.3211821e+05   1.4880765e+05   1.6581476e+05   1.8226769e+05   1.9734169e+05   2.1032033e+05   2.2101441e+05   2.2954975e+05   2.3596687e+05   2.4030664e+05   2.4271509e+05   2.4352066e+05   2.4355999e+05
   1.9625000e+03   2.4356000e+05   2.4356000e+05   2.4356000e+05   2.4356000e+05   2.4356000e+05   2.4356000e+05   2.4356000e+05   2.4347656e+05   2.4142393e+05   2.3503471e+05   2.2364031e+05   2.0758644e+05   1.8786443e+05   1.6550709e+05   1.4166535e+05   1.1960555e+05   9.5531937e+04   8.4963934e+04   8.4963933e+04   9.5531937e+04   1.1960555e+05   1.4166535e+05   1.6550709e+05   1.8786443e+05   2.0758644e+05   2.2364031e+05   2.3503471e+05   2.4142393e+05   2.4347656e+05   2.4356000e+05   2.4356000e+05   2.4356000e+05   2.4356000e+05   2.4356000e+05   2.4356000e+05   2.4356000e+05
   1.9635000e+03   2.4356000e+05   2.4356000e+05   2.4356000e+05   2.4356000e+05   2.4356000e+05   2.4356000e+05   2.4356000e+05   2.4356000e+05   2.4356000e+05   2.4350754e+05   2.4101769e+05   2.3168850e+05   2.1457222e+05   1.9108364e+05   1.6369491e+05   1.3473589e+05   1.0457610e+05   8.7818843e+04   8.7818843e+04   1.0457610e+05   1.3473589e+05   1.6369491e+05   1.9108364e+05   2.1457223e+05   2.3168850e+05   2.4101769e+05   2.4350754e+05   2.4356000e+05   2.4356000e+05   2.4356000e+05   2.4356000e+05   2.4356000e+05   2.4356000e+05   2.4356000e+05   2.4356000e+05   2.4356000e+05
   1.9645000e+03   2.4356000e+05   2.4356000e+05   2.4356000e+05   2.4356000e+05   2.4356000e+05   2.4356000e+05   2.4356000e+05   2.4353177e+05   2.4212265e+05   2.3664137e+05   2.2589259e+05   2.0948380e+05   1.8708787e+05   1.6027617e+05   1.3258695e+05   1.0159423e+05   7.9972464e+04   6.9450734e+04   6.9450734e+04   7.9972464e+04   1.0159423e+05   1.3258695e+05   1.6027617e+05   1.8708787e+05   2.0948380e+05   2.2589259e+05   2.3664137e+05   2.4212265e+05   2.4353177e+05   2.4356000e+05   2.4356000e+05   2.4356000e+05   2.4356000e+05   2.4356000e+05   2.4356000e+05   2.4356000e+05
   1.9655000e+03   2.4356000e+05   2.4356000e+05   2.4356000e+05   2.4356000e+05   2.4356000e+05   2.4356000e+05   2.4356000e+05   2.4355321e+05   2.4253288e+05   2.3760962e+05   2.2743663e+05   2.1180774e+05   1.9105155e+05   1.6558628e+05   1.3833476e+05   1.1331731e+05   8.5745940e+04   7.4538498e+04   7.4538498e+04   8.5745940e+04   1.1331731e+05   1.3833476e+05   1.6558628e+05   1.9105155e+05   2.1180774e+05   2.2743663e+05   2.3760962e+05   2.4253288e+05   2.4355321e+05   2.4356000e+05   2.4356000e+05   2.4356000e+05   2.4356000e+05   2.4356000e+05   2.4356000e+05   2.4356000e+05
   1.9665000e+03   2.4356000e+05   2.4356000e+05   2.4356000e+05   2.4356000e+05   2.4356000e+05   2.4356000e+05   2.4356000e+05   2.4356000e+05   2.4308112e+05   2.3846902e+05   2.2755703e+05   2.1114551e+05   1.9181056e+05   1.7295079e+05   1.5769314e+05   1.4790197e+05   1.4313850e+05   1.4090473e+05   1.4090473e+05   1.4313850e+05   1.4790197e+05   1.5769314e+05   1.7295079e+05   1.9181056e+05   2.1114551e+05   2.2755703e+05   2.3846902e+05   2.4308112e+05   2.4356000e+05   2.4356000e+05   2.4356000e+05   2.4356000e+05   2.4356000e+05   2.4356000e+05   2.4356000e+05   2.4356000e+05
   1.9675000e+03   2.3217023e+05   2.2924625e+05   2.2406386e+05   2.1700135e+05   2.0876731e+05   1.9968491e+05   1.9007709e+05   1.8025965e+05   1.7054170e+05   1.6120389e+05   1.5247149e+05   1.4445959e+05   1.3707512e+05   1.3040521e+05   1.2470479e+05   1.2020175e+05   1.1708698e+05   1.1549562e+05   1.1549562e+05   1.1708698e+05   1.2020175e+05   1.2470479e+05   1.3040521e+05   1.3707512e+05   1.4445959e+05   1.5247149e+05   1.6120389e+05   1.7054170e+05   1.8025965e+05   1.9007709e+05   1.9968491e+05   2.0876731e+05   2.1700135e+05   2.2406386e+05   2.2924625e+05   2.3217023e+05
   1.9685000e+03   1.2689526e+05   1.2632111e+05   1.2488489e+05   1.2269968e+05   1.1973618e+05   1.1590050e+05   1.0544427e+05   9.7944214e+04   9.0405488e+04   8.3228709e+04   7.6639356e+04   7.0769012e+04   6.5694495e+04   6.1455115e+04   5.8067873e+04   5.5534807e+04   5.3850919e+04   5.3011155e+04   5.3011155e+04   5.3850919e+04   5.5534807e+04   5.8067873e+04   6.1455115e+04   6.5694495e+04   7.0769012e+04   7.6639356e+04   8.3228709e+04   9.0405488e+04   9.7944214e+04   1.0543383e+05   1.1589675e+05   1.1973618e+05   1.2269968e+05   1.2488489e+05   1.2632111e+05   1.2689526e+05
   1.9695000e+03   1.5484455e+05   1.5369949e+05   1.5134646e+05   1.4776504e+05   1.4288719e+05   1.3634205e+05   1.2851263e+05   1.2022031e+05   1.0670253e+05   9.6657071e+04   8.7554432e+04   7.9524473e+04   7.2638052e+04   6.6925467e+04   6.2389333e+04   5.9013417e+04   5.6779162e+04   5.5667146e+04   5.5667146e+04   5.6779162e+04   5.9013417e+04   6.2389333e+04   6.6925467e+04   7.2638052e+04   7.9524473e+04   8.7554432e+04   9.6657071e+04   1.0670253e+05   1.2022031e+05   1.2851263e+05   1.3634059e+05   1.4288271e+05   1.4776504e+05   1.5134646e+05   1.5369949e+05   1.5484455e+05
   1.9705000e+03   2.1291960e+05   2.1113708e+05   2.0737882e+05   2.0190094e+05   1.9492321e+05   1.8678922e+05   1.7788955e+05   1.6836640e+05   1.5833474e+05   1.4805485e+05   1.3783805e+05   1.2800726e+05   1.1888106e+05   1.0534486e+05   9.6971400e+04   9.0675934e+04   8.6478279e+04   8.4382980e+04   8.4382980e+04   8.6478279e+04   9.0675934e+04   9.6971400e+04   1.0534486e+05   1.1888106e+05   1.2800726e+05   1.3783805e+05   1.4805485e+05   1.5833474e+05   1.6836640e+05   1.7788955e+05   1.8678922e+05   1.9492321e+05   2.0190094e+05   2.0737882e+05   2.1113708e+05   2.1291960e+05
   1.9715000e+03   2.2629760e+05   2.2412461e+05   2.1987159e+05   2.1370203e+05   2.0602377e+05   1.9719505e+05   1.8733140e+05   1.7646835e+05   1.6484330e+05   1.5280745e+05   1.4075500e+05   1.2909115e+05   1.1821490e+05   1.0254711e+05   9.2686509e+04   8.5319440e+04   8.0436539e+04   7.8005942e+04   7.8005942e+04   8.0436539e+04   8.5319440e+04   9.2686509e+04   1.0254711e+05   1.1821490e+05   1.2909115e+05   1.4075500e+05   1.5280745e+05   1.6484330e+05   1.7646835e+05   1.8733140e+05   1.9719505e+05   2.0602377e+05   2.1370203e+05   2.1987159e+05   2.2412461e+05   2.2629760e+05
   1.9725000e+03   2.4356000e+05   2.4355801e+05   2.4323784e+05   2.4150529e+05   2.3782756e+05   2.3200472e+05   2.2399876e+05   2.1386183e+05   2.0169575e+05   1.8748197e+05   1.7148482e+05   1.5455003e+05   1.3763020e+05   1.2169216e+05   1.0151137e+05   8.8126758e+04   7.9306410e+04   7.4944004e+04   7.4944004e+04   7.9306410e+04   8.8126758e+04   1.0151137e+05   1.2169216e+05   1.3763020e+05   1.5455003e+05   1.7148482e+05   1.8748197e+05   2.0169575e+05   2.1386183e+05   2.2399876e+05   2.3200472e+05   2.3782756e+05   2.4150529e+05   2.4323784e+05   2.4355801e+05   2.4356000e+05
   1.9735000e+03   2.4356000e+05   2.4355999e+05   2.4348483e+05   2.4244082e+05   2.3951640e+05   2.3438648e+05   2.2693652e+05   2.1711910e+05   2.0496790e+05   1.9036538e+05   1.7374155e+05   1.5602656e+05   1.3824579e+05   1.2144230e+05   1.0023404e+05   8.6188061e+04   7.6961877e+04   7.2411871e+04   7.2411871e+04   7.6961877e+04   8.6188061e+04   1.0023404e+05   1.2144230e+05   1.3824579e+05   1.5602656e+05   1.7374155e+05   1.9036538e+05   2.0496790e+05   2.1711910e+05   2.2693652e+05   2.3438648e+05   2.3951640e+05   2.4244082e+05   2.4348483e+05   2.4355999e+05   2.4356000e+05
   1.9745000e+03   2.4356000e+05   2.4356000e+05   2.4356000e+05   2.4356000e+05   2.4353448e+05   2.4255282e+05   2.3919021e+05   2.3283519e+05   2.2324149e+05   2.1036745e+05   1.9406728e+05   1.7472744e+05   1.5380219e+05   1.3294327e+05   1.1380785e+05   8.9942911e+04   7.7330201e+04   7.1136287e+04   7.1136287e+04   7.7330201e+04   8.9942912e+04   1.1380785e+05   1.3294327e+05   1.5380219e+05   1.7472744e+05   1.9406728e+05   2.1036745e+05   2.2324149e+05   2.3283519e+05   2.3919021e+05   2.4255282e+05   2.4353448e+05   2.4356000e+05   2.4356000e+05   2.4356000e+05   2.4356000e+05
   1.9755000e+03   2.4356000e+05   2.4356000e+05   2.4356000e+05   2.4356000e+05   2.4356000e+05   2.4356000e+05   2.4346727e+05   2.4171095e+05   2.3648374e+05   2.2706568e+05   2.1327275e+05   1.9503532e+05   1.7263893e+05   1.4823739e+05   1.2447219e+05   9.6992797e+04   7.9772073e+04   7.1343101e+04   7.1343101e+04   7.9772073e+04   9.6992797e+04   1.2447219e+05   1.4823739e+05   1.7263893e+05   1.9503532e+05   2.1327275e+05   2.2706568e+05   2.3648374e+05   2.4171095e+05   2.4346727e+05   2.4356000e+05   2.4356000e+05   2.4356000e+05   2.4356000e+05   2.4356000e+05   2.4356000e+05
   1.9765000e+03   2.4356000e+05   2.4356000e+05   2.4356000e+05   2.4356000e+05   2.4356000e+05   2.4356000e+05   2.4352568e+05   2.4223232e+05   2.3756861e+05   2.2855164e+05   2.1468478e+05   1.9545671e+05   1.7190391e+05   1.4648309e+05   1.2187915e+05   9.3166699e+04   7.5854895e+04   6.7433820e+04   6.7433820e+04   7.5854895e+04   9.3166699e+04   1.2187915e+05   1.4648309e+05   1.7190391e+05   1.9545671e+05   2.1468478e+05   2.2855164e+05   2.3756861e+05   2.4223232e+05   2.4352568e+05   2.4356000e+05   2.4356000e+05   2.4356000e+05   2.4356000e+05   2.4356000e+05   2.4356000e+05
   1.9775000e+03   2.4356000e+05   2.4356000e+05   2.4356000e+05   2.4356000e+05   2.4356000e+05   2.4355993e+05   2.4330015e+05   2.4091274e+05   2.3497538e+05   2.2492867e+05   2.1061944e+05   1.9184855e+05   1.6931023e+05   1.4522540e+05   1.2206393e+05   9.4947645e+04   7.8549411e+04   7.0527262e+04   7.0527262e+04   7.8549411e+04   9.4947645e+04   1.2206393e+05   1.4522540e+05   1.6931023e+05   1.9184855e+05   2.1061944e+05   2.2492867e+05   2.3497538e+05   2.4091273e+05   2.4330015e+05   2.4355993e+05   2.4356000e+05   2.4356000e+05   2.4356000e+05   2.4356000e+05   2.4356000e+05
   1.9785000e+03   2.4356000e+05   2.4356000e+05   2.4355150e+05   2.4286180e+05   2.4012955e+05   2.3485759e+05   2.2706837e+05   2.1703529e+05   2.0524810e+05   1.9230721e+05   1.7890400e+05   1.6570154e+05   1.5323497e+05   1.4164973e+05   1.3112199e+05   1.2240740e+05   1.1618414e+05   1.0808911e+05   1.0808911e+05   1.1618414e+05   1.2240740e+05   1.3112199e+05   1.4164973e+05   1.5323497e+05   1.6570154e+05   1.7890400e+05   1.9230721e+05   2.0524810e+05   2.1703529e+05   2.2706837e+05   2.3485759e+05   2.4012955e+05   2.4286180e+05   2.4355150e+05   2.4356000e+05   2.4356000e+05
   1.9795000e+03   1.5675279e+05   1.5564646e+05   1.5374758e+05   1.5089922e+05   1.4714409e+05   1.4248801e+05   1.3687884e+05   1.3013745e+05   1.2292238e+05   1.1563180e+05   1.0259103e+05   9.4531349e+04   8.7484705e+04   8.1546380e+04   7.6768825e+04   7.3179154e+04   7.0785987e+04   6.9589968e+04   6.9589968e+04   7.0785987e+04   7.3179154e+04   7.6768825e+04   8.1546381e+04   8.7484705e+04   9.4531349e+04   1.0259103e+05   1.1563180e+05   1.2292238e+05   1.3013745e+05   1.3688519e+05   1.4248801e+05   1.4714409e+05   1.5089922e+05   1.5374758e+05   1.5564646e+05   1.5675279e+05
   1.9805000e+03   1.0358003e+05   1.0267911e+05   1.0098478e+05   9.8364940e+04   9.4760325e+04   8.9890094e+04   8.3579700e+04   7.7105276e+04   7.0874041e+04   6.5098582e+04   5.9893775e+04   5.5321116e+04   5.1409511e+04   4.8167577e+04   4.5591883e+04   4.3674304e+04   4.2402837e+04   4.1770019e+04   4.1770019e+04   4.2402837e+04   4.3674304e+04   4.5591883e+04   4.8167577e+04   5.1409511e+04   5.5321116e+04   5.9893775e+04   6.5098582e+04   7.0874041e+04   7.7105276e+04   8.3579700e+04   8.9847372e+04   9.4760325e+04   9.8364940e+04   1.0098478e+05   1.0267911e+05   1.0358003e+05
   1.9815000e+03   1.8408067e+05   1.8260659e+05   1.7978654e+05   1.7558551e+05   1.7008073e+05   1.6333925e+05   1.5525375e+05   1.4641496e+05   1.3723180e+05   1.2801910e+05   1.1905745e+05   1.0514889e+05   9.5749228e+04   8.7865520e+04   8.1552145e+04   7.6828837e+04   7.3689405e+04   7.2124430e+04   7.2124430e+04   7.3689405e+04   7.6828837e+04   8.1552145e+04   8.7865520e+04   9.5749228e+04   1.0514889e+05   1.1905745e+05   1.2801910e+05   1.3723180e+05   1.4641496e+05   1.5525375e+05   1.6332028e+05   1.7008073e+05   1.7558551e+05   1.7978654e+05   1.8260659e+05   1.8408067e+05
   1.9825000e+03   2.3125425e+05   2.2900460e+05   2.2459437e+05   2.1829209e+05   2.1061194e+05   2.0176379e+05   1.9186617e+05   1.8093234e+05   1.6909029e+05   1.5670023e+05   1.4418106e+05   1.3197472e+05   1.2052315e+05   1.0470555e+05   9.4135586e+04   8.6236354e+04   8.1000441e+04   7.8395372e+04   7.8395372e+04   8.1000441e+04   8.6236354e+04   9.4135586e+04   1.0470555e+05   1.2052315e+05   1.3197472e+05   1.4418106e+05   1.5670023e+05   1.6909029e+05   1.8093234e+05   1.9186617e+05   2.0176379e+05   2.1061194e+05   2.1829209e+05   2.2459437e+05   2.2900460e+05   2.3125425e+05
   1.9835000e+03   2.4301383e+05   2.4140031e+05   2.3834805e+05   2.3367991e+05   2.2727723e+05   2.1907326e+05   2.0896690e+05   1.9683071e+05   1.8302542e+05   1.6807886e+05   1.5259321e+05   1.3720464e+05   1.2255434e+05   1.0347852e+05   8.9879804e+04   7.9818268e+04   7.3212102e+04   6.9948707e+04   6.9948707e+04   7.3212102e+04   7.9818268e+04   8.9879804e+04   1.0347852e+05   1.2255434e+05   1.3720464e+05   1.5259321e+05   1.6807886e+05   1.8302542e+05   1.9683071e+05   2.0896690e+05   2.1907326e+05   2.2727723e+05   2.3367991e+05   2.3834805e+05   2.4140031e+05   2.4301383e+05
   1.9845000e+03   2.4356000e+05   2.4356000e+05   2.4356000e+05   2.4356000e+05   2.4350602e+05   2.4229198e+05   2.3861121e+05   2.3196309e+05   2.2221981e+05   2.0949224e+05   1.9398134e+05   1.7573257e+05   1.5575956e+05   1.3568332e+05   1.1715711e+05   9.4363865e+04   8.1742826e+04   7.5518087e+04   7.5518087e+04   8.1742826e+04   9.4363865e+04   1.1715711e+05   1.3568332e+05   1.5575956e+05   1.7573257e+05   1.9398134e+05   2.0949224e+05   2.2221981e+05   2.3196309e+05   2.3861121e+05   2.4229198e+05   2.4350602e+05   2.4356000e+05   2.4356000e+05   2.4356000e+05   2.4356000e+05
   1.9855000e+03   2.4356000e+05   2.4356000e+05   2.4356000e+05   2.4356000e+05   2.4356000e+05   2.4356000e+05   2.4356000e+05   2.4355999e+05   2.4316813e+05   2.3952498e+05   2.3053685e+05   2.1576274e+05   1.9569898e+05   1.7091999e+05   1.4339313e+05   1.1747241e+05   8.9336268e+04   7.7213090e+04   7.7213090e+04   8.9336268e+04   1.1747241e+05   1.4339313e+05   1.7091999e+05   1.9569898e+05   2.1576274e+05   2.3053685e+05   2.3952498e+05   2.4316813e+05   2.4355999e+05   2.4356000e+05   2.4356000e+05   2.4356000e+05   2.4356000e+05   2.4356000e+05   2.4356000e+05   2.4356000e+05
   1.9865000e+03   2.4356000e+05   2.4356000e+05   2.4356000e+05   2.4356000e+05   2.4356000e+05   2.4356000e+05   2.4356000e+05   2.4356000e+05   2.4356000e+05   2.4351807e+05   2.4123151e+05   2.3229077e+05   2.1535662e+05   1.9109471e+05   1.6065831e+05   1.2841558e+05   9.4308159e+04   7.7321052e+04   7.7321052e+04   9.4308159e+04   1.2841558e+05   1.6065831e+05   1.9109471e+05   2.1535662e+05   2.3229077e+05   2.4123151e+05   2.4351807e+05   2.4356000e+05   2.4356000e+05   2.4356000e+05   2.4356000e+05   2.4356000e+05   2.4356000e+05   2.4356000e+05   2.4356000e+05   2.4356000e+05
   1.9875000e+03   2.4356000e+05   2.4356000e+05   2.4356000e+05   2.4356000e+05   2.4356000e+05   2.4356000e+05   2.4356000e+05   2.4356000e+05   2.4355962e+05   2.4299245e+05   2.3810588e+05   2.2648005e+05   2.0801031e+05   1.8389508e+05   1.5537566e+05   1.2633610e+05   9.5629000e+04   8.0627688e+04   8.0627688e+04   9.5629000e+04   1.2633610e+05   1.5537566e+05   1.8389508e+05   2.0801031e+05   2.2648005e+05   2.3810588e+05   2.4299245e+05   2.4355962e+05   2.4356000e+05   2.4356000e+05   2.4356000e+05   2.4356000e+05   2.4356000e+05   2.4356000e+05   2.4356000e+05   2.4356000e+05
   1.9885000e+03   2.4356000e+05   2.4356000e+05   2.4356000e+05   2.4356000e+05   2.4351663e+05   2.4218072e+05   2.3799511e+05   2.3056608e+05   2.2008594e+05   2.0715462e+05   1.9265178e+05   1.7759796e+05   1.6299164e+05   1.4959350e+05   1.3751748e+05   1.2719122e+05   1.1964246e+05   1.1565892e+05   1.1565892e+05   1.1964246e+05   1.2719122e+05   1.3751748e+05   1.4959350e+05   1.6299164e+05   1.7759796e+05   1.9265178e+05   2.0715462e+05   2.2008594e+05   2.3056608e+05   2.3799511e+05   2.4218072e+05   2.4351663e+05   2.4356000e+05   2.4356000e+05   2.4356000e+05   2.4356000e+05
   1.9895000e+03   1.6042017e+05   1.5935170e+05   1.5739314e+05   1.5445874e+05   1.5059516e+05   1.4583445e+05   1.4018001e+05   1.3340902e+05   1.2615472e+05   1.1880640e+05   1.0644435e+05   9.8130789e+04   9.0846929e+04   8.4696733e+04   7.9743113e+04   7.6016921e+04   7.3530805e+04   7.2287961e+04   7.2287961e+04   7.3530805e+04   7.6016921e+04   7.9743113e+04   8.4696733e+04   9.0846929e+04   9.8130789e+04   1.0644435e+05   1.1880640e+05   1.2615472e+05   1.3340902e+05   1.4015409e+05   1.4583445e+05   1.5059516e+05   1.5445874e+05   1.5739314e+05   1.5935170e+05   1.6042017e+05
   1.9905000e+03   1.1739999e+05   1.1674735e+05   1.1527110e+05   1.0815220e+05   1.0420246e+05   9.8961113e+04   9.2145569e+04   8.5004454e+04   7.8078979e+04   7.1627316e+04   6.5791547e+04   6.0650104e+04   5.6242763e+04   5.2584757e+04   4.9676264e+04   4.7509005e+04   4.6071838e+04   4.5356139e+04   4.5356139e+04   4.6071838e+04   4.7509005e+04   4.9676264e+04   5.2584757e+04   5.6242763e+04   6.0650104e+04   6.5791547e+04   7.1627316e+04   7.8078979e+04   8.5004454e+04   9.2145569e+04   9.8972828e+04   1.0420246e+05   1.0815220e+05   1.1527110e+05   1.1674735e+05   1.1739999e+05
   1.9915000e+03   2.0911016e+05   2.0711614e+05   2.0358381e+05   1.9834672e+05   1.9163302e+05   1.8368396e+05   1.7479486e+05   1.6516297e+05   1.5504759e+05   1.4474421e+05   1.3456710e+05   1.2483099e+05   1.1583831e+05   1.0177051e+05   9.3723695e+04   8.7686036e+04   8.3668404e+04   8.1664322e+04   8.1664322e+04   8.3668404e+04   8.7686036e+04   9.3723695e+04   1.0177051e+05   1.1583831e+05   1.2483099e+05   1.3456710e+05   1.4474421e+05   1.5504759e+05   1.6516297e+05   1.7479486e+05   1.8368396e+05   1.9163302e+05   1.9834672e+05   2.0358381e+05   2.0711614e+05   2.0911016e+05
   1.9925000e+03   2.3148366e+05   2.2898689e+05   2.2456927e+05   2.1825916e+05   2.1058012e+05   2.0175994e+05   1.9193626e+05   1.8116066e+05   1.6949121e+05   1.5725990e+05   1.4487952e+05   1.3278903e+05   1.2143033e+05   1.0592623e+05   9.5356337e+04   8.7445803e+04   8.2198068e+04   7.9585962e+04   7.9585962e+04   8.2198068e+04   8.7445803e+04   9.5356337e+04   1.0592623e+05   1.2143033e+05   1.3278903e+05   1.4487952e+05   1.5725990e+05   1.6949121e+05   1.8116066e+05   1.9193626e+05   2.0175994e+05   2.1058012e+05   2.1825916e+05   2.2456927e+05   2.2898689e+05   2.3148366e+05
   1.9935000e+03   2.4355838e+05   2.4330388e+05   2.4183503e+05   2.3869222e+05   2.3366783e+05   2.2667103e+05   2.1768292e+05   2.0668847e+05   1.9355913e+05   1.7860706e+05   1.6251718e+05   1.4605892e+05   1.3003387e+05   1.1523322e+05   9.5164325e+04   8.3408477e+04   7.5683175e+04   7.1868288e+04   7.1868288e+04   7.5683175e+04   8.3408477e+04   9.5164325e+04   1.1523322e+05   1.3003387e+05   1.4605892e+05   1.6251718e+05   1.7860706e+05   1.9355913e+05   2.0668847e+05   2.1768292e+05   2.2667103e+05   2.3366783e+05   2.3869222e+05   2.4183503e+05   2.4330388e+05   2.4355838e+05
   1.9945000e+03   2.4356000e+05   2.4356000e+05   2.4356000e+05   2.4356000e+05   2.4356000e+05   2.4356000e+05   2.4337259e+05   2.4113979e+05   2.3528740e+05   2.2538263e+05   2.1163696e+05   1.9470163e+05   1.7535810e+05   1.5411573e+05   1.3284341e+05   1.1410633e+05   9.2560560e+04   8.4093839e+04   8.4093839e+04   9.2560560e+04   1.1410633e+05   1.3284341e+05   1.5411573e+05   1.7535810e+05   1.9470163e+05   2.1163696e+05   2.2538263e+05   2.3528740e+05   2.4113979e+05   2.4337259e+05   2.4356000e+05   2.4356000e+05   2.4356000e+05   2.4356000e+05   2.4356000e+05   2.4356000e+05
   1.9955000e+03   2.4356000e+05   2.4356000e+05   2.4356000e+05   2.4356000e+05   2.4356000e+05   2.4356000e+05   2.4356000e+05   2.4356000e+05   2.4356000e+05   2.4344071e+05   2.4030255e+05   2.3027643e+05   2.1275501e+05   1.8914953e+05   1.6160005e+05   1.3259946e+05   1.0229033e+05   8.6016593e+04   8.6016593e+04   1.0229033e+05   1.3259946e+05   1.6160005e+05   1.8914953e+05   2.1275501e+05   2.3027643e+05   2.4030255e+05   2.4344071e+05   2.4356000e+05   2.4356000e+05   2.4356000e+05   2.4356000e+05   2.4356000e+05   2.4356000e+05   2.4356000e+05   2.4356000e+05   2.4356000e+05
   1.9965000e+03   2.4356000e+05   2.4356000e+05   2.4356000e+05   2.4356000e+05   2.4356000e+05   2.4356000e+05   2.4356000e+05   2.4356000e+05   2.4356000e+05   2.4306625e+05   2.3845482e+05   2.2709179e+05   2.0853344e+05   1.8326405e+05   1.5267129e+05   1.2209958e+05   8.9551205e+04   7.4592486e+04   7.4592486e+04   8.9551205e+04   1.2209959e+05   1.5267129e+05   1.8326405e+05   2.0853344e+05   2.2709179e+05   2.3845482e+05   2.4306625e+05   2.4356000e+05   2.4356000e+05   2.4356000e+05   2.4356000e+05   2.4356000e+05   2.4356000e+05   2.4356000e+05   2.4356000e+05   2.4356000e+05
   1.9975000e+03   2.4356000e+05   2.4356000e+05   2.4356000e+05   2.4356000e+05   2.4356000e+05   2.4356000e+05   2.4356000e+05   2.4355283e+05   2.4257150e+05   2.3773938e+05   2.2761419e+05   2.1181146e+05   1.9022249e+05   1.6369050e+05   1.3572227e+05   1.0476105e+05   8.2140210e+04   7.1104553e+04   7.1104553e+04   8.2140210e+04   1.0476105e+05   1.3572227e+05   1.6369050e+05   1.9022249e+05   2.1181146e+05   2.2761419e+05   2.3773938e+05   2.4257150e+05   2.4355283e+05   2.4356000e+05   2.4356000e+05   2.4356000e+05   2.4356000e+05   2.4356000e+05   2.4356000e+05   2.4356000e+05
   1.9985000e+03   2.4356000e+05   2.4356000e+05   2.4356000e+05   2.4355885e+05   2.4317801e+05   2.4100978e+05   2.3628755e+05   2.2867806e+05   2.1806499e+05   2.0438073e+05   1.8750031e+05   1.6830193e+05   1.4813985e+05   1.2845369e+05   1.0522107e+05   8.7784332e+04   7.6363906e+04   7.0751480e+04   7.0751480e+04   7.6363906e+04   8.7784332e+04   1.0522107e+05   1.2845369e+05   1.4813985e+05   1.6830193e+05   1.8750031e+05   2.0438073e+05   2.1806499e+05   2.2867806e+05   2.3628755e+05   2.4100978e+05   2.4317801e+05   2.4355885e+05   2.4356000e+05   2.4356000e+05   2.4356000e+05
   1.9995000e+03   1.6456600e+05   1.6339602e+05   1.6132027e+05   1.5822535e+05   1.5416466e+05   1.4917436e+05   1.4325752e+05   1.3628786e+05   1.2884052e+05   1.2129947e+05   1.1393993e+05   1.0069485e+05   9.3107588e+04   8.6700146e+04   8.1537704e+04   7.7654312e+04   7.5063322e+04   7.3767926e+04   7.3767926e+04   7.5063322e+04   7.7654312e+04   8.1537704e+04   8.6700146e+04   9.3107588e+04   1.0069485e+05   1.1393993e+05   1.2129947e+05   1.2884052e+05   1.3628786e+05   1.4326213e+05   1.4917436e+05   1.5416466e+05   1.5822535e+05   1.6132027e+05   1.6339602e+05   1.6456600e+05
   2.0005000e+03   1.3139821e+05   1.3083874e+05   1.2942952e+05   1.2728551e+05   1.2440088e+05   1.2072303e+05   1.1606618e+05   1.0461541e+05   9.6913146e+04   8.9480260e+04   8.2592121e+04   7.6413517e+04   7.1044101e+04   6.6539985e+04   6.2930012e+04   6.0223241e+04   5.8422040e+04   5.7522338e+04   5.7522338e+04   5.8422040e+04   6.0223241e+04   6.2930012e+04   6.6539985e+04   7.1044101e+04   7.6413517e+04   8.2592121e+04   8.9480260e+04   9.6913146e+04   1.0461541e+05   1.1607656e+05   1.2072303e+05   1.2440088e+05   1.2728551e+05   1.2942952e+05   1.3083874e+05   1.3139821e+05
   2.0015000e+03   1.9454319e+05   1.9307439e+05   1.8991020e+05   1.8521410e+05   1.7909540e+05   1.7163547e+05   1.6293719e+05   1.5350081e+05   1.4368713e+05   1.3381163e+05   1.2417083e+05   1.1504233e+05   1.0032333e+05   9.1571125e+04   8.4566553e+04   7.9328750e+04   7.5848976e+04   7.4115908e+04   7.4115908e+04   7.5848976e+04   7.9328750e+04   8.4566553e+04   9.1571125e+04   1.0032333e+05   1.1504233e+05   1.2417083e+05   1.3381163e+05   1.4368713e+05   1.5350081e+05   1.6293719e+05   1.7163755e+05   1.7909540e+05   1.8521410e+05   1.8991020e+05   1.9307439e+05   1.9454318e+05
   2.0025000e+03   2.2986913e+05   2.2765252e+05   2.2313854e+05   2.1673070e+05   2.0899678e+05   2.0023984e+05   1.9065635e+05   1.8042162e+05   1.6962459e+05   1.5832488e+05   1.4684541e+05   1.3558894e+05   1.2497216e+05   1.1539978e+05   1.0100701e+05   9.3319968e+04   8.8193254e+04   8.5635520e+04   8.5635520e+04   8.8193254e+04   9.3319968e+04   1.0100701e+05   1.1539978e+05   1.2497216e+05   1.3558894e+05   1.4684541e+05   1.5832488e+05   1.6962459e+05   1.8042162e+05   1.9065635e+05   2.0023984e+05   2.0899678e+05   2.1673070e+05   2.2313854e+05   2.2765252e+05   2.2986913e+05
   2.0035000e+03   2.3891988e+05   2.3632215e+05   2.3176491e+05   2.2566639e+05   2.1817630e+05   2.0946395e+05   1.9970998e+05   1.8912926e+05   1.7793286e+05   1.6622741e+05   1.5410018e+05   1.4197576e+05   1.3035949e+05   1.1975333e+05   1.0518078e+05   9.6355501e+04   9.0462386e+04   8.7520464e+04   8.7520464e+04   9.0462386e+04   9.6355501e+04   1.0518078e+05   1.1975333e+05   1.3035949e+05   1.4197576e+05   1.5410018e+05   1.6622741e+05   1.7793286e+05   1.8912926e+05   1.9970998e+05   2.0946395e+05   2.1817630e+05   2.2566639e+05   2.3176491e+05   2.3632215e+05   2.3891988e+05
   2.0045000e+03   2.4356000e+05   2.4356000e+05   2.4355939e+05   2.4329057e+05   2.4146592e+05   2.3730263e+05   2.3061895e+05   2.2147409e+05   2.1012880e+05   1.9697588e+05   1.8247542e+05   1.6695257e+05   1.5067609e+05   1.3468436e+05   1.2015761e+05   1.0214958e+05   9.1939832e+04   8.6844490e+04   8.6844490e+04   9.1939832e+04   1.0214958e+05   1.2015761e+05   1.3468436e+05   1.5067609e+05   1.6695257e+05   1.8247542e+05   1.9697588e+05   2.1012880e+05   2.2147409e+05   2.3061895e+05   2.3730263e+05   2.4146592e+05   2.4329057e+05   2.4355939e+05   2.4356000e+05   2.4356000e+05
   2.0055000e+03   2.4356000e+05   2.4356000e+05   2.4356000e+05   2.4356000e+05   2.4356000e+05   2.4356000e+05   2.4353694e+05   2.4226383e+05   2.3751053e+05   2.2848673e+05   2.1527204e+05   1.9854254e+05   1.7929417e+05   1.5825811e+05   1.3672097e+05   1.1742055e+05   9.5789669e+04   8.6772189e+04   8.6772189e+04   9.5789669e+04   1.1742055e+05   1.3672097e+05   1.5825811e+05   1.7929417e+05   1.9854254e+05   2.1527204e+05   2.2848673e+05   2.3751053e+05   2.4226383e+05   2.4353694e+05   2.4356000e+05   2.4356000e+05   2.4356000e+05   2.4356000e+05   2.4356000e+05   2.4356000e+05
   2.0065000e+03   2.4356000e+05   2.4356000e+05   2.4356000e+05   2.4356000e+05   2.4356000e+05   2.4355891e+05   2.4311575e+05   2.4021660e+05   2.3370898e+05   2.2330603e+05   2.0923971e+05   1.9207636e+05   1.7229818e+05   1.5064933e+05   1.2937351e+05   1.0547775e+05   8.9128393e+04   8.1020983e+04   8.1020983e+04   8.9128393e+04   1.0547775e+05   1.2937351e+05   1.5064933e+05   1.7229818e+05   1.9207636e+05   2.0923971e+05   2.2330603e+05   2.3370898e+05   2.4021660e+05   2.4311575e+05   2.4355891e+05   2.4356000e+05   2.4356000e+05   2.4356000e+05   2.4356000e+05   2.4356000e+05
   2.0075000e+03   2.4356000e+05   2.4356000e+05   2.4356000e+05   2.4356000e+05   2.4356000e+05   2.4356000e+05   2.4355185e+05   2.4265606e+05   2.3857169e+05   2.3019406e+05   2.1719615e+05   1.9960582e+05   1.7743022e+05   1.5251484e+05   1.2776769e+05   9.9606209e+04   8.1089315e+04   7.2022527e+04   7.2022527e+04   8.1089315e+04   9.9606209e+04   1.2776769e+05   1.5251484e+05   1.7743022e+05   1.9960582e+05   2.1719615e+05   2.3019406e+05   2.3857169e+05   2.4265606e+05   2.4355185e+05   2.4356000e+05   2.4356000e+05   2.4356000e+05   2.4356000e+05   2.4356000e+05   2.4356000e+05
   2.0085000e+03   2.4356000e+05   2.4356000e+05   2.4356000e+05   2.4356000e+05   2.4356000e+05   2.4356000e+05   2.4353498e+05   2.4234865e+05   2.3783847e+05   2.2906859e+05   2.1578890e+05   1.9804050e+05   1.7587852e+05   1.5122090e+05   1.2688091e+05   9.9067177e+04   8.1004505e+04   7.2156870e+04   7.2156870e+04   8.1004505e+04   9.9067178e+04   1.2688091e+05   1.5122090e+05   1.7587852e+05   1.9804050e+05   2.1578890e+05   2.2906859e+05   2.3783847e+05   2.4234865e+05   2.4353498e+05   2.4356000e+05   2.4356000e+05   2.4356000e+05   2.4356000e+05   2.4356000e+05   2.4356000e+05
   2.0095000e+03   2.4356000e+05   2.4356000e+05   2.4356000e+05   2.4356000e+05   2.4349698e+05   2.4225664e+05   2.3853921e+05   2.3169431e+05   2.2123623e+05   2.0661422e+05   1.8841040e+05   1.6787665e+05   1.4644165e+05   1.2560905e+05   1.0051622e+05   8.2652583e+04   7.1047987e+04   6.5380634e+04   6.5380634e+04   7.1047987e+04   8.2652583e+04   1.0051622e+05   1.2560905e+05   1.4644165e+05   1.6787665e+05   1.8841040e+05   2.0661422e+05   2.2123623e+05   2.3169431e+05   2.3853921e+05   2.4225664e+05   2.4349698e+05   2.4356000e+05   2.4356000e+05   2.4356000e+05   2.4356000e+05
   2.0105000e+03   2.4356000e+05   2.4355960e+05   2.4330560e+05   2.4173239e+05   2.3823504e+05   2.3252990e+05   2.2442580e+05   2.1369700e+05   2.0014782e+05   1.8431371e+05   1.6698561e+05   1.4905017e+05   1.3143687e+05   1.1506589e+05   9.3280938e+04   8.0355032e+04   7.1910715e+04   6.7756360e+04   6.7756360e+04   7.1910715e+04   8.0355032e+04   9.3280938e+04   1.1506589e+05   1.3143687e+05   1.4905017e+05   1.6698561e+05   1.8431371e+05   2.0014782e+05   2.1369700e+05   2.2442580e+05   2.3252990e+05   2.3823504e+05   2.4173239e+05   2.4330560e+05   2.4355960e+05   2.4356000e+05
   2.0115000e+03   2.1369483e+05   2.1175524e+05   2.0789283e+05   2.0227640e+05   1.9518746e+05   1.8707713e+05   1.7839086e+05   1.6937165e+05   1.6015940e+05   1.5078729e+05   1.4144270e+05   1.3240885e+05   1.2398150e+05   1.1644621e+05   1.0448541e+05   9.8370333e+04   9.4273055e+04   9.2220685e+04   9.2220685e+04   9.4273055e+04   9.8370333e+04   1.0448541e+05   1.1644621e+05   1.2398150e+05   1.3240885e+05   1.4144270e+05   1.5078729e+05   1.6015940e+05   1.6937165e+05   1.7839086e+05   1.8707713e+05   1.9518746e+05   2.0227640e+05   2.0789283e+05   2.1175524e+05   2.1369483e+05
   2.0125000e+03   1.2156642e+05   1.2100632e+05   1.1975403e+05   1.1782169e+05   1.1522020e+05   1.0672720e+05   1.0133868e+05   9.4642680e+04   8.7750951e+04   8.1123161e+04   7.5000699e+04   6.9524031e+04   6.4775173e+04   6.0798014e+04   5.7613955e+04   5.5229026e+04   5.3642293e+04   5.2850191e+04   5.2850191e+04   5.3642293e+04   5.5229026e+04   5.7613955e+04   6.0798014e+04   6.4775173e+04   6.9524031e+04   7.5000699e+04   8.1123161e+04   8.7750951e+04   9.4642680e+04   1.0135341e+05   1.0672720e+05   1.1522020e+05   1.1782169e+05   1.1975403e+05   1.2100632e+05   1.2156642e+05
   2.0135000e+03   1.2350006e+05   1.2262659e+05   1.2092509e+05   1.1831116e+05   1.1467639e+05   1.0392952e+05   9.6188222e+04   8.8331388e+04   8.0800632e+04   7.3829175e+04   6.7550181e+04   6.2035523e+04   5.7320234e+04   5.3414835e+04   5.0314925e+04   4.8007921e+04   4.6480011e+04   4.5719505e+04   4.5719505e+04   4.6480011e+04   4.8007921e+04   5.0314925e+04   5.3414835e+04   5.7320234e+04   6.2035523e+04   6.7550181e+04   7.3829175e+04   8.0800632e+04   8.8331388e+04   9.6188222e+04   1.0391639e+05   1.1467457e+05   1.1831116e+05   1.2092509e+05   1.2262659e+05   1.2350006e+05
